# Supplementary material for: Genomic decoding of Theobroma grandiflorum (cupuassu) at chromosomal scale: evolutionary insights for horticultural innovation
Source: Gigascience. 2024 Jun 5;13:giae027. doi: 10.1093/gigascience/giae027 (PMC11152179; doi:10.1093/gigascience/giae027)
Supplement: giae027_supplement [file giae027_supplement.zip]

Archive with 13 entries (13 files):
- FigureS3.pdf
- FigureS5.pdf
- FigureS6.pdf
- FigureS7.pdf
- Supplementary_Information-1-GigaSciences-review3.pdf
- TableS10.xls
- TableS11.xls
- TableS12.xlsx
- TableS13.xlsx
- TableS14.xls
- TableS15.xls
- TableS7.xlsx
- TableS9.xlsx
