# Supplementary material for: Genomic decoding of Theobroma grandiflorum (cupuassu) at chromosomal scale: evolutionary insights for horticultural innovation
Source: Gigascience. 2024 Jun 5;13:giae027. doi: 10.1093/gigascience/giae027 (PMC11152179; doi:10.1093/gigascience/giae027)
Supplement: giae027_supplement [file giae027_supplement.zip › TableS10.xls]

## Sheet: Athaliana
CLUSTER_ID	DESC	GO_ID	COG	EC	CAZy	Number of Members	Members
cluster11	Putative F-box/LRR-repeat/kelch-repeat protein At1g11620	-	A	-	-	116	AT1G11620_1;AT1G11810_1;AT1G24800_1;AT1G24881_1;AT1G25055_1;AT1G25141_1;AT1G25150_1;AT1G25211_1;AT1G31510_1;AT1G32140_1;AT1G50470_1;AT1G54550_1;AT1G59680_2;AT1G62270_1;AT1G65990_1;AT1G66490_1;AT1G67450_1;AT1G67455_1;AT1G77650_1;AT2G04920_1;AT2G07140_1;AT2G11200_1;AT2G17830_1;AT2G18780_1;AT2G24510_1;AT2G27520_1;AT2G38590_1;AT2G39355_1;AT3G03405_1;AT3G04250_1;AT3G08750_1;AT3G10430_1;AT3G13680_1;AT3…
cluster13	F-box domain-containing protein	-	S	-	-	101	AT1G19160_1;AT1G26510_1;AT1G26515_1;AT1G30780_1;AT1G30790_1;AT1G30920_1;AT1G30925_1;AT1G30930_1;AT1G31000_1;AT1G31080_1;AT1G31090_1;AT1G31163_1;AT1G31620_1;AT1G32420_1;AT1G32660_1;AT1G33010_1;AT1G33020_1;AT1G43005_1;AT1G46840_1;AT1G46912_1;AT1G46984_1;AT1G47300_1;AT1G47340_1;AT1G47350_1;AT1G47730_1;AT1G47765_1;AT1G47790_1;AT1G47800_1;AT1G47810_1;AT1G48060_1;AT1G50870_1;AT1G50880_1;AT1G52490_1;AT1…
cluster31	ADP-ribosyl cyclase/cyclic ADP-ribose hydrolase	GO:0003677,GO:0016887,GO:0043531,GO:0006952,GO:0007165	S	-	-	70	AT1G31540_2;AT1G56510_1;AT1G56520_2;AT1G56540_1;AT1G57650_1;AT1G63730_1;AT1G63740_2;AT1G63750_3;AT1G63860_1;AT1G63870_1;AT1G63880_1;AT1G64070_1;AT1G65850_2;AT1G66090_1;AT1G69550_1;AT2G14080_1;AT2G16870_1;AT3G04210_2;AT3G04220_3;AT3G25505_1;AT3G25510_1;AT3G44400_4;AT3G44480_3;AT3G44630_3;AT3G44670_2;AT4G08450_1;AT4G11170_1;AT4G14370_2;AT4G16857_2;AT4G16860_1;AT4G16880_1;AT4G16890_1;AT4G16900_1;AT4…
cluster32	Putative FBD-associated F-box protein At1g05080	-	S	-	-	68	AT1G05080_1;AT1G19410_1;AT1G22000_1;AT1G26815_1;AT1G26890_1;AT1G32375_1;AT1G50980_1;AT1G51055_1;AT1G55030_2;AT1G55660_1;AT2G04230_1;AT2G26860_2;AT3G10750_1;AT3G26920_3;AT3G26922_2;AT3G26930_2;AT3G49020_1;AT3G49030_1;AT3G49040_1;AT3G49045_1;AT3G49480_2;AT3G50710_1;AT3G51530_1;AT3G52680_1;AT3G52690_1;AT3G53550_1;AT3G54910_2;AT3G55670_1;AT3G56780_2;AT4G00160_1;AT4G00315_1;AT4G09920_1;AT4G10400_1;AT4…
cluster40	Cysteine/Histidine-rich C1 domain family protein	-	S	-	-	59	AT1G58037_1;AT1G65180_1;AT1G69150_1;AT2G04500_1;AT2G04680_1;AT2G19650_1;AT2G19660_2;AT2G43220_1;AT3G06990_1;AT3G07000_1;AT3G25850_1;AT3G27473_1;AT3G27480_1;AT3G27490_1;AT3G27500_1;AT3G27510_1;AT3G28650_1;AT3G43890_1;AT3G45530_1;AT3G45840_1;AT3G46800_1;AT3G46810_1;AT3G48400_1;AT4G01350_1;AT4G01740_1;AT4G01760_1;AT4G01910_1;AT4G01920_1;AT4G01925_1;AT4G01930_1;AT4G02180_1;AT4G02190_1;AT4G09690_1;AT4…
cluster56	Cysteine/Histidine-rich C1 domain family protein	-	S	-	-	50	AT1G29179_1;AT1G29180_1;AT1G34480_1;AT1G44020_1;AT1G44030_2;AT1G44050_1;AT1G45243_1;AT1G53340_2;AT1G61710_1;AT1G61840_1;AT1G62030_1;AT1G66440_1;AT1G66450_2;AT2G02610_1;AT2G02620_1;AT2G02630_1;AT2G02640_1;AT2G02680_1;AT2G02690_1;AT2G02700_1;AT2G13895_1;AT2G13900_1;AT2G13950_1;AT2G28460_1;AT2G40050_1;AT3G21210_1;AT3G26240_1;AT3G26250_1;AT3G26550_1;AT3G50010_1;AT4G02540_1;AT4G10370_1;AT4G10560_1;AT4…
cluster57	F-box domain-containing protein	-	S	-	-	50	AT1G13780_1;AT1G16930_1;AT1G16940_1;AT1G16945_1;AT1G32020_1;AT1G51370_1;AT1G60400_1;AT1G60410_1;AT1G66290_1;AT1G66300_1;AT1G66310_1;AT1G66320_1;AT1G66640_1;AT1G69630_1;AT1G78730_1;AT1G78740_1;AT1G78750_2;AT1G78760_1;AT1G78840_1;AT1G80470_1;AT2G26030_4;AT2G27505_1;AT3G19085_2;AT3G23955_2;AT3G60710_1;AT4G13985_1;AT5G18770_1;AT5G18780_1;AT5G22590_1;AT5G22600_1;AT5G22610_2;AT5G22660_2;AT5G22670_1;AT5…
cluster76	F-box domain-containing protein	-	J	-	-	46	AT1G19930_1;AT1G48190_1;AT1G60570_1;AT1G61540_1;AT1G77880_1;AT2G03460_1;AT2G20380_1;AT3G06570_1;AT3G08810_1;AT3G09750_1;AT3G43710_1;AT4G05620_1;AT4G11745_1;AT4G11750_1;AT4G11770_1;AT4G19250_1;AT4G19330_1;AT4G19865_1;AT4G19870_1;AT4G23580_1;AT4G25710_1;AT4G29370_1;AT4G33900_1;AT4G34170_1;AT4G35120_1;AT4G39060_1;AT4G39290_1;AT4G39550_1;AT4G39560_1;AT4G39570_1;AT4G39580_1;AT4G39590_1;AT4G39600_2;AT4…
cluster80	MATH/TRAF domain	GO:0008233,GO:0006508	S	-	-	44	AT1G31370_1;AT1G31380_1;AT1G31390_1;AT1G31400_1;AT2G01790_1;AT2G05400_3;AT2G05410_2;AT2G05420_1;AT2G05430_1;AT2G42455_1;AT2G42460_1;AT2G42465_1;AT2G42470_1;AT2G42475_1;AT2G42480_1;AT3G27040_1;AT3G29580_1;AT3G44790_1;AT3G44800_1;AT3G44805_1;AT3G58200_1;AT3G58210_1;AT3G58220_2;AT3G58230_1;AT3G58240_1;AT3G58250_1;AT3G58260_1;AT3G58270_3;AT3G58280_1;AT3G58290_1;AT3G58300_1;AT3G58320_1;AT3G58330_1;AT3…
cluster99	F-box protein At1g10110	-	P	-	-	39	AT1G10110_1;AT1G27540_3;AT1G27550_1;AT1G27580_1;AT1G67160_1;AT1G69090_1;AT2G03560_1;AT2G03580_1;AT2G03610_1;AT2G04810_1;AT2G04830_1;AT2G04840_1;AT2G05970_1;AT2G14290_1;AT2G14500_1;AT2G24080_1;AT2G33190_1;AT2G33200_1;AT3G03726_1;AT3G03730_1;AT3G22333_1;AT3G22337_1;AT3G22345_1;AT4G10820_1;AT4G12810_1;AT4G12820_1;AT4G14165_1;AT4G17565_1;AT4G22035_1;AT4G22060_1;AT4G22165_1;AT4G22170_1;AT4G22180_1;AT4…
cluster100	ECA1 gametogenesis related family protein	-	S	-	-	39	AT2G24205_1;AT3G42565_1;AT4G09545_1;AT5G36310_1;AT5G36320_1;AT5G36330_1;AT5G36340_1;AT5G36350_1;AT5G36360_1;AT5G36370_1;AT5G36380_1;AT5G36390_1;AT5G36400_1;AT5G36410_1;AT5G36420_1;AT5G36430_1;AT5G36440_1;AT5G36450_1;AT5G36460_1;AT5G36470_1;AT5G36480_1;AT5G36490_1;AT5G36500_1;AT5G36520_1;AT5G36540_1;AT5G36550_1;AT5G36657_1;AT5G36658_1;AT5G36659_1;AT5G36661_1;AT5G36662_1;AT5G36738_1;AT5G36739_1;AT5…
cluster111	Protein kinase domain-containing protein	GO:0016020,GO:0004674,GO:0005515,GO:0005524,GO:0106310,GO:0016310	T	-	-	37	AT1G07550_1;AT1G07560_1;AT1G49100_1;AT1G51800_1;AT1G51805_1;AT1G51810_1;AT1G51820_1;AT1G51830_2;AT1G51850_2;AT1G51860_1;AT1G51870_2;AT1G51880_3;AT1G51890_2;AT1G51910_1;AT2G04300_2;AT2G14440_1;AT2G14510_2;AT2G28960_2;AT2G28970_1;AT2G28990_2;AT2G29000_1;AT3G21340_1;AT3G45920_1;AT3G46330_1;AT3G46340_1;AT3G46355_1;AT3G46370_2;AT3G46400_1;AT3G46410_1;AT3G46420_1;AT4G20450_1;AT5G16900_1;AT5G59616_1;AT5…
cluster113	Putative cysteine-rich repeat secretory protein 10	GO:0005576	S	-	-	37	AT2G31620_1;AT3G21900_2;AT3G21910_1;AT3G21920_2;AT3G21930_1;AT3G21940_1;AT3G21945_1;AT3G21960_1;AT3G21970_1;AT3G21980_1;AT3G21990_1;AT3G22000_1;AT3G22010_1;AT3G22020_1;AT3G22030_1;AT3G22040_1;AT3G22050_1;AT3G22053_1;AT3G22057_1;AT3G29040_1;AT3G29050_2;AT3G58310_1;AT4G20530_1;AT4G20540_1;AT4G20550_1;AT4G20560_1;AT4G20570_1;AT4G20580_1;AT4G20590_1;AT4G20600_1;AT4G20610_1;AT4G20620_1;AT4G20630_1;AT4…
cluster114	jacalin lectin family protein	GO:0030246	S	-	-	37	AT1G33790_2;AT1G52000_2;AT1G52030_2;AT1G52040_1;AT1G52050_1;AT1G52060_1;AT1G52070_1;AT1G52100_1;AT1G52110_1;AT1G52120_2;AT1G52130_1;AT1G57570_1;AT1G58160_1;AT1G60095_1;AT1G60110_2;AT1G60130_1;AT1G61230_1;AT2G25980_1;AT2G39310_4;AT2G39330_2;AT3G16420_1;AT3G16430_2;AT3G16440_2;AT3G16450_2;AT3G16460_1;AT3G16470_1;AT3G21380_1;AT3G59620_1;AT5G28520_1;AT5G35940_1;AT5G35950_1;AT5G38540_1;AT5G38550_1;AT5…
cluster115	DUF295 domain-containing protein	-	S	-	-	37	AT1G05540_1;AT1G05550_3;AT1G30160_2;AT1G30170_1;AT1G68960_1;AT2G45930_1;AT2G45940_2;AT3G25200_1;AT3G43170_1;AT3G43970_2;AT4G13680_1;AT4G14260_1;AT4G16080_1;AT4G16090_1;AT4G25920_1;AT4G25930_1;AT5G03390_1;AT5G46130_1;AT5G46140_1;AT5G52930_1;AT5G52940_1;AT5G53230_1;AT5G53240_1;AT5G53780_1;AT5G53790_1;AT5G54320_1;AT5G54330_1;AT5G54420_1;AT5G54450_1;AT5G54550_1;AT5G54560_1;AT5G55270_1;AT5G55440_1;AT5…
cluster164	defensin-like protein 69	GO:0005576,GO:0031640,GO:0050832	-	-	-	30	AT1G24062_1;AT1G32763_1;AT1G59833_1;AT1G76954_1;AT1G77093_1;AT2G03913_1;AT2G03931_1;AT2G03932_1;AT2G03933_1;AT2G03936_1;AT2G03937_2;AT2G03955_1;AT2G13542_1;AT2G14365_1;AT2G22345_1;AT2G25305_1;AT2G33233_1;AT2G34123_1;AT2G42885_1;AT3G04540_1;AT3G04545_1;AT3G16895_1;AT3G17155_1;AT3G48231_1;AT5G19172_1;AT5G19175_1;AT5G28288_1;AT5G54215_1;AT5G54220_1;AT5G54225_1
cluster184	Plant thionin family protein	GO:0009624	-	-	-	29	AT1G21835_1;AT1G21864_1;AT1G21866_1;AT1G21925_1;AT1G21928_1;AT1G34792_1;AT1G34795_1;AT1G34800_1;AT1G34805_1;AT1G34810_1;AT1G34815_1;AT1G34820_1;AT1G34825_1;AT1G34830_1;AT1G34840_1;AT1G34850_1;AT1G34860_1;AT1G34930_1;AT1G35035_1;AT1G54775_1;AT1G58242_1;AT1G58245_1;AT1G58248_1;AT1G77682_1;AT3G24465_1;AT5G34828_1;AT5G36720_1;AT5G36805_1;AT5G38378_1
cluster196	receptor-like protein 12	GO:0005886	S	-	-	28	AT1G45616_1;AT1G47890_1;AT2G15042_1;AT2G15080_1;AT2G25440_1;AT2G32660_2;AT2G32680_1;AT2G33020_1;AT2G33030_1;AT2G33050_1;AT2G33060_1;AT2G33080_1;AT3G05650_1;AT3G05660_1;AT3G11010_2;AT3G11080_1;AT3G24900_2;AT3G24982_1;AT3G25010_2;AT3G25020_1;AT3G28890_2;AT4G13810_2;AT4G13820_1;AT4G13880_1;AT4G13920_1;AT5G25910_1;AT5G27060_2;AT5G40170_1
cluster206	C2H2-type domain-containing protein	GO:0005777,GO:0004519,GO:0004540,GO:0010468	O	-	-	27	AT1G01355_1;AT1G05400_1;AT1G06810_1;AT1G06925_1;AT1G24256_1;AT2G19890_1;AT2G38365_1;AT3G13280_1;AT3G56730_3;AT3G60940_2;AT3G61028_2;AT3G61090_1;AT3G61100_1;AT3G62050_1;AT3G62210_1;AT3G62460_1;AT3G62850_1;AT4G20480_1;AT4G20735_1;AT4G21950_1;AT4G30760_1;AT5G35640_1;AT5G39640_1;AT5G61180_1;AT5G61190_5;AT5G64450_1;AT5G64590_1
cluster216	TIR domain-containing protein	GO:0007165	S	-	-	26	AT1G09665_1;AT1G19960_1;AT1G47370_1;AT1G57670_1;AT1G57830_1;AT1G57850_1;AT1G60320_1;AT1G65390_1;AT2G03030_1;AT2G03300_1;AT2G17055_1;AT2G32140_1;AT4G00155_1;AT4G19910_1;AT4G19920_1;AT4G19925_1;AT4G23510_1;AT4G23515_1;AT5G44900_1;AT5G44910_1;AT5G44920_1;AT5G45000_1;AT5G45070_1;AT5G45080_1;AT5G45090_1;AT5G45220_1
cluster218	DUF4283 domain-containing protein	-	O	-	-	26	AT1G36960_1;AT1G43680_1;AT1G48095_1;AT2G02103_1;AT2G13450_1;AT2G13500_1;AT2G13510_1;AT2G16676_1;AT2G17905_1;AT2G17920_1;AT2G31590_1;AT2G41590_1;AT3G24070_1;AT3G31430_1;AT3G42140_1;AT3G47920_1;AT3G57587_1;AT4G02000_1;AT4G04730_1;AT5G18636_1;AT5G25200_1;AT5G25600_1;AT5G35737_1;AT5G36228_1;AT5G40595_1;AT5G51195_1
cluster233	Cytochrome P450	GO:0016020,GO:0005506,GO:0016709,GO:0020037	Q	1.14.14.1,1.14.14.19,1.14.14.32	-	25	AT1G28430_1;AT1G50520_1;AT1G50560_1;AT2G05180_1;AT2G14100_1;AT2G27000_1;AT2G27010_1;AT3G20080_2;AT3G20090_2;AT3G20100_1;AT3G20110_1;AT3G20120_4;AT3G20130_1;AT3G20140_1;AT3G20935_1;AT3G20940_1;AT3G20950_1;AT3G20960_2;AT3G32047_1;AT4G15330_1;AT4G15350_1;AT4G15360_1;AT4G15380_1;AT5G42580_1;AT5G47990_1
cluster235	putative F-box/LRR-repeat/kelch-repeat protein At1g11620	-	A	-	-	25	AT1G11608_1;AT1G12170_1;AT1G12190_1;AT1G32430_1;AT1G47390_1;AT1G51290_1;AT1G51320_1;AT1G53325_1;AT1G58090_1;AT1G59630_1;AT1G77655_1;AT2G07120_1;AT2G14710_1;AT2G17310_1;AT3G16555_1;AT3G16580_1;AT3G16590_1;AT3G17710_1;AT3G18340_1;AT3G21410_1;AT3G44130_1;AT3G51171_1;AT3G59590_1;AT3G59610_1;AT5G37040_1
cluster256	Protein MS5	-	I	-	-	24	AT1G02770_1;AT1G19060_1;AT1G19565_1;AT1G22090_1;AT1G23950_2;AT1G23960_2;AT1G23970_2;AT1G24388_1;AT1G27860_1;AT1G28500_1;AT2G20620_1;AT3G19520_3;AT3G25080_1;AT3G44760_1;AT3G44770_1;AT3G57210_1;AT4G11700_1;AT4G17700_1;AT4G17990_2;AT4G20095_3;AT4G28920_1;AT4G29550_2;AT5G41640_1;AT5G63820_1
cluster280	Terpenoid cyclases/Protein prenyltransferases superfamily protein	GO:0005737,GO:0000287,GO:0010333,GO:0016102	S	4.2.3.195,4.2.3.75	-	23	AT1G31950_3;AT1G33750_1;AT1G48800_1;AT1G48820_1;AT1G66020_1;AT1G70080_1;AT2G23230_2;AT2G37140_1;AT3G14490_1;AT3G14520_1;AT3G14540_1;AT3G29110_1;AT3G29190_1;AT3G29410_1;AT3G32030_1;AT4G13280_2;AT4G13300_1;AT4G15870_1;AT4G20200_1;AT4G20210_1;AT4G20230_2;AT5G44630_1;AT5G48110_1
cluster309	ECA1 gametogenesis family protein (DUF784)	GO:0110165	S	-	-	22	AT1G45215_1;AT1G45221_1;AT1G45223_1;AT1G57760_1;AT1G57775_1;AT1G57777_1;AT3G30383_1;AT3G30385_1;AT3G30387_1;AT3G44115_1;AT4G07515_1;AT4G08025_1;AT5G34881_1;AT5G34882_1;AT5G34883_1;AT5G34885_1;AT5G34887_1;AT5G34905_1;AT5G34908_1;AT5G42567_1;AT5G42955_1;AT5G42957_1
cluster310	cytochrome P450 71B2 isoform X1	GO:0016020,GO:0004497,GO:0005506,GO:0016705,GO:0020037,GO:0010286	Q	-	-	22	AT1G13080_1;AT1G13090_2;AT1G13100_1;AT1G13110_1;AT3G26150_1;AT3G26160_1;AT3G26170_1;AT3G26180_1;AT3G26190_1;AT3G26200_1;AT3G26210_1;AT3G26220_1;AT3G26230_1;AT3G26270_1;AT3G26280_2;AT3G26830_1;AT3G44250_1;AT3G53280_1;AT3G53290_1;AT3G53300_1;AT3G53305_1;AT5G35715_1
cluster329	Zinc finger PHD-type domain-containing protein	GO:0046872	-	-	-	21	AT1G35610_1;AT1G50190_1;AT1G55380_1;AT1G55390_1;AT1G55420_1;AT1G55430_1;AT1G55440_1;AT1G55700_1;AT2G17590_1;AT2G17600_1;AT2G23100_1;AT3G11370_1;AT3G11385_1;AT3G11390_1;AT3G11402_1;AT3G13590_1;AT3G13760_1;AT3G59120_1;AT3G59130_1;AT5G17960_1;AT5G42280_1
cluster330	S-protein homolog	GO:0005576,GO:0060320	S	-	-	21	AT1G11765_1;AT1G28305_1;AT1G28306_1;AT2G06090_1;AT2G23142_1;AT2G23148_1;AT2G24870_1;AT2G24880_1;AT3G10460_1;AT3G26860_2;AT3G26870_1;AT3G26880_1;AT3G27329_1;AT3G27331_1;AT3G27680_1;AT4G08560_1;AT5G04347_2;AT5G04350_1;AT5G27238_1;AT5G38435_1;AT5G38440_1
cluster358	Putative defensin-like protein 228	GO:0005576,GO:0007165,GO:0031640,GO:0050832	-	-	-	20	AT1G08695_1;AT1G60983_1;AT1G60985_1;AT1G60986_1;AT1G60987_1;AT1G60989_1;AT1G65113_1;AT2G05117_1;AT2G05335_1;AT3G50925_1;AT4G10457_1;AT4G14785_1;AT4G15733_1;AT4G15735_1;AT4G22105_1;AT4G22115_1;AT4G32714_1;AT4G32717_1;AT4G33465_2;AT5G45875_1
cluster364	Pentatricopeptide repeat	-	S	-	-	20	AT1G06580_1;AT1G62590_1;AT1G62670_1;AT1G62680_2;AT1G62910_1;AT1G62914_1;AT1G62930_1;AT1G63070_1;AT1G63080_3;AT1G63130_1;AT1G63150_1;AT1G63320_1;AT1G63330_2;AT1G63400_1;AT1G64580_1;AT1G64583_1;AT3G16710_1;AT4G26800_2;AT5G16640_1;AT5G41170_1
cluster369	NB-ARC domain-containing protein	GO:0005524,GO:0016787,GO:0043531,GO:0006952,GO:0009617	T	-	-	20	AT1G12210_1;AT1G12220_2;AT1G12280_1;AT1G12290_1;AT1G15890_1;AT1G51480_1;AT1G61180_2;AT1G61190_1;AT1G61300_1;AT1G61310_1;AT1G62630_1;AT1G63350_2;AT1G63360_1;AT4G10780_1;AT5G05400_1;AT5G43730_3;AT5G43740_2;AT5G47250_1;AT5G47260_1;AT5G63020_1
cluster407	serine carboxypeptidase-like 18	GO:0005576,GO:0004185,GO:0016747,GO:0006508,GO:0019748	EO	2.3.1.91	-	19	AT1G33540_1;AT1G73270_1;AT1G73280_1;AT1G73290_1;AT1G73300_1;AT1G73310_1;AT2G22920_2;AT2G22970_3;AT2G22980_4;AT2G22990_3;AT2G23000_1;AT2G23010_1;AT3G10450_1;AT3G12203_1;AT3G12220_1;AT3G12230_1;AT3G12240_1;AT5G09640_1;AT5G36180_1
cluster409	Ubiquitin carboxyl-terminal hydrolase-related protein	GO:0004843	O	-	-	19	AT1G52430_1;AT1G52450_1;AT1G65110_2;AT1G65120_2;AT1G65130_1;AT1G65140_1;AT1G65160_1;AT1G65165_1;AT1G65170_1;AT1G65200_1;AT2G27630_1;AT2G27650_1;AT2G34220_2;AT2G34230_1;AT2G34240_1;AT5G02660_1;AT5G51530_1;AT5G61940_2;AT5G61950_1
cluster420	Agamous-like MADS-box protein AGL103	GO:0000987,GO:0046983,GO:0045944,GO:0000981	K	-	-	19	AT3G18650_1;AT4G02235_1;AT4G11250_1;AT5G26865_1;AT5G26950_1;AT5G27050_1;AT5G27070_1;AT5G27090_1;AT5G27580_1;AT5G27944_1;AT5G37415_1;AT5G38740_1;AT5G39750_1;AT5G39810_1;AT5G40070_1;AT5G40120_1;AT5G40220_1;AT5G41200_1;AT5G65330_1
cluster445	Beta-galactosidase related protein	-	-	-	-	18	AT1G47770_1;AT2G03965_1;AT2G04378_2;AT2G06845_1;AT2G11626_1;AT2G15025_1;AT3G01345_1;AT3G43580_1;AT3G44265_1;AT4G06643_1;AT4G08593_1;AT4G08691_1;AT4G08874_2;AT5G01080_1;AT5G24480_1;AT5G28919_1;AT5G35760_1;AT5G35890_1
cluster447	Ribonuclease H domain	GO:0003676,GO:0004523	S	2.3.2.31	-	18	AT2G16520_1;AT2G22940_1;AT2G26130_1;AT2G26135_1;AT3G43180_1;AT3G43750_1;AT3G45460_1;AT3G45480_1;AT3G45490_1;AT3G45500_1;AT3G45510_1;AT3G45525_1;AT3G45540_1;AT3G45555_1;AT3G45560_1;AT3G45570_1;AT3G45580_1;AT5G37560_1
cluster498	Putative defensin-like protein 110	GO:0005576,GO:0031640,GO:0050832	CG	-	GT1	17	AT1G15757_1;AT1G56553_1;AT1G58055_1;AT1G61688_1;AT2G12465_1;AT2G12475_1;AT2G20463_1;AT2G20465_1;AT2G40995_2;AT2G41997_1;AT4G08028_1;AT5G08505_1;AT5G27495_1;AT5G42223_1;AT5G42232_1;AT5G42235_1;AT5G59105_1
cluster509	X8 domain	GO:0009506,GO:0016787	G	-	-	17	AT1G66852_1;AT1G66855_1;AT1G66870_2;AT2G29735_1;AT4G09090_1;AT4G09462_1;AT4G09464_1;AT4G09465_1;AT4G09466_1;AT4G09467_1;AT4G16165_1;AT5G53600_1;AT5G53610_1;AT5G63225_1;AT5G63230_1;AT5G63240_1;AT5G63250_1
cluster591	LOV1	GO:0005886,GO:0043531,GO:0002238,GO:0050832	T	-	-	16	AT1G10920_4;AT1G53350_1;AT1G58390_1;AT1G58400_2;AT1G58410_2;AT1G58602_2;AT1G58807_1;AT1G58848_1;AT1G59124_2;AT1G59218_2;AT1G59620_1;AT1G59780_1;AT4G16095_1;AT5G35450_1;AT5G43470_1;AT5G48620_1
cluster666	OBP32pep protein	-	S	-	-	15	AT1G23510_1;AT1G23520_1;AT1G23560_1;AT1G23570_2;AT1G23580_1;AT1G23590_1;AT1G23600_1;AT1G23610_1;AT1G23640_1;AT1G23645_1;AT1G23660_1;AT1G23670_2;AT1G23680_1;AT1G23690_1;AT2G27670_1
cluster680	Small auxin-up RNA	GO:0009733	S	-	-	15	AT2G21200_1;AT3G03820_1;AT3G03830_1;AT3G03840_1;AT3G03847_1;AT3G03850_1;AT4G13790_1;AT4G38825_1;AT4G38850_1;AT5G18010_1;AT5G18020_1;AT5G18030_1;AT5G18050_1;AT5G18060_1;AT5G18080_1
cluster685	cysteine-rich RLK (RECEPTOR-like protein kinase) 30	GO:0016020,GO:0004674,GO:0005524,GO:0106310,GO:0016310	T	-	-	15	AT4G11460_1;AT4G11470_2;AT4G11480_1;AT4G11490_1;AT4G11530_1;AT4G23190_1;AT4G23200_1;AT4G23210_3;AT4G23220_1;AT4G23240_1;AT4G23250_2;AT4G23260_1;AT4G23290_2;AT4G23300_1;AT4G23320_3
cluster691	defensin-like protein 210	GO:0005576,GO:0043680,GO:0010183,GO:0031640,GO:0050832	-	-	-	15	AT4G08485_1;AT4G08869_1;AT4G08875_1;AT5G18403_1;AT5G18407_1;AT5G43285_1;AT5G43510_2;AT5G43513_1;AT5G43518_1;AT5G43525_1;AT5G48515_1;AT5G48595_1;AT5G48605_1;AT5G50423_1;AT5G60805_1
cluster705	Receptor-like serine/threonine-protein kinase	GO:0005886,GO:0004674,GO:0005516,GO:0005524,GO:0030246,GO:0031625,GO:0106310,GO:0016310,GO:0048544	T	-	-	15	AT1G11280_1;AT1G61360_1;AT1G61370_1;AT1G61380_1;AT1G61390_1;AT1G61400_2;AT1G61420_2;AT1G61430_1;AT1G61440_2;AT1G61460_1;AT1G61475_1;AT1G61480_1;AT1G61490_4;AT1G61500_3;AT1G61550_1
cluster762	Defensin-like protein 153	GO:0005576,GO:0031640,GO:0050832	-	-	-	14	AT1G28335_1;AT2G15535_1;AT2G25344_1;AT2G27145_1;AT2G28355_1;AT2G28405_1;AT3G25265_1;AT3G43083_1;AT4G09984_1;AT4G10595_1;AT4G10603_1;AT4G11485_1;AT4G11760_1;AT5G48543_1
cluster763	MATH domain-containing protein	GO:0016020	D	-	-	14	AT1G58270_1;AT1G65050_1;AT1G65150_2;AT1G65370_1;AT1G69650_1;AT1G69660_1;AT2G15710_1;AT3G20360_1;AT3G20370_1;AT3G20380_1;AT3G22080_1;AT3G22085_1;AT3G28220_1;AT3G46190_2
cluster764	Cytochrome P450	GO:0016020,GO:0004497,GO:0005506,GO:0016705,GO:0020037	Q	-	-	14	AT1G47620_1;AT1G57750_1;AT1G65340_1;AT1G66030_1;AT2G21910_1;AT2G23180_1;AT4G32170_1;AT4G39480_1;AT4G39490_1;AT4G39500_2;AT4G39510_1;AT5G02900_1;AT5G51900_1;AT5G52320_1
cluster776	S locus-related glycoprotein 1 binding pollen coat protein	GO:0005576,GO:0031640,GO:0050832	-	-	-	14	AT1G49435_1;AT2G10535_1;AT3G20993_1;AT3G20997_1;AT3G43505_1;AT3G61172_1;AT3G61175_1;AT3G61177_1;AT3G61182_1;AT4G09795_1;AT5G42797_1;AT5G47075_1;AT5G47077_1;AT5G47175_1
cluster778	DUF577 domain-containing protein	-	S	-	-	14	AT1G66000_1;AT1G66060_1;AT1G66110_1;AT2G03010_1;AT4G09440_1;AT4G16530_1;AT5G37400_2;AT5G37410_2;AT5G37420_1;AT5G37430_1;AT5G37460_1;AT5G37470_2;AT5G37650_1;AT5G37920_1
cluster795	Ankyrin-repeat containing protein	GO:0016020	S	-	-	14	AT1G03660_1;AT1G03670_1;AT4G03440_1;AT4G03450_1;AT4G03460_1;AT4G03470_1;AT4G03480_1;AT4G03490_3;AT4G03495_1;AT4G03500_1;AT4G03505_1;AT4G05040_1;AT4G14390_1;AT4G14400_1
cluster911	F-box domain-containing protein	-	S	-	-	13	AT1G23037_1;AT1G55947_1;AT2G16810_1;AT2G40910_1;AT2G40920_1;AT2G40925_1;AT3G52320_1;AT3G52330_1;AT3G52510_1;AT4G19930_1;AT4G19940_1;AT5G62510_1;AT5G62660_1
cluster913	B3 domain-containing protein At1g05920	GO:0003677	K	-	-	13	AT1G05920_1;AT1G05930_1;AT1G32030_1;AT2G27410_1;AT2G31420_1;AT2G31460_1;AT2G32645_1;AT2G32905_1;AT3G24850_1;AT3G49610_1;AT5G24050_1;AT5G38490_1;AT5G38500_1
cluster918	ADP-ribosyl cyclase/cyclic ADP-ribose hydrolase	GO:0016020,GO:0043531,GO:0006952,GO:0007165	S	-	-	13	AT2G17060_1;AT3G51570_1;AT4G12010_1;AT4G19470_1;AT4G19510_4;AT4G19530_2;AT4G36150_1;AT5G17880_1;AT5G44870_1;AT5G45060_1;AT5G45200_1;AT5G45230_1;AT5G45250_1
cluster926	Ubiquitin-like protease family profile domain-containing protein	GO:0008234,GO:0006508	S	-	-	13	AT1G37020_1;AT1G42525_1;AT2G07190_1;AT2G07200_1;AT2G07240_1;AT2G10260_1;AT3G30305_1;AT3G31910_1;AT3G32960_1;AT4G08430_1;AT5G28235_1;AT5G28810_1;AT5G45570_2
cluster930	MD-2-related lipid-recognition domain	-	-	-	-	13	AT2G11010_1;AT2G11015_1;AT3G30220_1;AT3G32160_1;AT3G32180_1;AT3G43150_1;AT4G06490_1;AT4G06583_2;AT4G07740_1;AT4G07932_1;AT5G29050_1;AT5G33898_1;AT5G35603_2
cluster931	GLABROUS1 enhancer-binding protein family	GO:0003677,GO:0005515,GO:0006355	K	-	-	13	AT1G11510_1;AT1G44810_1;AT1G55950_1;AT1G61730_1;AT1G66420_1;AT2G01370_1;AT2G20613_1;AT2G20805_1;AT4G00238_1;AT4G00250_1;AT4G00390_1;AT4G00610_1;AT4G08263_1
cluster941	Cystatin domain-containing protein	GO:0004869	-	-	-	13	AT1G50690_2;AT1G63190_1;AT1G63200_1;AT1G63205_1;AT1G63206_2;AT2G37435_1;AT4G15710_1;AT4G15715_1;AT5G05040_1;AT5G05060_1;AT5G56910_1;AT5G56920_1;AT5G56990_2
cluster953	wall-associated receptor kinase-like 22	GO:0016020,GO:0004674,GO:0030247,GO:0009611,GO:0016310	T	2.7.11.1	-	13	AT1G16090_1;AT1G16110_1;AT1G16120_1;AT1G16130_1;AT1G16150_1;AT1G16160_1;AT1G17910_1;AT1G19390_1;AT1G69730_1;AT1G79670_1;AT1G79680_1;AT4G31100_1;AT4G31110_1
cluster957	myosin heavy chain-like protein	-	-	-	-	13	AT1G36100_1;AT3G30230_1;AT3G32150_1;AT3G32190_1;AT3G32200_1;AT3G33293_1;AT3G33393_1;AT3G43148_1;AT4G06688_1;AT4G08097_1;AT5G32590_1;AT5G33806_1;AT5G35604_1
cluster977	Mitochondrial transcription termination factor family protein	GO:0003690,GO:0006353,GO:0006355	K	-	-	13	AT1G56380_2;AT1G61960_1;AT1G61970_6;AT1G61980_1;AT1G61990_1;AT1G62010_1;AT1G62085_1;AT1G62110_1;AT1G62120_1;AT1G62150_1;AT1G62490_1;AT3G46950_1;AT5G23930_1
cluster981	putative F-box/kelch-repeat protein At1g20940	GO:0016020	S	-	-	13	AT1G20240_1;AT1G20290_1;AT1G20360_1;AT1G20690_1;AT1G20735_1;AT1G20790_1;AT1G20795_1;AT1G20800_1;AT1G20803_1;AT1G20940_1;AT1G57565_1;AT1G57580_1;AT3G15910_1
cluster1100	Pectate_lyase_3 domain-containing protein	GO:0004650,GO:0016829,GO:0005975	G	3.2.1.67	-	12	AT1G17150_1;AT1G43080_1;AT1G43090_1;AT1G43100_1;AT1G78400_1;AT2G15450_1;AT2G15460_1;AT2G15470_1;AT2G26620_1;AT2G33160_1;AT2G40310_1;AT4G13760_1
cluster1123	Rapid ALkalinization Factor	GO:0005179,GO:0007267,GO:0019722	-	-	-	12	AT1G23145_1;AT1G23147_1;AT1G35467_1;AT1G61563_1;AT1G61566_1;AT2G22055_1;AT2G32785_1;AT2G32788_1;AT2G34825_1;AT3G04735_1;AT4G11510_1;AT4G11653_1
cluster1151	S locus-related glycoprotein 1 binding pollen coat protein	GO:0005576,GO:0031640,GO:0050832	-	-	-	12	AT2G22121_1;AT4G09153_1;AT4G09647_1;AT4G13095_1;AT4G19905_1;AT4G29273_1;AT4G29280_1;AT4G29283_1;AT4G29285_1;AT4G29290_1;AT4G29300_1;AT4G29305_1
cluster1203	Agamous-like MADS-box protein AGL86 (Fragment)	GO:0000987,GO:0046983,GO:0045944,GO:0000981	K	-	-	12	AT1G31630_1;AT1G31640_1;AT1G33070_1;AT1G59920_1;AT1G59930_1;AT1G65300_1;AT1G65330_1;AT5G26580_1;AT5G26630_1;AT5G26650_1;AT5G27960_1;AT5G35120_1
cluster1204	Paired amphipathic helix (PAH2) superfamily protein	GO:0003714,GO:0045892	B	-	-	12	AT1G23810_1;AT1G24060_1;AT1G24200_1;AT1G24210_1;AT1G24220_1;AT1G24230_1;AT1G24250_1;AT1G27240_1;AT1G27260_1;AT1G27270_1;AT1G27280_1;AT5G35610_1
cluster1234	Putative L-type lectin-domain containing receptor kinase I.1	GO:0005886,GO:0004674,GO:0005524,GO:0030246,GO:0106310,GO:0016310,GO:0050832	T	2.7.11.1	-	12	AT3G45330_1;AT3G45390_1;AT3G45410_1;AT3G45420_1;AT3G45430_2;AT3G45440_2;AT5G60270_1;AT5G60280_1;AT5G60290_1;AT5G60300_3;AT5G60310_1;AT5G60320_1
cluster1239	ECA1-like gametogenesis related family protein	-	-	-	-	12	AT3G01322_1;AT3G01323_1;AT3G01324_1;AT3G01325_1;AT3G01326_1;AT3G01327_1;AT3G01328_1;AT3G01329_1;AT3G01331_1;AT3G27425_1;AT5G14995_1;AT5G15000_1
cluster1365	Prolamin-like domain-containing protein	GO:0110165	S	-	-	11	AT1G45190_1;AT1G47450_1;AT1G47470_1;AT1G52970_1;AT2G04031_1;AT2G04037_1;AT2G04041_1;AT3G11990_1;AT4G13261_1;AT4G13263_1;AT5G35405_1
cluster1378	Defensin-like protein 90	GO:0005576,GO:0031640,GO:0050832	-	-	-	11	AT1G54445_1;AT1G56233_1;AT2G04425_1;AT2G24693_1;AT3G42473_1;AT4G13955_1;AT4G13968_1;AT5G32619_1;AT5G48945_1;AT5G55131_1;AT5G55132_1
cluster1413	F-box domain-containing protein	-	J	-	-	11	AT1G19460_1;AT1G19470_1;AT2G21680_1;AT2G29600_1;AT2G29770_1;AT2G29780_1;AT2G29800_1;AT2G29810_1;AT2G29820_1;AT2G29830_1;AT2G29860_1
cluster1423	Beta-D-glucopyranosyl abscisate beta-glucosidase	GO:0042802,GO:0009651,GO:0009687,GO:0009625,GO:0009789,GO:0009414,GO:0080119,GO:0051258,GO:0005975,GO:0005788,GO:0051993,GO:0010119,GO:0050832,GO:0010168	G	3.2.1.175	GH1	11	AT1G52400_1;AT1G66270_1;AT1G66280_1;AT1G75940_1;AT2G44490_1;AT3G03640_1;AT3G09260_1;AT3G21370_1;AT3G60120_1;AT5G28510_1;AT5G48175_1
cluster1433	GDSL lipase/esterase	GO:0005576,GO:0016788,GO:0016042	S	3.1.1.80	-	11	AT1G28570_1;AT1G28580_1;AT1G28590_1;AT1G28600_1;AT1G28610_2;AT1G28640_1;AT1G28650_1;AT1G28660_1;AT1G28670_1;AT1G31550_2;AT2G27360_1
cluster1447	DUF1204 domain-containing protein	-	-	-	-	11	AT1G20400_1;AT4G20520_1;AT4G20535_1;AT4G20545_1;AT4G20555_1;AT4G20565_1;AT4G20575_1;AT4G20650_1;AT4G20700_1;AT4G20707_1;AT4G20947_1
cluster1452	Protein kinase-like domain superfamily	GO:0016020,GO:0004674,GO:0005524,GO:0106310,GO:0009751,GO:0012501,GO:0016310,GO:0042742	T	-	-	11	AT3G45860_1;AT4G23130_2;AT4G23140_2;AT4G23150_1;AT4G23160_2;AT4G23170_1;AT4G23180_1;AT4G23230_1;AT4G23270_3;AT4G23280_1;AT4G23310_1
cluster1456	Cystatin domain-containing protein	GO:0004869	S	-	-	11	AT1G03710_1;AT3G05450_1;AT3G05685_1;AT4G03565_1;AT4G03570_1;AT4G03590_1;AT5G17090_1;AT5G17100_1;AT5G17110_1;AT5G17120_1;AT5G17150_1
cluster1472	Glycine-rich protein	GO:0016020	-	-	-	11	AT1G49150_1;AT1G72800_1;AT1G73490_2;AT3G09160_1;AT4G08730_1;AT4G24420_2;AT5G03480_1;AT5G03495_1;AT5G05430_2;AT5G51730_1;AT5G53700_1
cluster1495	S-protein homolog	GO:0005576,GO:0060320	S	-	-	11	AT1G26795_1;AT1G26796_1;AT1G26797_1;AT1G26798_1;AT1G26799_1;AT3G54925_1;AT3G55252_1;AT3G55254_1;AT3G55665_1;AT3G55672_1;AT3G55677_1
cluster1496	O-methyltransferase family protein	GO:0008171,GO:0008757,GO:0046983,GO:0032259,GO:0042343,GO:1990110	L	-	-	11	AT1G21100_1;AT1G21110_1;AT1G21120_2;AT1G21130_1;AT1G62900_1;AT1G63140_4;AT1G76790_1;AT1G77520_1;AT1G77530_1;AT5G37170_1;AT5G53810_1
cluster1507	Wax synthase domain	GO:0016020,GO:0047196,GO:0102966,GO:0006629	I	-	-	11	AT1G34490_1;AT1G34500_1;AT1G34520_1;AT5G51420_1;AT5G55320_1;AT5G55330_1;AT5G55340_1;AT5G55350_1;AT5G55360_1;AT5G55370_1;AT5G55380_1
cluster1517	RING-type E3 ubiquitin transferase	GO:0005737,GO:0008270,GO:0016740,GO:0006511,GO:0016567	O	2.3.2.27	-	11	AT1G66610_1;AT1G66620_1;AT1G66630_1;AT1G66650_1;AT1G66660_2;AT5G37870_1;AT5G37890_1;AT5G37900_1;AT5G37910_1;AT5G37930_1;AT5G62800_1
cluster1561	DUF1216 domain-containing protein	-	S	-	-	11	AT3G28770_1;AT3G28780_1;AT3G28790_1;AT3G28810_1;AT3G28820_1;AT3G28830_1;AT3G28840_1;AT3G28980_1;AT5G39870_2;AT5G48575_1;AT5G61720_1
cluster1565	Malonyl-CoA:anthocyanidin 5-O-glucoside-6''-O-malonyltransferase	GO:0050736,GO:0009718	S	2.3.1.115,2.3.1.64	-	11	AT3G29590_1;AT3G29635_1;AT3G29636_1;AT3G29670_1;AT3G29680_1;AT3G29690_1;AT3G29720_1;AT5G39050_1;AT5G39080_1;AT5G39090_1;AT5G61160_1
cluster1717	Bifunctional inhibitor/plant lipid transfer protein/seed storage helical domain-containing protein	GO:0006869	S	-	-	10	AT1G07747_1;AT1G43665_1;AT1G43666_1;AT1G43667_1;AT2G14846_1;AT3G29152_1;AT3G57310_1;AT4G12825_1;AT5G38160_1;AT5G38170_1
cluster1722	Agenet domain-containing protein		S	-	-	10	AT1G03300_1;AT1G11420_1;AT1G26540_1;AT2G46840_1;AT2G47220_1;AT2G47230_2;AT3G62300_2;AT5G23770_2;AT5G23780_1;AT5G23800_2
cluster1726	AIG1-type G domain-containing protein	GO:0005525,GO:0016787	S	-	-	10	AT1G33830_1;AT1G33870_1;AT1G33880_1;AT1G33890_1;AT1G33900_1;AT1G33910_1;AT1G33930_1;AT1G33950_1;AT1G33960_2;AT2G26820_3
cluster1727	Sulfotransferase	GO:0005737,GO:0008146,GO:0016787,GO:0009735	J	-	-	10	AT1G13420_1;AT1G13430_1;AT1G28170_1;AT2G03750_1;AT2G14920_1;AT2G27570_1;AT3G45070_2;AT3G45080_1;AT4G26280_1;AT5G43690_1
cluster1729	DUF295 domain-containing protein	-	S	-	-	10	AT1G44080_1;AT1G57906_1;AT1G65735_1;AT1G65740_1;AT1G65760_1;AT1G65770_1;AT2G17690_1;AT2G26160_1;AT3G25750_2;AT4G35733_1
cluster1741	RNA polymerase II C-terminal domain phosphatase-like	GO:0008420,GO:0017018,GO:0006357	K	3.1.3.16	-	10	AT1G20320_1;AT1G43600_1;AT1G43610_1;AT2G02290_1;AT2G04930_1;AT3G17550_1;AT3G19595_1;AT3G19600_1;AT5G23470_1;AT5G54210_1
cluster1748	receptor like protein 1	GO:0005886,GO:0042742,GO:0045087	S	-	-	10	AT1G07390_3;AT1G54470_1;AT1G54475_1;AT1G58190_2;AT1G74170_2;AT1G74180_1;AT1G74190_1;AT2G25470_3;AT3G53240_2;AT5G49290_2
cluster1800	Glycosyl hydrolase superfamily protein	GO:0008422,GO:0102483,GO:0005975	G	3.2.1.21,3.5.2.17	GH1	10	AT1G45191_1;AT1G60090_1;AT1G60260_1;AT1G60270_1;AT3G62740_1;AT3G62750_2;AT4G22100_1;AT4G27820_1;AT4G27830_1;AT5G16580_1
cluster1834	F-box domain-containing protein	-	S	-	-	10	AT1G15680_1;AT1G49990_1;AT3G23950_1;AT3G23970_1;AT3G26010_1;AT3G28223_1;AT3G28280_1;AT3G28330_1;AT3G48220_1;AT4G22430_1
cluster1853	B3 domain-containing protein At1g16640	GO:0003677,GO:0005515	K	-	-	10	AT1G16640_1;AT3G06160_2;AT3G06220_1;AT3G46770_1;AT3G53310_1;AT4G34400_2;AT5G57720_1;AT5G60130_1;AT5G60140_1;AT5G60142_1
cluster1874	FBA_1 domain-containing protein	-	-	-	-	10	AT1G34807_1;AT1G34812_1;AT1G34817_1;AT1G34822_1;AT1G34827_1;AT1G34855_1;AT1G34910_1;AT1G35030_1;AT1G35040_1;AT1G67020_1
cluster1912	Flavin-containing monooxygenase	GO:0004499,GO:0050660,GO:0050661,GO:0009737,GO:0009751,GO:0009753,GO:0019761	Q	1.14.13.237	-	10	AT1G12130_1;AT1G12140_1;AT1G12160_1;AT1G12200_1;AT1G62540_2;AT1G62560_1;AT1G62570_1;AT1G62580_1;AT1G63340_1;AT1G65860_1
cluster1927	probable S-adenosylmethionine-dependent methyltransferase At5g38100	GO:0008757,GO:0046872,GO:0002238,GO:0009416,GO:0009751,GO:0010029,GO:0032259,GO:0035195,GO:0042742,GO:0080027,GO:2000280	S	2.1.1.278	-	10	AT1G66690_1;AT1G66700_1;AT1G66720_1;AT3G44840_1;AT3G44860_1;AT3G44870_1;AT5G37970_1;AT5G37990_1;AT5G38100_1;AT5G38780_1
cluster2161	F-box protein At2g02240	GO:0009793	S	-	-	9	AT2G02240_1;AT2G02250_1;AT2G02280_1;AT2G02300_1;AT2G02310_1;AT2G02320_1;AT2G02340_1;AT2G02350_2;AT2G02360_1
cluster2170	Serpin superfamily	GO:0005615,GO:0004867	O	-	-	9	AT1G51330_1;AT1G62160_1;AT1G62170_2;AT1G63280_1;AT1G64010_2;AT1G64020_1;AT1G64030_1;AT2G14540_1;AT2G35555_1
cluster2175	disease resistance protein (TIR-NBS-LRR class)	GO:0016020,GO:0003677,GO:0005524,GO:0043531,GO:0006952,GO:0007165	S	-	-	9	AT2G17050_2;AT3G51560_1;AT4G19520_1;AT4G36140_1;AT5G17890_1;AT5G45050_1;AT5G45210_4;AT5G45240_1;AT5G45260_1
cluster2178	F-box domain-containing protein	-	J	-	-	9	AT2G44030_1;AT2G45406_1;AT3G46050_1;AT5G02980_1;AT5G02990_1;AT5G02995_1;AT5G03000_1;AT5G03010_1;AT5G03020_1
cluster2179	Protein kinase domain-containing protein	GO:0004674,GO:0005524,GO:0016310	T	-	-	9	AT2G05060_1;AT2G34290_1;AT2G41910_1;AT2G41920_1;AT2G41930_1;AT2G42550_1;AT5G12090_1;AT5G27510_1;AT5G27790_1
cluster2181	F-box associated ubiquitination effector family protein	GO:0016020	S	-	-	9	AT1G49790_2;AT2G30385_1;AT2G30615_1;AT2G42955_1;AT2G43260_2;AT2G43270_1;AT2G43440_1;AT2G43445_1;AT4G17780_1
cluster2204	NEP-interacting protein, putative (DUF239)	GO:0016020	S	-	-	9	AT1G10190_1;AT2G24950_1;AT4G10210_1;AT4G10220_1;AT4G15050_1;AT4G15053_1;AT4G15056_1;AT4G23080_1;AT5G37520_1
cluster2237	TRAF-like family protein	-	D	-	-	9	AT2G04170_2;AT2G04190_1;AT4G09770_4;AT4G09780_1;AT5G26260_1;AT5G26280_3;AT5G26290_1;AT5G26300_1;AT5G26320_1
cluster2251	COP1-interacting protein-like protein	-	EH	-	-	9	AT1G30060_1;AT1G56100_1;AT2G01800_1;AT2G02770_1;AT3G12880_1;AT4G00580_1;AT4G00920_1;AT4G00930_1;AT5G37190_1
cluster2265	NEP-interacting protein, putative (DUF239)	-	S	-	-	9	AT2G20170_1;AT4G23350_1;AT4G23355_1;AT4G23360_1;AT4G23365_1;AT4G23370_1;AT4G23373_1;AT4G23380_1;AT4G23390_1
cluster2324	RING-type domain-containing protein	-	O	-	-	9	AT1G77830_1;AT4G05350_1;AT4G12140_1;AT4G12150_1;AT4G12190_1;AT4G12210_1;AT4G12220_1;AT4G18110_1;AT5G05530_1
cluster2329	Agamous-like MADS-box protein AGL97	GO:0000987,GO:0046983,GO:0045944,GO:0000981	K	-	-	9	AT1G46408_1;AT1G60880_1;AT1G60920_1;AT3G12510_1;AT4G14530_1;AT5G04640_1;AT5G38620_1;AT5G49420_1;AT5G49490_1
cluster2406	Toxin_10 domain-containing protein	GO:0090729,GO:0035821	S	-	-	9	AT1G13470_1;AT1G13480_1;AT1G13490_2;AT1G13500_1;AT1G13510_1;AT1G13520_1;AT1G13530_1;AT1G13540_1;AT1G13550_1
cluster2409	PUM-HD domain-containing protein	GO:0005737,GO:0003723,GO:0006417	J	-	-	9	AT1G01410_1;AT1G21620_1;AT1G35850_1;AT3G24270_1;AT5G09610_1;AT5G59280_1;AT5G60110_1;AT5G60180_1;AT5G64490_1
cluster2432	sugar transporter ERD6-like 3	GO:0015145,GO:0009414,GO:0009651,GO:0009737,GO:0015749	U	-	-	9	AT1G08920_2;AT1G08930_1;AT1G54720_1;AT3G05155_1;AT3G05160_1;AT3G05165_6;AT3G05400_1;AT5G27350_1;AT5G27360_3
cluster2436	Gnk2-homologous domain-containing protein	GO:0005576,GO:0016020	T	2.7.11.1	-	9	AT1G61750_1;AT1G63550_1;AT1G63570_2;AT1G63580_1;AT1G63590_1;AT1G63600_1;AT5G41280_1;AT5G41290_1;AT5G41300_1
cluster2452	Protein kinase domain-containing protein	GO:0004672,GO:0005524,GO:0007166,GO:0016310	KLT	2.7.11.1	-	9	AT1G65190_1;AT1G65250_1;AT1G67470_1;AT3G57640_1;AT3G57700_1;AT3G57720_1;AT3G57730_1;AT3G57740_2;AT3G57760_1
cluster2538	UPF0496 protein At3g28270	GO:0031234,GO:0031313,GO:0005515,GO:0042631	S	-	-	9	AT3G28270_1;AT3G28290_1;AT3G28300_1;AT3G28310_1;AT3G28320_1;AT3G48640_2;AT5G66660_1;AT5G66670_3;AT5G66675_1
cluster2586	DUF674 family protein	-	S	-	-	9	AT3G09110_1;AT3G09120_1;AT3G09140_1;AT5G01120_1;AT5G01130_1;AT5G01140_1;AT5G01150_1;AT5G37320_1;AT5G43240_3
cluster2620	Neprosin domain-containing protein	-	S	-	-	9	AT5G04933_1;AT5G04937_1;AT5G05030_1;AT5G11660_1;AT5G25410_1;AT5G25415_1;AT5G36680_1;AT5G36770_1;AT5G60380_1
cluster2630	glycine-rich protein 14	GO:0016020,GO:0008289,GO:0009791,GO:0048608	-	-	-	9	AT5G07510_1;AT5G07520_1;AT5G07530_1;AT5G07540_1;AT5G07550_1;AT5G07560_1;AT5G07571_1;AT5G07600_1;AT5G61610_1
cluster2811	Chitin-binding type-1 domain-containing protein	GO:0004568,GO:0008061,GO:0005975,GO:0006032,GO:0016998	P	3.2.1.14	GH18	8	AT1G56680_2;AT2G43570_1;AT2G43580_1;AT2G43590_1;AT2G43600_2;AT2G43610_1;AT2G43620_1;AT3G47540_2
cluster2855	DUF223 domain-containing protein	-	L	-	-	8	AT1G36510_1;AT1G36920_1;AT1G52950_1;AT2G05642_1;AT3G31550_1;AT3G31925_1;AT3G32260_1;AT5G28885_1
cluster2859	TF-B3 domain-containing protein	GO:0003677	-	-	-	8	AT1G08985_1;AT1G10455_1;AT1G43171_1;AT1G50220_1;AT1G51970_1;AT2G21920_1;AT3G28853_1;AT5G54067_1
cluster2906	GRF zinc finger protein	GO:0009507,GO:0016020,GO:0008270	S	-	-	8	AT1G48285_1;AT2G06265_1;AT2G07505_1;AT2G37125_1;AT3G30165_1;AT4G04775_1;AT4G07445_1;AT5G15690_1
cluster2923	Putative defensin-like protein 238	GO:0005576,GO:0007165,GO:0031640,GO:0050832	-	-	-	8	AT2G06983_1;AT2G14282_1;AT2G25685_1;AT3G23715_1;AT3G23727_1;AT3G27503_1;AT4G10115_1;AT4G10767_1
cluster2940	ECA1 gametogenesis related family protein	GO:0016020	E	-	-	8	AT2G25312_1;AT3G44428_1;AT3G45243_1;AT3G45245_1;AT3G45248_1;AT3G45252_1;AT3G45275_1;AT3G45285_1
cluster2993	defensin-like protein 208	GO:0005576,GO:0031640,GO:0050832	E	-	-	8	AT1G34047_2;AT2G36255_1;AT3G05727_1;AT3G05730_1;AT3G59930_1;AT3G63360_1;AT4G11393_1;AT5G33355_1
cluster3059	UDP-glycosyltransferase 71B1-like	GO:0047893,GO:0080043,GO:0102360,GO:0102425,GO:0016134	CG	2.4.1.218	GT1	8	AT3G21750_1;AT3G21760_1;AT3G21780_1;AT3G21790_1;AT3G21800_1;AT4G15260_1;AT4G15270_3;AT4G15280_2
cluster3076	cytidine deaminase	GO:0004126,GO:0008270,GO:0047844,GO:0009972	F	3.5.4.5	-	8	AT4G29570_1;AT4G29580_2;AT4G29600_1;AT4G29610_1;AT4G29620_1;AT4G29630_1;AT4G29640_1;AT4G29650_1
cluster3132	TIR domain-containing protein	GO:0005515,GO:0007165,GO:0005737,GO:0016020,GO:0045088,GO:0043531	S	-	-	8	AT1G17600_1;AT1G72840_3;AT1G72860_2;AT4G09360_1;AT4G09430_1;AT4G09435_1;AT5G40100_1;AT5G48770_1
cluster3188	Geranylgeranyl pyrophosphate synthase 6, mitochondrial	GO:0016020,GO:0004161,GO:0004311,GO:0004337,GO:0046872,GO:0016117,GO:0033384,GO:0033386,GO:0045337	H	2.5.1.1,2.5.1.10,2.5.1.29	-	8	AT1G49530_1;AT3G14510_1;AT3G14530_1;AT3G14550_2;AT3G20160_1;AT3G29430_1;AT3G32040_1;AT4G36810_1
cluster3227	Pectinesterase inhibitor domain-containing protein	GO:0046910	G	3.1.1.11	-	8	AT1G11362_1;AT1G11593_1;AT1G48010_1;AT1G48020_1;AT1G50325_1;AT1G50340_1;AT3G27999_1;AT4G03945_1
cluster3239	TIR domain-containing protein	GO:0005515,GO:0016787,GO:0043531,GO:0007165,GO:0042742,GO:0050832	S	-	-	8	AT1G17615_1;AT1G72890_2;AT1G72900_1;AT1G72910_1;AT1G72920_1;AT1G72930_1;AT1G72940_1;AT1G72950_1
cluster3244	Auxin response factor	GO:0003677,GO:0003700,GO:0006355,GO:0009734	K	-	-	8	AT1G34170_3;AT1G34310_1;AT1G34390_1;AT1G34410_1;AT1G35240_1;AT1G35520_1;AT1G35540_1;AT1G43950_1
cluster3279	E3 ubiquitin-protein ligase	GO:0016020	O	-	-	8	AT1G15590_1;AT1G15600_1;AT1G15610_1;AT1G15620_1;AT1G15625_1;AT1G15630_1;AT1G15640_1;AT1G44010_1
cluster3336	Protein kinase domain-containing protein	GO:0016020,GO:0004674,GO:0005524,GO:0030247,GO:0106310,GO:0016310	T	2.7.11.1	-	8	AT1G66910_1;AT1G66920_2;AT1G66930_2;AT1G66940_4;AT1G67000_1;AT5G38240_1;AT5G38250_1;AT5G38260_1
cluster3385	NAC domain-containing protein 6	GO:0003677,GO:0003700,GO:0006355	K	-	-	8	AT1G03490_1;AT1G19040_1;AT1G35890_1;AT1G64100_2;AT1G64105_1;AT3G46565_1;AT5G18037_1;AT5G18300_1
cluster3433	GDSL-like lipase/acylhydrolase superfamily protein	GO:0005576,GO:0016298,GO:0016042	I	-	-	8	AT1G58525_1;AT1G58725_1;AT1G59030_1;AT1G59406_1;AT3G14820_1;AT3G43550_1;AT3G43570_1;AT5G42170_1
cluster3446	Pectinesterase inhibitor domain	GO:0004857	S	-	-	8	AT1G54620_1;AT5G46930_1;AT5G46940_1;AT5G46950_1;AT5G46960_1;AT5G46970_1;AT5G46980_1;AT5G46990_1
cluster3648	Transmembrane protein	GO:0005886,GO:0030275,GO:0033612,GO:0009611,GO:0009625	-	-	-	8	AT5G44565_2;AT5G44572_1;AT5G44574_1;AT5G44575_1;AT5G44578_1;AT5G44580_1;AT5G44582_1;AT5G44585_1
cluster3689	Germin-like protein	GO:0030145	S	-	-	8	AT5G39100_1;AT5G39110_1;AT5G39120_1;AT5G39130_1;AT5G39150_1;AT5G39160_1;AT5G39180_1;AT5G39190_1
cluster3982	Protein DETOXIFICATION	GO:0005886,GO:0015297,GO:0015562,GO:0042910,GO:0015691,GO:0051238,GO:1990961	V	-	-	7	AT2G04040_1;AT2G04050_1;AT2G04066_1;AT2G04070_1;AT2G04080_1;AT2G04090_1;AT2G04100_1
cluster3991	Peroxidase	GO:0005576,GO:0020037,GO:0046872,GO:0140825,GO:0006979,GO:0010043,GO:0042744,GO:0098869	W	1.11.1.7	-	7	AT2G38380_1;AT2G38390_1;AT3G32980_1;AT3G49110_1;AT3G49120_1;AT4G08770_1;AT4G08780_1
cluster3996	MD-2-related lipid-recognition domain-containing protein	GO:0032934,GO:0015918	-	-	-	7	AT1G45015_1;AT2G16005_1;AT2G26370_1;AT3G44100_1;AT5G23820_1;AT5G23830_1;AT5G23840_1
cluster4000	Delta-9 acyl-lipid desaturase 1	GO:0005789,GO:0031969,GO:0009979,GO:0016717,GO:0046872,GO:0006636,GO:0042761	I	1.14.19.42	-	7	AT1G06080_1;AT1G06090_1;AT1G06100_1;AT1G06120_1;AT1G06350_1;AT1G06360_2;AT2G31360_1
cluster4004	F-box domain-containing protein	-	J	-	-	7	AT2G22030_1;AT2G22050_1;AT2G22060_1;AT2G41360_1;AT2G44630_1;AT2G44700_1;AT4G02310_1
cluster4015	BTB/POZ domain-containing protein	GO:0005515,GO:0016567	D	-	-	7	AT1G01640_1;AT2G05330_1;AT2G40440_1;AT2G40450_1;AT3G29740_1;AT4G04090_1;AT5G48510_1
cluster4018	Proline-rich extensin-like family protein	-	S	-	-	7	AT2G24980_3;AT4G08400_1;AT4G08410_1;AT4G13390_1;AT5G06630_1;AT5G06640_1;AT5G35190_2
cluster4088	S-protein homolog	GO:0005576,GO:0060320	S	-	-	7	AT1G09245_1;AT1G51230_1;AT1G51240_1;AT1G51250_1;AT2G04115_1;AT3G10455_1;AT5G39493_1
cluster4115	Defensin-like protein	GO:0005576,GO:0031640,GO:0050832	-	-	-	7	AT1G49715_1;AT1G73603_1;AT1G73607_1;AT2G20208_1;AT2G29045_1;AT4G30064_1;AT4G30067_1
cluster4133	fucosyltransferase 6	GO:0032580,GO:0008107,GO:0009969,GO:0042546,GO:0071555	S	-	GT37	7	AT1G14080_1;AT1G14100_1;AT1G14110_1;AT2G15350_1;AT2G15360_1;AT2G15370_1;AT2G15390_2
cluster4138	glutathione transferase	GO:0005829,GO:0004364,GO:0006749,GO:0009407,GO:0009751	O	2.5.1.18	-	7	AT2G29420_1;AT2G29440_1;AT2G29450_1;AT2G29460_1;AT2G29470_1;AT2G29480_1;AT2G29490_1
cluster4145	zinc finger, C3HC4 type (RING finger) family protein	-	O	2.3.2.27	-	7	AT2G24285_2;AT2G24460_1;AT2G24480_1;AT2G25565_1;AT3G28620_1;AT3G42940_1;AT5G43200_1
cluster4158	Rapid ALkalinization Factor	GO:0000793,GO:0005179,GO:0007267,GO:0019722	O	-	-	7	AT2G19020_1;AT2G19030_1;AT2G19040_1;AT2G19045_1;AT3G25165_1;AT3G25170_1;AT4G13075_1
cluster4164	putative aminoacyl-tRNA ligase	GO:0016874	I	-	-	7	AT1G53705_2;AT2G35080_2;AT3G29750_1;AT3G30770_1;AT3G42723_1;AT5G25920_1;AT5G27800_1
cluster4168	B3 domain-containing protein At2g16210	GO:0003677	K	-	-	7	AT2G16210_1;AT2G35310_1;AT3G17010_1;AT5G09780_1;AT5G18000_1;AT5G18090_1;AT5G46915_1
cluster4216	Zinc finger RING-type	-	O	2.3.2.27	-	7	AT1G18760_1;AT1G18770_1;AT1G18780_1;AT1G21960_1;AT2G29840_1;AT3G13228_1;AT5G53910_1
cluster4276	AAI domain-containing protein	GO:0016020,GO:0006869	O	2.3.2.23	-	7	AT1G64235_1;AT1G76965_1;AT2G16592_1;AT2G16594_1;AT3G11825_1;AT3G12545_1;AT3G59455_1
cluster4330	Putative U-box domain-containing protein 55	GO:0004842,GO:0016567	T	2.7.11.1	-	7	AT1G01660_2;AT1G01670_1;AT1G01680_1;AT1G56030_1;AT1G56040_1;AT2G45920_1;AT3G61390_2
cluster4352	Transmembrane protein	GO:0005886,GO:0030275,GO:0033612	-	-	-	7	AT1G36622_1;AT1G36640_1;AT1G54953_1;AT1G54957_1;AT2G24195_1;AT5G27765_1;AT5G51465_1
cluster4358	RING-type domain-containing protein	GO:0016020,GO:0008270,GO:0016740,GO:0016567	O	2.3.2.27	-	7	AT1G35330_1;AT2G34990_2;AT2G35000_1;AT4G09100_1;AT4G09110_1;AT4G09120_1;AT4G09130_1
cluster4393	myosin heavy chain-like protein	-	-	-	-	7	AT1G32000_1;AT1G32010_1;AT2G15420_1;AT3G42060_1;AT4G32200_1;AT5G27890_1;AT5G38190_1
cluster4431	Ubiquitin family protein	GO:0005654,GO:0005829,GO:0031593,GO:0043130,GO:0070628,GO:0043161	O	-	-	7	AT4G02950_1;AT4G02970_1;AT4G03350_1;AT4G03360_1;AT4G03370_1;AT4G05270_1;AT4G05310_1
cluster4453	F-box domain-containing protein	-	S	-	-	7	AT4G03625_1;AT4G03635_1;AT4G05470_1;AT4G05475_1;AT4G05490_1;AT4G05497_1;AT5G52480_1
cluster4466	J domain-containing protein	-	O	-	-	7	AT4G19570_1;AT4G19580_1;AT4G19590_2;AT5G37440_1;AT5G37750_1;AT5G37760_1;AT5G62780_1
cluster4510	Cysteine proteinases superfamily protein	-	O	-	-	7	AT1G22080_2;AT1G48180_2;AT1G51670_2;AT4G29760_1;AT4G29770_2;AT5G18040_1;AT5G18065_2
cluster4560	BAHD acyltransferase At5g47980-like	GO:0016746	S	2.3.1.133	-	7	AT1G24420_1;AT3G30280_1;AT4G15390_1;AT4G15400_1;AT5G23970_1;AT5G47950_1;AT5G47980_1
cluster4629	P-loop containing nucleoside triphosphate hydrolase	GO:0004386,GO:0016787	A	-	-	7	AT4G05540_1;AT5G37030_1;AT5G37140_1;AT5G37150_1;AT5G37160_1;AT5G37165_1;AT5G52090_1
cluster4635	Genome assembly, chromosome: 1	-	U	-	-	7	AT1G34560_1;AT1G35353_1;AT1G35365_1;AT1G35400_1;AT1G35410_1;AT3G27900_2;AT4G18080_1
cluster4681	F-box domain-containing protein	GO:0016020	-	-	-	7	AT3G27906_1;AT3G43280_1;AT3G44430_1;AT4G19240_1;AT5G34869_1;AT5G41660_1;AT5G45095_1
cluster4721	Pectinesterase inhibitor domain	GO:0004857	S	-	-	7	AT1G54980_1;AT4G24640_1;AT5G50030_1;AT5G50040_1;AT5G50050_1;AT5G50060_1;AT5G50070_1
cluster4735	Terpene cyclase/mutase family member	GO:0005811,GO:0042299,GO:0016104	I	4.2.1.124,5.4.99.31,5.4.99.36,5.4.99.39,5.4.99.52,5.4.99.53,5.4.99.54,5.4.99.56,5.4.99.57	-	7	AT1G78500_2;AT3G29255_1;AT4G15340_1;AT4G15370_1;AT5G36150_1;AT5G42600_1;AT5G48010_2
cluster4777	Plant self-incompatibility S1	GO:0005576,GO:0060320	-	-	-	7	AT1G56385_1;AT3G16960_1;AT3G16970_1;AT3G17080_1;AT3G57840_1;AT3G57850_1;AT4G16195_1
cluster4786	Probable purine permease	GO:0016020,GO:0005345,GO:0015211,GO:0015860,GO:1904823	S	-	-	7	AT1G09860_1;AT1G19770_1;AT1G47603_1;AT1G57943_1;AT1G57980_1;AT1G57990_1;AT1G75470_1
cluster4793	Leucine-rich repeat-containing N-terminal plant-type domain-containing protein	GO:0005886,GO:0010073	L	2.7.11.1	-	7	AT1G71390_2;AT1G71400_1;AT3G05360_1;AT3G05370_1;AT3G23010_1;AT3G23110_1;AT3G23120_1
cluster4903	NAC domain-containing protein 1	GO:0016020,GO:0000976,GO:0003700,GO:0006355	S	-	-	7	AT1G01010_1;AT1G02210_1;AT1G02220_1;AT1G02230_1;AT1G02250_1;AT3G04410_1;AT3G04420_1
cluster4907	GDSL esterase/lipase At5g63170	GO:0005576,GO:0016298,GO:0006629	I	-	-	7	AT1G20135_1;AT1G23500_1;AT1G73610_1;AT1G75910_1;AT1G75920_1;AT1G75930_1;AT5G63170_1
cluster5333	Transmembrane protein	GO:0016020	-	-	-	7	AT3G44230_1;AT3G44235_1;AT5G22150_1;AT5G22160_1;AT5G22170_1;AT5G22180_1;AT5G22190_1
cluster5632	heavy metal-associated isoprenylated plant protein 10	-	P	-	-	7	AT5G52670_1;AT5G52680_1;AT5G52690_1;AT5G52700_1;AT5G52710_2;AT5G52720_2;AT5G52730_1
cluster6267	SKP1-like protein 18	GO:0005737,GO:0019005,GO:0097602,GO:0009734,GO:0009867,GO:0016567,GO:0031146	O	-	-	6	AT1G10230_1;AT2G03160_1;AT2G03170_1;AT2G03190_1;AT2G20160_1;AT3G25650_1
cluster6279	TFIIS N-terminal domain-containing protein	GO:0005667,GO:0003746,GO:0006414	K	-	-	6	AT2G13640_1;AT2G27780_1;AT2G32820_1;AT2G33090_1;AT2G33300_1;AT5G27310_1
cluster6285	plant thionin family protein	-	-	-	-	6	AT2G20595_1;AT2G20597_1;AT2G20605_1;AT2G20618_1;AT2G20619_1;AT3G44718_1
cluster6295	Scorpion toxin-like knottin superfamily protein	GO:0005576,GO:0019871,GO:0031640,GO:0050832	T	-	-	6	AT1G47540_2;AT2G43510_1;AT2G43520_1;AT2G43530_1;AT2G43535_1;AT2G43550_1
cluster6313	Heat shock protein HSP20/alpha crystallin family	-	S	-	-	6	AT2G03020_1;AT4G16540_1;AT4G16545_1;AT4G16550_1;AT4G16555_1;AT4G16560_1
cluster6327	nucleic acid/zinc ion-binding protein	-	-	-	-	6	AT2G02835_1;AT2G02840_1;AT2G06904_1;AT2G06906_1;AT2G09840_1;AT4G08867_1
cluster6342	Peptidase A1 domain-containing protein	GO:0004190,GO:0016798,GO:0006508,GO:0045493	O	3.4.23.25,3.4.23.5	-	6	AT2G28010_1;AT2G28030_1;AT2G28040_1;AT2G28220_1;AT2G28225_1;AT5G33340_1
cluster6344	Zinc finger CCHC-type	-	S	3.1.3.100	-	6	AT2G12945_1;AT2G15180_1;AT2G15185_1;AT3G42160_1;AT3G43470_1;AT3G43480_1
cluster6473	Cation/H(+) antiporter 6B	GO:0012505,GO:0016020,GO:0015297,GO:0006813,GO:0006885,GO:1902600	P	-	-	6	AT1G08135_1;AT1G08140_1;AT1G08150_1;AT2G28170_1;AT2G28180_1;AT5G22900_1
cluster6484	Defensin-like protein 18	GO:0005576,GO:0005737,GO:0031640,GO:0050832	O	-	-	6	AT1G55010_1;AT1G75830_1;AT2G26010_1;AT2G26020_1;AT5G44420_1;AT5G44430_1
cluster6498	Retrotransposon gag domain	-	-	-	-	6	AT1G35375_1;AT2G14775_1;AT2G14800_1;AT2G40955_1;AT3G44713_1;AT4G15096_1
cluster6499	Prolamin-like domain	GO:0110165	T	-	-	6	AT2G21655_1;AT2G21727_1;AT2G25482_1;AT3G01185_1;AT3G29797_1;AT3G30247_1
cluster6500	Methylesterase	GO:0051723,GO:0080031,GO:0009696	S	-	-	6	AT2G23550_4;AT2G23560_1;AT2G23570_1;AT2G23580_1;AT2G23610_1;AT4G37150_1
cluster6517	Protein kinase domain-containing protein	GO:0016020,GO:0004672,GO:0005524,GO:0016310	S	-	-	6	AT2G18530_1;AT3G45670_1;AT3G45790_1;AT3G46140_1;AT3G46160_1;AT4G04632_1
cluster6551	S-alkyl-thiohydroximate lyase SUR1	GO:0005515,GO:0008483,GO:0030170,GO:0080108,GO:0001560,GO:0006520,GO:0009684,GO:0019761,GO:0048830,GO:0050832	E	2.6.1.5,4.4.1.35	-	6	AT2G20610_1;AT2G24850_1;AT4G23590_1;AT4G23600_1;AT4G28410_1;AT4G28420_2
cluster6577	Transmembrane protein	-	-	-	-	6	AT2G02490_1;AT2G02498_1;AT2G02515_1;AT2G02525_1;AT2G19802_1;AT3G29570_1
cluster6644	GLABROUS1 enhancer-binding protein family	GO:0005730,GO:0000987,GO:0003700,GO:0019900,GO:0043621,GO:0002229,GO:0006355	K	-	-	6	AT2G25650_1;AT2G36340_1;AT3G07710_1;AT4G00270_1;AT5G14280_1;AT5G41530_1
cluster6647	Putative cytochrome c biosynthesis ccmC-like mitochondrial protein	GO:0031966,GO:0015232,GO:0020037,GO:0015886,GO:0017004	O	-	-	6	AT2G07681_1;AT2G07718_1;AT2G07773_1;ATMG00590_1;ATMG00890_1;ATMG00910_1
cluster6911	Myb/SANT-like domain-containing protein	GO:0003677	-	-	-	6	AT1G30140_2;AT2G29880_1;AT5G27260_1;AT5G28820_1;AT5G29613_1;AT5G35540_1
cluster6945	Low-molecular-weight cysteine-rich family	GO:0005576,GO:0031640,GO:0050832	-	-	-	6	AT4G22210_2;AT4G22212_1;AT4G22214_1;AT4G22217_1;AT4G22230_1;AT4G22235_1
cluster7002	WAT1-related protein	GO:0005886,GO:0015186,GO:0006868,GO:0048316,GO:0055085	S	-	-	6	AT1G01070_1;AT1G11450_3;AT1G11460_1;AT4G01430_1;AT4G01440_1;AT4G01450_2
cluster7028	Cytochrome P450 superfamily	GO:0016020,GO:0004497,GO:0005506,GO:0016705,GO:0020037	Q	1.14.13.112,1.14.13.201,1.14.13.79,1.14.13.93	-	6	AT1G65670_1;AT3G30290_1;AT4G15300_1;AT4G15310_1;AT4G15393_2;AT4G15396_1
cluster7063	Defensin-like protein 20-27	GO:0005576,GO:0031640,GO:0050832	S	-	-	6	AT1G33607_1;AT4G18823_1;AT5G08055_1;AT5G08315_1;AT5G16453_1;AT5G19315_1
cluster7160	SKP1-like protein	GO:0019005,GO:0097602,GO:0006511,GO:0007346,GO:0009734,GO:0009867,GO:0016567	O	-	-	6	AT3G21830_1;AT3G21840_1;AT3G21850_1;AT3G21860_1;AT4G34210_1;AT4G34470_1
cluster7193	F-box protein At4g00893-like	-	S	-	-	6	AT4G00893_1;AT4G10660_1;AT4G10695_1;AT4G10700_1;AT4G12370_1;AT4G12382_1
cluster7258	alpha/beta-Hydrolases superfamily protein	GO:0098599,GO:0098734	IO	3.1.2.22	-	6	AT4G17470_1;AT4G17480_1;AT4G17483_1;AT5G47330_1;AT5G47340_1;AT5G47350_1
cluster7492	Putative gamma-glutamylcyclotransferase	GO:0016746,GO:0019904,GO:0009617	S	-	-	6	AT3G28930_1;AT3G28940_1;AT3G28950_1;AT4G31310_2;AT5G39720_1;AT5G39730_1
cluster7596	heat shock protein	-	-	-	-	6	AT1G35820_1;AT1G43720_1;AT3G30520_1;AT3G32904_1;AT3G42870_1;AT5G36080_1
cluster7632	NAC domain-containing protein	GO:0003677,GO:0003700,GO:0006355	-	-	-	6	AT1G60240_1;AT1G60280_1;AT1G60300_1;AT1G60340_1;AT1G60350_1;AT1G60380_1
cluster7768	putative pentatricopeptide repeat-containing protein At1g43010	GO:0016020	S	-	-	6	AT1G05005_1;AT1G28000_1;AT1G28020_1;AT1G43010_1;AT3G11350_1;AT3G11380_1
cluster7797	Defensin-like protein 275	GO:0005576,GO:0031640,GO:0050832	-	-	-	6	AT1G35435_1;AT5G23212_1;AT5G37473_1;AT5G51845_1;AT5G60553_1;AT5G60615_1
cluster7873	WRKY domain	GO:0003700,GO:0005515,GO:0006355,GO:0043565	K	-	-	6	AT1G66550_1;AT1G66560_1;AT1G66600_1;AT1G80590_1;AT5G01900_1;AT5G22570_1
cluster7945	Legume lectin domain-containing protein	GO:0030246,GO:0050896	T	-	-	6	AT1G53060_1;AT1G53070_1;AT1G53080_1;AT3G15356_1;AT3G16530_1;AT5G03350_1
cluster8113	transmembrane protein, putative (DUF1163)	GO:0016020	O	-	-	6	AT1G70020_1;AT1G70040_1;AT1G70120_1;AT3G54410_1;AT3G60700_1;AT5G39330_1
cluster8193	GDSL lipase/esterase	GO:0005576,GO:0016788,GO:0016042	S	-	-	6	AT1G54000_1;AT1G54010_1;AT1G54020_2;AT1G54030_1;AT3G14210_1;AT3G14220_1
cluster8463	WAT1-related protein	GO:0016020,GO:0022857,GO:0055085	S	-	-	6	AT3G28060_1;AT3G28070_1;AT3G28080_1;AT3G28100_1;AT3G28130_2;AT5G40210_1
cluster8573	Leucine-rich repeat protein kinase family protein	GO:0016020,GO:0004674,GO:0005515,GO:0005524,GO:0016310	T	2.7.11.1	-	6	AT3G47090_1;AT3G47110_1;AT3G47570_1;AT3G47580_1;AT5G20480_2;AT5G39390_1
cluster9136	E3 ubiquitin-protein ligase RNF181-like	-	O	2.3.2.27	-	6	AT5G37200_1;AT5G37220_1;AT5G37230_1;AT5G37250_2;AT5G37270_1;AT5G37280_1
cluster10317	Putative F-box/LRR-repeat protein At1g56400	-	S	-	-	5	AT1G56400_1;AT2G17305_1;AT3G29830_1;AT3G62230_1;AT5G54820_1
cluster10340	cysteine/histidine-rich C1 domain protein	GO:0006281	S	-	-	5	AT1G60787_2;AT2G21810_1;AT2G21830_1;AT2G21840_1;AT2G21850_1
cluster10399	Pectinesterase	GO:0000139,GO:0005576,GO:0090406,GO:0004857,GO:0030599,GO:0045330,GO:0042545,GO:0045490	G	3.1.1.11	-	5	AT2G47030_1;AT2G47040_1;AT2G47050_1;AT3G62170_1;AT3G62180_2
cluster10416	BZIP domain-containing protein	GO:0005829,GO:0003700,GO:0006355	K	-	-	5	AT2G12900_1;AT2G12940_1;AT2G13150_1;AT2G21235_1;AT2G24340_1
cluster10423	Purple acid phosphatase	GO:0005576,GO:0003993,GO:0046872,GO:0050829,GO:0050832	G	-	-	5	AT1G52940_1;AT1G56360_1;AT2G18130_1;AT3G46120_1;AT4G36350_1
cluster10431	Alkyl transferase	GO:0005789,GO:0045547,GO:0050267,GO:0009409,GO:0019408	I	2.5.1.87	-	5	AT2G23400_1;AT2G23410_1;AT5G58780_1;AT5G58782_2;AT5G58784_1
cluster10437	retrotransposon ORF-1 protein	-	L	-	-	5	AT2G14000_1;AT3G30820_1;AT3G44570_1;AT3G44580_1;AT5G28920_1
cluster10442	Papain family cysteine protease	GO:0005615,GO:0004197,GO:0051603	O	3.4.22.1,3.4.22.16	-	5	AT1G29080_1;AT1G29090_1;AT1G29110_1;AT2G27420_1;AT2G34080_1
cluster10508	no-apical-meristem-associated carboxy-terminal domain protein	-	S	-	-	5	AT1G24380_1;AT1G66235_1;AT2G13760_1;AT4G10230_1;AT5G35480_1
cluster10530	F-box domain-containing protein	-	S	-	-	5	AT2G16290_1;AT2G16300_1;AT2G16365_3;AT4G34550_1;AT5G24040_1
cluster10550	Zinc finger C2H2-type	GO:0003700,GO:0006355	S	-	-	5	AT2G15740_1;AT2G18490_2;AT4G26030_1;AT5G22990_1;AT5G42640_1
cluster10592	DUF241 domain-containing protein	-	S	-	-	5	AT2G17043_1;AT2G17070_1;AT2G17080_1;AT4G35200_1;AT4G35210_1
cluster10629	uncharacterized protein AT1G38790	-	-	-	-	5	AT1G38790_1;AT1G40104_1;AT2G07981_1;AT2G08986_1;AT4G05612_1
cluster10635	Glycosyltransferase	GO:0005829,GO:0010294,GO:0080043,GO:0009687,GO:0009819,GO:0010030,GO:0016134,GO:1902265	CG	2.4.1.218	GT1	5	AT1G07240_1;AT1G07250_1;AT1G07260_1;AT2G29740_1;AT2G29750_1
cluster10636	Myb-like domain-containing protein	-	-	-	-	5	AT1G36675_1;AT2G10975_1;AT3G29637_2;AT3G29645_1;AT5G33390_1
cluster10703	epithiospecifier protein	GO:0005737,GO:0016829,GO:0030234,GO:0042803,GO:0009753,GO:0010150,GO:0019762,GO:0042742,GO:0080028	S	-	-	5	AT1G54040_2;AT2G33070_3;AT3G16390_2;AT3G16400_1;AT3G16410_1
cluster10750	---NA---	-	-	-	-	5	AT1G56045_1;AT2G40205_1;AT3G08520_1;AT3G11120_1;AT3G56020_1
cluster10763	Putative B3 domain-containing protein At1g05615	GO:0003677	K	-	-	5	AT1G05615_1;AT2G18810_1;AT2G24670_1;AT2G31720_1;AT2G31862_1
cluster10782	Beta-glucosidase 28	GO:0008422,GO:0019137,GO:0102483,GO:0102799,GO:0005975	G	3.2.1.21	GH1	5	AT2G44460_1;AT2G44470_3;AT3G60140_1;AT5G24540_1;AT5G24550_1
cluster10783	serine carboxypeptidase-like 38	GO:0005576,GO:0004185,GO:0006508	O	-	-	5	AT2G05850_1;AT3G52000_1;AT3G52010_1;AT3G52020_1;AT3G56540_1
cluster10791	UPF0481 protein	GO:0016020	S	-	-	5	AT1G65985_2;AT1G67150_2;AT2G28580_2;AT2G44930_1;AT3G60470_1
cluster10875	Myb/SANT-like domain	GO:0003677	S	-	-	5	AT2G19220_1;AT3G11290_2;AT3G11300_1;AT3G11310_1;AT5G05800_3
cluster10882	MULE transposase domain	GO:0016020	-	-	-	5	AT2G10955_1;AT3G24542_1;AT3G43574_1;AT3G44070_1;AT5G26622_1
cluster11000	Invertase/pectin methylesterase inhibitor domain superfamily	GO:0046910	-	-	-	5	AT2G15345_1;AT3G05741_1;AT3G17225_1;AT3G17227_1;AT3G17230_1
cluster11005	EF-hand domain-containing protein	GO:0005509	T	-	-	5	AT2G36180_1;AT3G03400_1;AT3G03410_1;AT5G17180_1;AT5G17470_1
cluster11029	Nucleic acid-binding, OB-fold-like protein	-	L	3.6.4.12	-	5	AT1G14800_1;AT1G36030_1;AT2G35280_1;AT3G30430_1;AT5G17167_1
cluster11130	Bifunctional inhibitor/plant lipid transfer protein/seed storage helical domain	GO:0045735	S	-	-	5	AT4G27140_1;AT4G27150_1;AT4G27160_1;AT4G27170_1;AT5G54740_1
cluster11207	Cysteine-rich receptor-like protein kinase 36	GO:0005886,GO:0004674,GO:0005515,GO:0005524,GO:0106310,GO:0009737,GO:0016310	T	-	-	5	AT4G04490_1;AT4G04500_1;AT4G04510_2;AT4G04540_1;AT4G04570_1
cluster11235	Zinc finger CCHC-type	GO:0005488	-	-	-	5	AT3G31950_1;AT4G06479_1;AT4G06526_1;AT5G29070_1;AT5G34870_1
cluster11279	Defensin-like protein	GO:0005576,GO:0031640,GO:0050832	S	-	-	5	AT4G30070_1;AT4G30074_1;AT5G38317_1;AT5G38330_1;AT5G42242_1
cluster11323	Glutaredoxin domain-containing protein	GO:0005829,GO:0005515,GO:0046872,GO:0051537,GO:0010167	O	-	-	5	AT4G15660_1;AT4G15670_1;AT4G15680_1;AT4G15690_1;AT4G15700_1
cluster11370	Nucleotide-diphospho-sugar transferase domain-containing protein	GO:0016020,GO:0016740	S	-	-	5	AT4G15970_1;AT4G19970_1;AT4G19975_1;AT5G40900_1;AT5G44820_1
cluster11380	Probable pectinesterase 56	GO:0005576,GO:0030599,GO:0045330,GO:0042545,GO:0045490	G	3.1.1.11	-	5	AT1G11370_1;AT1G11590_1;AT1G44980_1;AT3G27980_1;AT4G03930_1
cluster11410	Peptidase C1A papain C-terminal domain-containing protein	GO:0008234,GO:0006508	O	3.4.22.1,3.4.22.16	-	5	AT1G03720_1;AT4G03580_1;AT5G17080_1;AT5G17130_1;AT5G17140_1
cluster11452	Germin-like protein	GO:0005886,GO:0030145	O	-	-	5	AT4G14630_1;AT5G38910_1;AT5G38930_1;AT5G38940_2;AT5G38960_1
cluster11784	Inositol-pentakisphosphate 2-kinase	GO:0005524,GO:0035299,GO:0016310	T	2.7.1.158	-	5	AT1G22100_1;AT1G58643_1;AT1G58936_1;AT1G59171_1;AT1G59312_1
cluster11863	Pentatricopeptide repeat	-	JKL	-	-	5	AT1G12300_1;AT1G12620_1;AT1G12700_2;AT1G12775_1;AT3G22470_1
cluster11909	UPF0540 protein At1g62000	GO:0010192	S	-	-	5	AT1G62000_1;AT1G62060_1;AT1G62080_1;AT1G62220_1;AT1G62225_1
cluster11989	Auxin-responsive GH3 family protein	GO:0005737,GO:0016881,GO:0009423	S	-	-	5	AT1G23160_1;AT1G48660_2;AT1G48670_1;AT5G13320_2;AT5G51470_1
cluster12050	Cytochrome P450 superfamily	GO:0005789,GO:0005506,GO:0020037,GO:0103096,GO:0103097,GO:0009625,GO:0019761	Q	1.14.13.125,1.14.14.40,1.14.14.42	-	5	AT1G16400_1;AT1G16410_1;AT1G58260_1;AT1G58265_1;AT1G79370_1
cluster12062	NAD-dependent epimerase/dehydratase domain-containing protein	GO:0004022	V	-	-	5	AT1G09480_1;AT1G09490_1;AT1G09500_1;AT1G09510_1;AT1G66800_1
cluster12063	Transmembrane protein	GO:0005886,GO:0030275,GO:0033612,GO:0009409,GO:0009414,GO:0009651,GO:0009723,GO:0009751,GO:0009753,GO:0042742	O	-	-	5	AT1G22885_2;AT1G22890_1;AT5G36907_1;AT5G44568_1;AT5G44570_2
cluster12187	ER protein carbohydrate-binding protein	GO:0016020	S	-	-	5	AT1G24485_3;AT3G46240_1;AT3G46260_1;AT3G46270_2;AT3G46280_1
cluster12320	poly(A)-specific ribonuclease	GO:0005737,GO:0030014,GO:0003723,GO:0004535,GO:0046872,GO:0006402	K	-	-	5	AT1G06450_1;AT1G27820_1;AT1G27890_1;AT1G61470_1;AT3G44240_1
cluster12356	glucan endo-1,3-beta-D-glucosidase	GO:0042973,GO:0005975	G	-	-	5	AT1G33220_1;AT5G20330_1;AT5G20340_1;AT5G20390_1;AT5G20560_1
cluster12495	RRM domain-containing protein	GO:0003723	J	-	-	5	AT1G45100_1;AT3G10845_1;AT3G48835_1;AT3G48840_1;AT5G41690_2
cluster12963	Formin-like protein	-	TZ	-	-	5	AT3G32400_2;AT5G07650_1;AT5G07760_2;AT5G07770_3;AT5G07780_1
cluster12971	Fatty acyl-CoA reductase	GO:0050062,GO:0080019,GO:0102965,GO:0006629,GO:0009611,GO:0009651,GO:0010345	I	1.2.1.84	-	5	AT3G44540_1;AT3G44550_1;AT3G44560_1;AT5G22420_1;AT5G22500_1
cluster13122	S-protein homolog	-	S	-	-	5	AT3G15860_1;AT3G44170_1;AT5G11830_1;AT5G26090_2;AT5G26100_1
cluster13130	pinin-like protein	-	-	-	-	5	AT3G02125_1;AT5G15560_1;AT5G39140_1;AT5G39170_1;AT5G39200_1
cluster13252	NAC domain-containing protein	GO:0003677,GO:0003700,GO:0006355	K	-	-	5	AT3G55210_1;AT3G56530_1;AT3G56560_1;AT5G39540_1;AT5G39690_1
cluster13542	SUEL-type lectin domain-containing protein	GO:0016020,GO:0030246	G	3.2.1.23	-	5	AT3G53050_1;AT3G53065_1;AT3G53070_1;AT3G53075_2;AT3G53080_1
cluster13554	Pentatricopeptide repeat		D	-	-	5	AT3G60960_1;AT3G60980_1;AT3G61723_1;AT5G28340_1;AT5G28380_1
cluster13623	extensin-like protein	-	-	-	-	5	AT3G49270_3;AT3G49300_1;AT3G49305_1;AT3G49307_1;AT5G24316_1
cluster13862	leucine-rich repeat extensin-like protein 1	-	-	-	-	5	AT3G20850_1;AT5G19800_1;AT5G19810_1;AT5G26070_1;AT5G26080_1
cluster14002	Probable E3 ubiquitin-protein ligase ARI16	GO:0004842,GO:0008270,GO:0016567	O	2.3.2.31	-	5	AT5G08730_1;AT5G63730_1;AT5G63740_1;AT5G63750_1;AT5G63760_2
cluster14155	UDP-glycosyltransferase 76C2	GO:0047807,GO:0080062,GO:0009690,GO:0042631,GO:0048316,GO:1900000,GO:1901527	CG	1.14.14.1,2.4.1.202	GT1	5	AT5G05860_1;AT5G05870_1;AT5G05880_1;AT5G05890_1;AT5G05900_1
cluster14241	Elicitor peptide	GO:0045087	S	-	-	5	AT5G09976_1;AT5G09978_1;AT5G09980_1;AT5G64890_1;AT5G64900_1
cluster14338	Fungal lipase-like domain-containing protein	GO:0016787,GO:0006629	G	-	-	5	AT5G24180_1;AT5G24190_1;AT5G24200_2;AT5G24210_2;AT5G24220_1
cluster16060	RBR-type E3 ubiquitin transferase	GO:0008270,GO:0031624,GO:0061630,GO:0000151,GO:0005737,GO:0016020,GO:0032436,GO:0016567	O	2.3.2.31	-	4	AT1G05890_2;AT2G31760_1;AT2G31770_1;AT2G31780_1
cluster16062	Classical arabinogalactan protein 2	GO:0005886,GO:0098552	S	-	-	4	AT2G22470_1;AT4G40090_1;AT5G10430_1;AT5G65390_1
cluster16065	heptahelical transmembrane protein 4 isoform X3	GO:0016020,GO:0009744	T	-	-	4	AT2G40710_1;AT2G45250_2;AT4G38290_1;AT4G38330_2
cluster16066	GDSL-like Lipase/Acylhydrolase superfamily protein	GO:0005576,GO:0016020,GO:0016788,GO:0016042	S	-	-	4	AT2G19010_2;AT2G19050_1;AT2G19060_1;AT4G30140_1
cluster16067	Cytochrome C oxidase polypeptide VIB family protein	-	T	3.1.3.16	-	4	AT1G29620_1;AT1G32720_1;AT2G14270_1;AT2G34120_1
cluster16068	orf448 (mitochondrion)	GO:0003968,GO:0001172	S	-	-	4	AT2G07749_1;ATMG00490_1;ATMG01110_1;ATMG01410_1
cluster16070	Late embryogenesis abundant protein LEA_2 subgroup	GO:0005886,GO:0098542	S	-	-	4	AT2G35960_1;AT2G35970_1;AT3G52470_1;AT4G09590_1
cluster16072	GCK domain-containing protein	-	-	-	-	4	AT2G03230_1;AT5G57567_2;AT5G57570_1;AT5G57640_1
cluster16073	Six-hairpin glycosidase superfamily	GO:0005576,GO:0008810,GO:0030245,GO:0071555	G	3.2.1.4	GH5,GH9	4	AT2G44540_1;AT2G44550_1;AT2G44560_1;AT2G44570_1
cluster16075	F11M15.4 protein	-	-	-	-	4	AT1G46696_1;AT1G51172_1;AT2G15110_1;AT4G03830_1
cluster16077	Defensin-like (DEFL) family protein	GO:0005576,GO:0031640,GO:0050832	-	-	-	4	AT2G22805_1;AT2G22807_1;AT2G22941_1;AT5G55565_1
cluster16079	Bifunctional inhibitor/plant lipid transfer protein/seed storage helical domain	GO:0008289,GO:0006869	W	-	-	4	AT2G15050_1;AT2G38530_1;AT2G38540_1;AT3G51600_1
cluster16081	Transmembrane protein	-	-	-	-	4	AT2G04622_1;AT3G03826_1;AT3G03828_1;AT5G43695_1
cluster16082	F-box associated interaction domain	-	S	-	-	4	AT1G64290_1;AT1G64295_1;AT2G05360_1;AT5G41720_1
cluster16084	Histone-lysine N-methyltransferase, H3 lysine-9 specific SUVH7	GO:0000775,GO:0003677,GO:0008270,GO:0140947,GO:0006338,GO:0032259	B	1.5.3.1,1.5.3.7,2.1.1.43	-	4	AT1G17770_1;AT1G73100_1;AT2G05900_1;AT2G24740_1
cluster16086	F-box domain-containing protein	-	S	-	-	4	AT2G18320_1;AT2G27540_1;AT5G52080_1;AT5G53410_1
cluster16088	mutator transposase MUDRA protein	-	-	-	-	4	AT1G49680_1;AT2G04870_1;AT4G28870_1;AT5G15685_1
cluster16091	DUF223 domain-containing protein	-	-	-	-	4	AT2G03180_1;AT2G05752_1;AT3G24517_1;AT4G08760_1
cluster16093	Glutamate receptor	GO:0005886,GO:0005262,GO:0008066,GO:0015276,GO:0019722,GO:0070588,GO:0071230	P	-	-	4	AT2G24710_3;AT2G24720_1;AT4G31710_2;AT5G27100_1
cluster16094	protein COLD-REGULATED 15B, chloroplastic	-	C	-	-	4	AT2G03740_1;AT2G03850_1;AT2G42530_1;AT2G42540_2
cluster16095	25S rRNA (uridine-N(3))-methyltransferase BMT5-like domain-containing protein	GO:0005524,GO:0070042,GO:0070475	S	2.1.1.313	-	4	AT2G11045_1;AT5G25030_1;AT5G56060_1;AT5G56075_1
cluster16097	NAM-associated domain-containing protein (Fragment)	-	S	-	-	4	AT2G06555_1;AT3G47680_1;AT4G08270_1;AT5G52547_2
cluster16098	Probable thionin-2.4	GO:0005576,GO:0090729,GO:0006952,GO:0035821	S	-	-	4	AT1G66100_1;AT1G72260_1;AT2G15010_1;AT5G36910_1
cluster16099	Calcium-binding EF-hand family protein	GO:0016020,GO:0005509,GO:0015369,GO:0006874,GO:0070588,GO:1902600	S	-	-	4	AT1G29020_2;AT1G29025_1;AT2G34020_2;AT2G34030_1
cluster16100	Secreted protein	-	-	-	-	4	AT2G01035_1;AT2G01045_1;AT5G28345_1;AT5G28450_1
cluster16101	Enhancer of triptychon and caprice 2	GO:0003677,GO:0003700,GO:0005515,GO:1900033,GO:0006355,GO:0080147	K	-	-	4	AT2G30420_1;AT2G30424_1;AT2G30432_1;AT5G53200_1
cluster16103	uncharacterized protein AT2G11620	-	S	-	-	4	AT2G11620_1;AT2G29605_1;AT2G29850_1;AT3G45800_1
cluster16105	Defensin-like protein 78	GO:0005576,GO:0031640,GO:0050832	-	-	-	4	AT2G20070_1;AT2G25295_1;AT4G39917_1;AT5G48953_1
cluster16106	Nudix hydrolase	GO:0005829,GO:0035529,GO:0046872,GO:0047631,GO:0051287	T	-	-	4	AT2G04430_1;AT2G04440_1;AT2G04450_1;AT4G12720_4
cluster16111	Transport inhibitor response 1 domain-containing protein	-	-	-	-	4	AT1G47680_1;AT1G47690_1;AT1G47700_1;AT2G13125_1
cluster16114	MATH/TRAF domain	-	D	-	-	4	AT2G32870_1;AT2G32880_1;AT4G00780_1;AT4G01390_1
cluster16115	Transmembrane protein	-	O	3.1.2.6	-	4	AT1G06135_1;AT1G06137_1;AT2G31335_1;AT2G31345_1
cluster16126	Zinc finger CCHC-type	-	-	-	-	4	AT1G34095_1;AT1G47495_1;AT2G45403_1;AT4G11543_1
cluster16136	Rapid ALkalinization Factor	GO:0016020,GO:0005179,GO:0007267,GO:0019722	S	-	-	4	AT1G60625_1;AT1G60815_1;AT1G60913_1;AT2G32835_1
cluster16140	CBL-interacting Serine/Threonine-kinase	-	-	-	-	4	AT1G01130_1;AT1G29041_1;AT2G24310_1;AT5G47170_1
cluster16147	basic helix-loop-helix (bHLH) DNA-binding superfamily protein	GO:0003677,GO:0003700,GO:0046983,GO:0006355	K	-	-	4	AT4G28790_1;AT4G28800_2;AT4G28811_1;AT4G28815_1
cluster16148	Zinc finger Dof-type	GO:0003700,GO:0043565,GO:0046872,GO:0045893,GO:0048359,GO:0048825,GO:2000032	K	-	-	4	AT4G21030_1;AT4G21040_1;AT4G21050_1;AT4G21080_1
cluster16149	Nucleotide-diphospho-sugar transferase	GO:0000139,GO:0047259,GO:0071555	M	2.4.1.32	GT2	4	AT1G24070_1;AT4G13410_1;AT4G16590_1;AT5G16190_4
cluster16150	NAC domain-containing protein 69-like	GO:0003677,GO:0003700,GO:0006355	K	-	-	4	AT3G04430_1;AT4G01520_1;AT4G01540_1;AT4G01550_1
cluster16151	Xyloglucan endotransglucosylase/hydrolase	GO:0005886,GO:0004553,GO:0016762,GO:0030247,GO:0010411,GO:0042546,GO:0071555	G	2.4.1.207	-	4	AT1G65310_2;AT4G30280_1;AT4G30290_1;AT5G48070_1
cluster16152	Bifunctional inhibitor/lipid-transfer protein/seed storage 2S albumin superfamily protein	GO:0005886,GO:0098552	S	-	-	4	AT4G22630_2;AT4G22640_2;AT4G22650_1;AT4G22666_1
cluster16154	Gamma interferon inducible lysosomal thiol reductase GILT	GO:0016671	O	-	-	4	AT4G12870_1;AT4G12890_1;AT4G12900_1;AT4G12960_2
cluster16155	F14J8.16 protein	-	S	-	-	4	AT1G21560_3;AT1G77270_2;AT3G07730_1;AT4G01170_1
cluster16156	UBX domain-containing protein	-	O	-	-	4	AT1G59550_1;AT3G23605_1;AT4G14245_1;AT4G14250_1
cluster16159	pEARLI1-like lipid transfer protein 1	GO:0009506,GO:0009707,GO:0043621,GO:0009626,GO:0009627,GO:0009631,GO:0009682,GO:0050832,GO:0070417	S	-	-	4	AT4G12470_1;AT4G12480_1;AT4G12490_1;AT4G12500_1
cluster16160	Lsm14-like N-terminal domain-containing protein	GO:0000932,GO:1990904,GO:0003729,GO:0033962,GO:0034063	S	-	-	4	AT4G19260_1;AT4G19275_1;AT4G19340_1;AT4G19360_1
cluster16161	Peptidase A1 domain-containing protein	GO:0008233,GO:0006508	M	-	-	4	AT4G04985_1;AT4G12920_1;AT4G30030_1;AT4G30040_1
cluster16162	Neprosin domain-containing protein	-	S	-	-	4	AT4G17860_1;AT5G46200_1;AT5G46810_1;AT5G46820_1
cluster16164	Cytochrome P450 81F3	GO:0016020,GO:0004497,GO:0005506,GO:0016705,GO:0020037,GO:0042343	Q	1.14.13.53,1.14.13.89,1.14.14.1,1.14.14.19,1.14.14.32	-	4	AT4G37400_1;AT4G37410_1;AT4G37430_1;AT5G57220_1
cluster16166	Probable alpha,alpha-trehalose-phosphate synthase	GO:0003825,GO:0004805,GO:0005992,GO:0070413	G	2.4.1.15,3.1.3.12	GT20	4	AT1G16980_1;AT1G17000_1;AT4G27550_1;AT4G27565_1
cluster16167	Homeodomain-like superfamily protein	GO:0003677,GO:0003700,GO:0006355	K	-	-	4	AT3G10580_1;AT3G10585_1;AT3G10590_1;AT4G09450_1
cluster16169	---NA---	-	S	-	-	4	AT1G26240_1;AT1G26250_1;AT4G08370_1;AT4G08380_1
cluster16170	Protein DETOXIFICATION	GO:0016020,GO:0015297,GO:0042910,GO:1990961	O	-	-	4	AT1G11670_1;AT1G61890_1;AT4G21903_2;AT4G21910_4
cluster16171	Transmembrane protein	GO:0016020	-	-	-	4	AT1G35320_2;AT3G30160_1;AT4G09210_1;AT4G09260_1
cluster16172	Methyl-CpG-binding domain-containing protein 4	GO:0000118,GO:0005515,GO:0008270,GO:0008327	BK	-	-	4	AT3G63030_1;AT4G00416_1;AT4G22745_1;AT5G35338_2
cluster16176	Protein kinase domain-containing protein	GO:0016020,GO:0004674,GO:0005524,GO:0016310	T	-	-	4	AT1G70250_1;AT4G18250_1;AT4G18253_1;AT5G38280_2
cluster16182	uncharacterized protein AT3G29790	-	J	-	-	4	AT3G29790_1;AT3G33528_2;AT3G43880_1;AT4G07526_3
cluster16183	copper ion binding / electron carrier protein	GO:0009055,GO:0022900	E	-	-	4	AT1G45063_1;AT3G28958_1;AT3G53330_1;AT4G01380_1
cluster16185	TIR domain-containing protein	GO:0005737,GO:0005515,GO:0043531,GO:0050135,GO:0061809,GO:0006952,GO:0007165,GO:0046713	T	-	-	4	AT1G17610_1;AT1G72850_1;AT4G09420_1;AT5G40090_1
cluster16188	Defensin-like protein 32	GO:0005576,GO:0031640,GO:0050832	-	-	-	4	AT1G35537_1;AT3G27831_1;AT3G27835_1;AT4G29033_1
cluster16194	PHD domain-containing protein	-	S	-	-	4	AT4G17850_1;AT5G08005_1;AT5G61100_1;AT5G61110_1
cluster16198	Transport and Golgi organization protein 2	-	K	-	-	4	AT1G20405_1;AT1G20680_1;AT1G20730_1;AT1G20740_1
cluster16199	Transcription factor MADS-box	GO:0003700,GO:0016020,GO:0000977,GO:0046983,GO:0045944	K	-	-	4	AT1G28450_1;AT1G28460_1;AT1G29962_1;AT1G54760_1
cluster16201	Extensin domain-containing protein	-	S	-	-	4	AT1G23720_2;AT3G28550_1;AT3G54580_1;AT3G54590_3
cluster16204	uncharacterized protein AT1G25025	-	-	-	-	4	AT1G24851_1;AT1G25025_1;AT1G25112_1;AT1G25180_1
cluster16205	Pectinesterase inhibitor domain-containing protein	GO:0004857,GO:0009860	S	-	-	4	AT1G10770_1;AT1G23350_1;AT1G60760_1;AT1G70540_1
cluster16207	Transmembrane protein	GO:0005886,GO:0030275,GO:0033612,GO:0009414,GO:0009651,GO:0009723,GO:0009751,GO:0009753	-	-	-	4	AT1G65486_3;AT1G65490_2;AT1G65500_1;AT1G65510_2
cluster16209	Defensin-like protein 35	GO:0005576,GO:0031640,GO:0050832	C	-	-	4	AT1G64195_1;AT1G69818_1;AT1G69825_1;AT1G69828_1
cluster16211	C3H1-type domain-containing protein	GO:0046872	K	-	-	4	AT1G29560_1;AT1G29570_1;AT1G29600_2;AT1G48195_1
cluster16215	Genome assembly, chromosome: 1	-	-	-	-	4	AT1G51000_1;AT1G51010_1;AT1G51020_1;AT1G51030_1
cluster16227	uncharacterized protein AT1G39060	-	-	-	-	4	AT1G39060_1;AT1G39070_1;AT1G40086_1;AT1G40090_1
cluster16230	Transcription factor MYB58	GO:0000976,GO:0003700,GO:0009416,GO:0009809,GO:0045893,GO:2000652	K	-	-	4	AT1G16490_1;AT1G56160_1;AT1G79180_2;AT3G12820_1
cluster16233	Defensin-like protein 260	GO:0005576,GO:0031640,GO:0050832	-	-	-	4	AT1G13755_1;AT3G24508_1;AT3G24510_1;AT3G24513_1
cluster16238	RING-type E3 ubiquitin transferase	GO:0016020,GO:0016740,GO:0046872,GO:0016567	O	2.3.2.27	-	4	AT1G49200_1;AT1G49210_1;AT1G49220_1;AT3G18773_1
cluster16245	SWIM-type domain-containing protein	GO:0008270	S	-	-	4	AT1G49920_1;AT1G64253_1;AT1G64255_1;AT1G64260_1
cluster16247	glutathione transferase	GO:0005829,GO:0004364,GO:0006749,GO:0009407,GO:0042344,GO:0045087,GO:0050832,GO:0052542	O	2.5.1.18	-	4	AT1G27130_1;AT1G27140_1;AT1G69920_1;AT1G69930_1
cluster16257	Genome assembly, chromosome: 2	-	-	-	-	4	AT1G61090_1;AT1G61093_1;AT1G61095_1;AT1G61097_1
cluster16260	cytochrome P450 family protein	GO:0016020,GO:0004497,GO:0005506,GO:0016705,GO:0020037,GO:0010268,GO:0016125,GO:0016132	Q	-	-	4	AT1G55940_2;AT1G78490_1;AT3G44970_1;AT5G48000_1
cluster16261	Putative F-box protein At1g33530	-	S	-	-	4	AT1G33530_1;AT1G71320_1;AT3G62350_1;AT3G62380_1
cluster16263	Prolamin_like domain-containing protein	-	S	-	-	4	AT1G44191_1;AT1G44224_1;AT3G50570_2;AT3G50580_1
cluster16273	Bifunctional inhibitor/plant lipid transfer protein/seed storage helical domain-containing protein	GO:0006869	S	-	-	4	AT1G66850_1;AT5G38180_1;AT5G38195_1;AT5G38197_1
cluster16276	Proton pump-interactor 4	GO:0005789,GO:0005886,GO:0010155	S	-	-	4	AT1G53110_1;AT3G15340_3;AT5G36690_1;AT5G36780_1
cluster16284	Defensin-like protein 266	GO:0005576,GO:0003729,GO:0031640,GO:0050832	-	-	-	4	AT1G65352_1;AT5G23035_1;AT5G62623_1;AT5G62627_1
cluster16288	Cation/H(+) antiporter 12	GO:0016020,GO:0015297,GO:0006813,GO:1902600	P	-	-	4	AT3G44910_1;AT3G44920_1;AT3G44930_1;AT5G22910_1
cluster16291	zinc finger protein ZAT8-like	GO:0003700,GO:0006355	K	-	-	4	AT3G46070_1;AT3G46080_1;AT3G46090_1;AT5G59820_1
cluster16292	Protein RESPONSE TO LOW SULFUR 3	GO:0098869	S	-	-	4	AT3G49570_1;AT3G49580_1;AT5G24655_1;AT5G24660_1
cluster16294	Glycosyltransferase family 92 protein	GO:0016020,GO:0016757	S	-	-	4	AT3G07380_1;AT3G60990_1;AT5G44670_1;AT5G48190_1
cluster16301	AAA-ATPase At3g28510	GO:0016020,GO:0005524,GO:0016887,GO:0006950	O	-	-	4	AT3G28510_1;AT3G28520_1;AT3G28540_1;AT3G28560_1
cluster16302	Pyruvate kinase	GO:0005737,GO:0043231,GO:0000287,GO:0004743,GO:0005524,GO:0016301,GO:0030955,GO:0006096,GO:0016310	G	2.7.1.40	-	4	AT3G04050_1;AT3G25960_1;AT3G55650_1;AT3G55810_1
cluster16306	Powdery mildew resistance protein RPW8 domain	GO:0016020,GO:0009626,GO:0050832	S	-	-	4	AT3G50450_1;AT3G50460_1;AT3G50470_1;AT3G50480_1
cluster16310	Germin-like protein	GO:0030145	S	-	-	4	AT3G04150_2;AT3G04170_1;AT3G04180_1;AT3G04190_1
cluster16325	plant thionin family protein	-	-	-	-	4	AT3G48205_2;AT5G63063_1;AT5G63085_1;AT5G63087_1
cluster16328	RRM domain-containing protein	GO:0003723	S	-	-	4	AT3G06970_1;AT5G11412_1;AT5G53680_1;AT5G53720_1
cluster16345	Diacylglycerol O-acyltransferase	GO:0000139,GO:0005789,GO:0005886,GO:0004144,GO:0047196,GO:0102966,GO:0009414,GO:0009651,GO:0009737,GO:0010025,GO:0019432	S	-	-	4	AT5G12420_1;AT5G16350_1;AT5G22490_1;AT5G53380_1
cluster16346	DUF3444 domain-containing protein	-	O	-	-	4	AT5G18710_1;AT5G18720_3;AT5G18730_1;AT5G18740_1
cluster16348	DA1-related protein 7	GO:0043130,GO:0046872	TZ	-	-	4	AT5G66610_2;AT5G66620_1;AT5G66630_1;AT5G66640_5
cluster16350	Interleukin-1 receptor-associated kinase 4 protein	GO:0004672,GO:0016310	T	-	-	4	AT5G11360_1;AT5G11400_2;AT5G11410_1;AT5G25440_2
cluster16352	GEM-like protein 4	-	S	-	-	4	AT5G08350_1;AT5G23350_1;AT5G23360_1;AT5G23370_1
cluster16353	Auxin-responsive GH3 family protein	GO:0005524,GO:0016874,GO:0070406,GO:0010249	S	-	-	4	AT5G13350_1;AT5G13360_3;AT5G13370_1;AT5G13380_1
cluster16355	Chaperone DnaJ-domain superfamily protein	GO:0003714,GO:0005515,GO:0045892	O	-	-	4	AT5G37380_6;AT5G50115_1;AT5G50510_1;AT5G50620_1
cluster16359	uncharacterized protein AT5G22520	-	-	-	-	4	AT5G22520_1;AT5G22530_1;AT5G22545_1;AT5G60350_2
cluster16362	Cytochrome P450	GO:0016020,GO:0004497,GO:0005506,GO:0016705,GO:0020037	Q	1.14.14.1,1.14.14.19,1.14.14.32	-	4	AT5G25120_1;AT5G25130_1;AT5G25140_1;AT5G25180_1
cluster16363	Putative membrane lipoprotein	-	-	-	-	4	AT5G26673_1;AT5G26692_1;AT5G26717_1;AT5G58412_1
cluster16366	Zinc finger C2H2-type	GO:0003700,GO:0006355	S	-	-	4	AT5G27880_1;AT5G54340_1;AT5G54350_1;AT5G54360_1
cluster16372	Nuclear transcription factor Y subunit C-8	GO:0003677,GO:0003700,GO:0046982,GO:0006355	K	-	-	4	AT5G27910_1;AT5G50470_1;AT5G50480_1;AT5G50490_1
cluster16377	Ankyrin repeat family protein	GO:0016020	S	-	-	4	AT5G04680_1;AT5G04690_2;AT5G04700_1;AT5G04730_1
cluster19059	LOB domain-containing protein	-	S	-	-	3	AT1G36000_1;AT2G19510_1;AT2G19820_1
cluster19060	Major facilitator superfamily protein	GO:0016020,GO:0022857,GO:0055085	S	-	-	3	AT2G16970_2;AT2G16980_4;AT2G16990_2
cluster19061	AGAMOUS-like 95	GO:0003677,GO:0003700,GO:0046983,GO:0006355	K	-	-	3	AT2G15660_1;AT2G26880_1;AT2G40210_1
cluster19062	Uncharacterized mitochondrial protein AtMg00440/AtMg01140		-	-	-	3	AT2G07702_1;ATMG00440_1;ATMG01140_1
cluster19063	Serine/threonine-protein kinase BSK	GO:0009898,GO:0004674,GO:0005515,GO:0005524,GO:0106310,GO:0009742,GO:0010098,GO:0016310,GO:0080159,GO:1902533	T	2.7.11.1	-	3	AT2G17090_1;AT2G17160_1;AT2G17170_1
cluster19064	Probable cyclic nucleotide-gated ion channel 3	GO:0005886,GO:0005216,GO:0005516,GO:0030552,GO:0030553,GO:0034220	P	-	-	3	AT2G46430_2;AT2G46440_1;AT2G46450_1
cluster19065	Uncharacterized mitochondrial protein AtMg00170/AtMg00620	GO:0031966	S	-	-	3	AT2G07722_1;ATMG00170_1;ATMG00620_1
cluster19066	SCP domain-containing protein	GO:0009607	S	-	-	3	AT2G19970_1;AT2G19980_1;AT2G19990_1
cluster19067	AP2/ERF domain-containing protein	GO:0003677,GO:0003700,GO:0005515,GO:0006355,GO:0009873	GT	3.1.3.16	-	3	AT2G20350_1;AT5G67000_1;AT5G67010_1
cluster19068	Transcription elongation factor S-II central domain	GO:0003746,GO:0006351,GO:0006414	K	-	-	3	AT2G42725_1;AT4G18720_1;AT5G42325_1
cluster19069	30S ribosomal protein S15, chloroplastic	-	B	-	-	3	AT1G80625_1;AT2G20625_2;AT3G19790_2
cluster19070	Transmembrane protein	GO:0005776,GO:0061908,GO:0005515,GO:0010286,GO:0050832	-	-	-	3	AT1G17780_2;AT1G73130_1;AT2G16575_1
cluster19071	Expansin-like EG45 domain-containing protein	GO:0005576,GO:0016020,GO:0009653,GO:0019953,GO:0071555	S	-	-	3	AT1G65681_1;AT2G45110_1;AT3G60570_1
cluster19072	agamous-like MADS-box protein	-	S	2.4.1.255	GT41	3	AT2G41440_1;AT2G41445_2;AT2G41470_1
cluster19073	Transmembrane emp24 domain-containing protein p24delta7	GO:0005793,GO:0030134,GO:0032580,GO:0006886,GO:0006888,GO:0007030	U	-	-	3	AT1G14010_1;AT2G03040_1;AT2G03290_1
cluster19074	Genome assembly, chromosome: 1	-	S	-	-	3	AT1G15430_2;AT1G80220_1;AT2G26050_1
cluster19075	Zinc finger SWIM-type	-	-	-	-	3	AT1G40083_1;AT2G07310_1;AT4G05553_1
cluster19077	Uncharacterized mitochondrial protein AtMg00430/AtMg01150		-	-	-	3	AT2G07701_1;ATMG00430_1;ATMG01150_1
cluster19078	Zinc finger RING-type	GO:0046872,GO:0061630,GO:0000278,GO:0009555,GO:0016567	O	-	-	3	AT2G38185_4;AT2G38195_1;AT2G38220_1
cluster19079	Putative defensin-like protein 38	GO:0005576,GO:0016020,GO:0031640,GO:0050832	-	-	-	3	AT2G24615_1;AT2G24625_1;AT5G39365_1
cluster19081	UBA-like domain protein	-	-	-	-	3	AT1G05040_1;AT2G33000_1;AT2G33010_1
cluster19082	Glycine-rich protein family	GO:0009793	-	-	-	3	AT1G30795_1;AT2G34870_1;AT3G02670_1
cluster19083	Protein kinase domain	GO:0004672,GO:0005524,GO:0016310	T	-	-	3	AT2G40500_1;AT2G40560_1;AT2G40580_1
cluster19084	Pollen Ole e 1 allergen and extensin family protein	-	-	-	-	3	AT2G41390_1;AT2G41400_1;AT5G05020_1
cluster19086	Integrase catalytic core	-	-	-	-	3	AT1G34400_1;AT2G03570_1;AT2G10920_1
cluster19087	F-box domain-containing protein	-	J	-	-	3	AT2G14288_1;AT3G24610_1;AT4G36840_1
cluster19089	Transmembrane protein	-	-	-	-	3	AT1G21395_1;AT2G26865_1;AT2G36724_1
cluster19090	proline-rich protein 1	GO:0005576	S	-	-	3	AT1G54970_1;AT2G47530_1;AT3G62680_1
cluster19091	Jacalin-type lectin domain-containing protein	GO:0030246	S	-	-	3	AT2G43730_1;AT2G43740_1;AT2G43745_1
cluster19092	Peroxidase	GO:0005576,GO:0020037,GO:0046872,GO:0140825,GO:0006979,GO:0042744,GO:0098869	Q	1.11.1.7	-	3	AT2G18140_1;AT2G18150_1;AT4G36430_1
cluster19094	Putative receptor kinase Aly8/ARK3 (Fragment)	GO:0030246	T	-	-	3	AT2G01780_1;AT2G24620_1;AT5G39370_1
cluster19095	ATP synthase 9 mitochondrial	GO:0031966	-	-	-	3	AT2G07777_1;ATMG00040_1;ATMG01090_1
cluster19096	Genome assembly, chromosome: 5	-	-	-	-	3	AT1G33860_2;AT2G01008_1;AT3G43160_1
cluster19097	uncharacterized protein AT2G07215	-	-	-	-	3	AT2G07215_1;AT2G10965_1;AT3G44980_1
cluster19098	Calmodulin-like protein 5	GO:0010008,GO:0005509	T	-	-	3	AT2G43290_1;AT3G59440_1;AT3G59450_1
cluster19100	Transmembrane protein	GO:0016020	-	-	-	3	AT2G10557_1;AT3G28674_1;AT5G04853_1
cluster19101	Transmembrane protein	GO:0016020	-	-	-	3	AT2G24945_1;AT3G26800_1;AT4G36925_2
cluster19102	Uncharacterized mitochondrial protein AtMg01220		-	-	-	3	AT2G07798_1;AT5G06043_1;ATMG01220_1
cluster19103	Serpin domain-containing protein	GO:0005615,GO:0004867	V	1.6.5.3	-	3	AT2G25240_1;AT2G26390_1;AT3G45220_1
cluster19104	Exocyst subunit Exo70 family protein	GO:0000145,GO:0016020,GO:0090406,GO:0005546,GO:0006887,GO:0015031	U	-	-	3	AT1G07725_1;AT2G28640_1;AT2G28650_1
cluster19105	non-specific serine/threonine protein kinase	GO:0016020,GO:0004674,GO:0030246,GO:0016310,GO:0050896	T	2.7.11.1	-	3	AT1G07460_2;AT2G29220_1;AT2G29250_1
cluster19106	Transmembrane protein	GO:0016020	-	-	-	3	AT2G43261_1;AT3G27710_1;AT3G27720_1
cluster19108	Bromo adjacent homology (BAH) domain	GO:0016020,GO:0003682,GO:0006351	K	-	-	3	AT2G25120_1;AT3G43990_1;AT4G23120_1
cluster19109	root hair specific 4	GO:0009535,GO:0048564,GO:0080183	S	-	-	3	AT1G30850_1;AT2G34910_1;AT5G44660_1
cluster19111	transcription repressor	GO:0016020,GO:0045892	-	-	-	3	AT2G19850_2;AT3G54730_1;AT4G04030_2
cluster19112	F-box domain-containing protein	GO:0005737,GO:0005515	K	-	-	3	AT1G64840_1;AT2G24250_2;AT2G24255_1
cluster19114	AP2-like ethylene-responsive transcription factor SNZ	GO:0003677,GO:0003700,GO:0005515,GO:0006355,GO:0009873	K	-	-	3	AT2G39250_1;AT3G54990_1;AT5G67180_1
cluster19115	Ribonuclease H domain	-	-	-	-	3	AT1G35617_1;AT2G16018_1;AT3G43837_1
cluster19116	Genome assembly, chromosome: 4	-	-	-	-	3	AT2G21780_1;AT4G39360_1;AT5G09876_1
cluster19117	Putative defensin-like protein 256	GO:0005576,GO:0031640,GO:0050832	-	-	-	3	AT2G17723_1;AT3G45093_1;AT5G43401_1
cluster19119	X8 domain	GO:0009506,GO:0016020,GO:0016787	S	-	-	3	AT2G43660_2;AT2G43670_1;AT3G28250_1
cluster19120	Putative defensin-like protein 307	GO:0005576,GO:0046872,GO:0031640,GO:0050832	A	-	-	3	AT2G06166_1;AT4G17713_1;AT4G17718_1
cluster19121	CCHC-type domain-containing protein	GO:0003676,GO:0008270	E	-	-	3	AT2G07760_1;AT5G28823_1;AT5G32613_1
cluster19122	uncharacterized protein AT1G62895	-	-	-	-	3	AT1G62895_1;AT2G03567_1;AT2G14265_1
cluster19123	myb domain protein 100	GO:0003700,GO:0006355	ADK	-	-	3	AT2G25230_1;AT5G40360_1;AT5G40430_1
cluster19124	Transcription repressor	GO:0045892	K	-	-	3	AT2G36050_1;AT3G52540_1;AT3G52550_1
cluster19125	Genome assembly, chromosome: 4	-	-	-	-	3	AT2G38823_1;AT3G54520_1;AT3G54530_1
cluster19126	Prolyl 4-hydroxylase 5	GO:0005789,GO:0004656,GO:0005506,GO:0031418,GO:0080147	E	1.14.11.2	-	3	AT2G17720_1;AT4G35810_2;AT4G35820_1
cluster19128	Protein STRICTOSIDINE SYNTHASE-LIKE 1	GO:0016020,GO:0016787,GO:0016844,GO:0009058	J	-	-	3	AT2G41300_1;AT3G57010_1;AT3G57020_1
cluster19135	Subtilase family protein	GO:0005576,GO:0004252,GO:0006508	O	-	-	3	AT4G21630_1;AT4G21640_1;AT4G21650_1
cluster19136	Plant-specific TFIIB-related protein 2	GO:0017025,GO:0046872,GO:0000769,GO:0009960,GO:0070897	K	-	-	3	AT3G29380_1;AT4G10680_1;AT5G39230_1
cluster19137	Genome assembly, chromosome: 7	-	-	-	-	3	AT4G15990_1;AT4G16000_1;AT4G16024_1
cluster19138	S-protein homolog	GO:0005576,GO:0016020,GO:0060320	S	-	-	3	AT4G24973_1;AT4G24974_1;AT4G24975_1
cluster19139	TF-B3 domain-containing protein	GO:0003677	K	-	-	3	AT1G49475_1;AT3G18960_1;AT4G01580_1
cluster19140	Aldehyde oxidase/xanthine dehydrogenase, molybdopterin binding protein	GO:0005506,GO:0016491	C	1.17.1.4,1.17.3.2,1.2.1.28,1.2.3.14,1.2.3.7	-	3	AT3G04390_1;AT4G31196_1;AT4G37500_1
cluster19142	Secreted protein	-	-	-	-	3	AT4G27652_1;AT4G27657_1;AT5G54145_1
cluster19143	protein-synthesizing GTPase	-	-	-	-	3	AT4G18310_1;AT4G18320_2;AT4G22400_1
cluster19144	DUF1985 domain-containing protein	GO:0016020	S	-	-	3	AT1G36970_1;AT3G31560_1;AT4G05555_1
cluster19145	S-protein homolog	GO:0005576,GO:0060320	S	-	-	3	AT4G10895_1;AT4G29037_1;AT5G04047_1
cluster19146	ectonucleotide pyrophosphatase/phosphodiesterase family member 3	GO:0016740,GO:0047429	L	-	-	3	AT4G29690_1;AT4G29700_1;AT4G29710_1
cluster19147	mucin-5AC-like protein	GO:0055028	-	-	-	3	AT3G51540_1;AT4G03156_1;AT4G08190_1
cluster19148	Probable cysteine protease RDL4	GO:0008234,GO:0006508	O	3.4.22.15	-	3	AT4G11310_1;AT4G11320_1;AT4G23520_1
cluster19149	TF-B3 domain-containing protein	GO:0003677	K	-	-	3	AT1G20600_1;AT4G03160_1;AT4G03170_1
cluster19150	uncharacterized protein AT4G12930	-	-	-	-	3	AT4G12930_1;AT4G12940_1;AT4G28930_1
cluster19151	glycine-rich cell wall structural protein	-	-	-	-	3	AT4G22467_1;AT4G22475_2;AT4G22495_1
cluster19152	Cytochrome P450	GO:0004497,GO:0005506,GO:0016705,GO:0020037	Q	-	-	3	AT4G12334_1;AT4G22690_1;AT4G22710_1
cluster19154	Zinc finger CCHC-type	GO:0016020	-	-	-	3	AT1G40129_1;AT4G07350_1;AT4G07666_1
cluster19155	Gibberellic acid methyltransferase 1	GO:0008757,GO:0010341,GO:0046872,GO:0102117,GO:0032259	S	2.1.1.275,2.1.1.276,2.1.1.278	-	3	AT4G26420_1;AT4G26460_2;AT5G56300_1
cluster19156	C2 domain	GO:0006952	S	2.7.7.6	-	3	AT3G16510_1;AT4G15740_1;AT4G15755_1
cluster19157	SPla/RYanodine receptor (SPRY) domain-containing protein	-	S	-	-	3	AT4G09200_1;AT4G09250_1;AT4G09310_1
cluster19158	Homeobox-like domain superfamily	GO:0005515,GO:0048497,GO:0000976,GO:0008289,GO:0042335,GO:0000981,GO:0006357	K	-	-	3	AT3G61150_1;AT4G26920_1;AT5G07260_1
cluster19159	uncharacterized protein AT4G31351	-	-	-	-	3	AT4G31351_1;AT4G31354_1;AT4G31405_1
cluster19160	Hexosyltransferase	GO:0005737,GO:0046872,GO:0047216,GO:0006012	G	2.4.1.123	GT8	3	AT4G26250_1;AT5G23790_1;AT5G30500_1
cluster19161	Genome assembly, chromosome: 6	-	K	-	-	3	AT4G11930_1;AT4G11940_1;AT4G38065_1
cluster19162	probable polygalacturonase At3g15720	GO:0004650,GO:0016829,GO:0005975	G	3.2.1.15,3.2.1.67	-	3	AT4G32370_1;AT4G32375_1;AT4G32380_1
cluster19163	Putative F-box/kelch-repeat protein At3g27910	-	J	-	-	3	AT3G27910_1;AT4G14905_2;AT4G39240_1
cluster19164	Nucleoporin Nup188 N-terminal domain-containing protein	-	S	-	-	3	AT4G10843_3;AT5G25756_1;AT5G37793_1
cluster19165	dentin sialophosphoprotein	-	-	-	-	3	AT1G05087_1;AT1G05090_1;AT4G20720_1
cluster19166	F8M12.2 protein	-	-	-	-	3	AT4G10860_1;AT4G10870_1;AT4G10880_1
cluster19168	Zinc finger CCHC-type	-	-	-	-	3	AT1G55710_1;AT3G53342_1;AT4G18692_1
cluster19169	TIR domain-containing protein	GO:0007165,GO:0071456	T	-	-	3	AT1G57630_1;AT4G04110_1;AT5G38344_1
cluster19171	Xyloglucan endotransglucosylase/hydrolase	GO:0004553,GO:0016762,GO:0030247,GO:0010411,GO:0042546,GO:0071555	M	2.4.1.207	-	3	AT4G25820_1;AT5G57530_1;AT5G57540_1
cluster19173	trichohyalin, putative (DUF3444)	-	O	-	-	3	AT3G04960_3;AT3G05110_1;AT4G27980_2
cluster19175	Beta-galactosidase related protein	GO:0016020	-	-	-	3	AT1G37000_1;AT4G29200_1;AT5G49250_1
cluster19177	Protein kinase domain-containing protein	GO:0004672,GO:0005524,GO:0016310	G	2.7.11.22,2.7.11.23	-	3	AT1G03740_1;AT4G22940_2;AT5G44290_3
cluster19179	GRF-type domain-containing protein	GO:0008270	-	-	-	3	AT1G23915_1;AT1G36085_1;AT3G28785_1
cluster19180	Transmembrane protein	-	-	-	-	3	AT1G24145_1;AT1G24147_1;AT1G24148_1
cluster19181	Linker histone H1/H5 domain H15	GO:0000786,GO:0003691,GO:0006334	B	-	-	3	AT1G54230_1;AT1G54240_1;AT1G54260_1
cluster19182	Defensin-like protein 286	GO:0005576,GO:0031640,GO:0050832	-	-	-	3	AT1G13607_1;AT1G13608_1;AT1G13609_1
cluster19183	paired amphipathic helix Sin3-like protein	GO:0003714,GO:0045892	B	-	-	3	AT1G10250_1;AT1G10450_3;AT1G59890_2
cluster19184	RING-type E3 ubiquitin transferase	GO:0061630,GO:0010428,GO:0042393,GO:0046872,GO:0010429,GO:0010424,GO:0010228,GO:0008327,GO:0090309,GO:0016567	B	2.3.2.27	-	3	AT1G66040_1;AT1G66050_1;AT5G39550_1
cluster19185	alpha/beta-Hydrolases superfamily protein	GO:0016020,GO:0016787	J	3.1.1.5	-	3	AT1G47780_1;AT1G47786_1;AT1G52695_1
cluster19186	SnoaL-like domain-containing protein	-	-	-	-	3	AT1G24822_1;AT1G24996_1;AT1G25097_1
cluster19187	Protein kinase domain-containing protein	GO:0005886,GO:0004674,GO:0005524,GO:0106310,GO:0016310	KLT	-	-	3	AT1G29720_1;AT1G29730_2;AT1G29740_1
cluster19189	Bet v I/Major latex protein domain-containing protein	GO:0006952	S	-	-	3	AT1G23910_1;AT1G24000_1;AT1G24010_1
cluster19190	MADS-box domain-containing protein	GO:0000987,GO:0046983,GO:0045944,GO:0051537,GO:0000981	K	-	-	3	AT1G48150_1;AT1G50780_1;AT5G27130_1
cluster19191	LURP-one-like protein (DUF567)	-	S	-	-	3	AT1G53870_3;AT1G53875_1;AT1G53890_3
cluster19192	GDSL esterase/lipase At1g20120	GO:0005576,GO:0016020,GO:0016298,GO:0016042	I	-	-	3	AT1G20120_1;AT1G20130_1;AT1G20132_1
cluster19193	F-box associated domain-containing protein	-	S	-	-	3	AT1G32600_1;AT1G54640_1;AT3G16210_1
cluster19194	cysteine protease inhibitor WSCP-like	GO:0004869,GO:0005515,GO:0006952,GO:0009611,GO:0009625,GO:0010623,GO:0080027,GO:0080092	Z	-	-	3	AT1G72290_1;AT1G73325_1;AT1G73330_1
cluster19196	uncharacterized protein AT1G35500	-	-	-	-	3	AT1G35500_1;AT1G35614_1;AT5G27340_1
cluster19197	proline-rich family protein	-	-	-	-	3	AT1G31250_1;AT1G31255_1;AT5G44973_1
cluster19200	DNA-directed RNA polymerase II subunit RPB1-like protein	-	S	-	-	3	AT1G59835_1;AT3G50610_2;AT5G66816_1
cluster19201	DUF4408 domain-containing protein	GO:0016020,GO:0006979	S	-	-	3	AT1G11210_1;AT1G11220_2;AT1G11230_2
cluster19202	Glycoside hydrolase superfamily	GO:0016020,GO:0008422,GO:0019137,GO:0102483,GO:0102799,GO:0005975,GO:0019760	G	3.2.1.147,3.2.1.21	GH1	3	AT1G47600_1;AT1G51470_1;AT1G51490_1
cluster19203	alpha/beta-Hydrolases superfamily protein	-	J	3.1.1.5	-	3	AT1G52440_1;AT1G52460_1;AT1G52470_1
cluster19204	mechanosensitive ion channel-like protein	GO:0016020	M	-	-	3	AT1G49260_1;AT1G53470_1;AT3G14810_1
cluster19205	SANT domain-containing protein	GO:0000118,GO:0003677,GO:0005515	S	-	-	3	AT1G09040_1;AT1G09050_1;AT1G55050_2
cluster19206	Membrane protein	GO:0016020	-	-	-	3	AT1G45403_1;AT5G38080_1;AT5G38090_1
cluster19207	Dof-type domain-containing protein	GO:0016020,GO:0003677,GO:0003700,GO:0046872,GO:0006355	K	-	-	3	AT1G26790_1;AT1G69570_1;AT5G62430_1
cluster19210	GRF-type domain-containing protein	GO:0008270	S	-	-	3	AT1G52603_1;AT1G67235_1;AT5G33393_1
cluster19211	2-oxoglutarate (2OG) and Fe(II)-dependent oxygenase superfamily protein	GO:0005506,GO:0016705,GO:0031418,GO:0051213	O	-	-	3	AT1G48700_4;AT1G48740_2;AT5G43660_1
cluster19212	1-phosphatidylinositol 4-kinase	-	OT	-	-	3	AT1G27535_1;AT1G27570_1;AT3G43950_1
cluster19213	DUF4283 domain-containing protein	-	-	-	-	3	AT1G47657_1;AT5G35067_1;AT5G35069_1
cluster19218	Transmembrane protein	GO:0016020	-	-	-	3	AT1G11785_1;AT1G44990_1;AT1G53655_1
cluster19224	uncharacterized protein AT1G05035	-	-	-	-	3	AT1G05035_1;AT1G05783_1;AT1G06148_2
cluster19225	Methyltransferase type 11 domain-containing protein	GO:0016020,GO:0008757,GO:0032259	Q	-	-	3	AT1G55450_2;AT3G54150_1;AT3G61210_1
cluster19226	AMP-dependent synthetase and ligase family protein	GO:0005777,GO:0016020,GO:0005524,GO:0016207	IQ	-	-	3	AT1G20490_2;AT1G20500_1;AT5G38120_1
cluster19227	TSA1-like protein	GO:0005635,GO:0005777,GO:0005788,GO:0005509,GO:0005515,GO:0050832	-	-	-	3	AT1G52410_2;AT3G15950_1;AT3G15960_1
cluster19228	Pectinesterase inhibitor domain	GO:0004857	-	-	-	3	AT1G56620_1;AT3G49330_2;AT5G24370_1
cluster19230	Ubiquitin-like domain-containing protein	GO:0031386,GO:0031625,GO:0016567,GO:0019941	O	-	-	3	AT1G53945_1;AT1G53950_1;AT1G53980_1
cluster19233	START domain	GO:0000981,GO:0003677,GO:0005515,GO:0008289,GO:0006357	K	-	-	3	AT1G34650_1;AT3G03260_1;AT5G17320_1
cluster19234	Protein PLANT CADMIUM RESISTANCE 6	GO:0016020	S	-	-	3	AT1G49030_1;AT3G18450_1;AT3G18460_1
cluster19235	DVL family	GO:0005886,GO:0008285,GO:0048367	S	-	-	3	AT1G67265_1;AT3G02493_1;AT5G16023_1
cluster19236	Importin subunit alpha	-	U	-	-	3	AT1G32880_1;AT5G49305_2;AT5G52000_1
cluster19237	Transmembrane protein	GO:0016020	-	-	-	3	AT1G34315_1;AT3G43870_1;AT3G44210_1
cluster19238	ATP-dependent helicase family protein	GO:0016020,GO:0004386,GO:0005524,GO:0140658,GO:0080188	L	-	-	3	AT3G31900_1;AT3G32280_1;AT3G32330_1
cluster19239	ABC transporter G family member 17	GO:0016020,GO:0005524,GO:0016887,GO:0140359,GO:0055085	V	-	-	3	AT3G55100_1;AT3G55110_1;AT3G55130_1
cluster19240	MZB10.16 protein	-	-	-	-	3	AT3G09130_1;AT3G42780_1;AT3G42786_1
cluster19243	Zinc finger RING-type	GO:0008270	O	-	-	3	AT3G14970_1;AT3G15440_1;AT3G15740_1
cluster19244	Probable 6-phosphogluconolactonase	GO:0005829,GO:0016740,GO:0016853,GO:0017057,GO:0005975,GO:0006098	G	3.1.1.31	-	3	AT3G49360_1;AT5G24410_1;AT5G24420_1
cluster19245	Probable cysteine protease RD21C	GO:0005515,GO:0008234,GO:0006508	O	-	-	3	AT3G19390_1;AT3G19400_1;AT3G43960_1
cluster19246	Eukaryotic aspartyl protease family protein	GO:0004190,GO:0016798,GO:0006508,GO:0045493	O	3.4.23.25	-	3	AT3G51330_1;AT3G51340_1;AT3G51350_1
cluster19247	Diacylglycerol O-acyltransferase	GO:0005789,GO:0005886,GO:0004144,GO:0047196,GO:0102966,GO:0009414,GO:0009651,GO:0009737,GO:0019432	S	2.3.1.20,2.3.1.75	-	3	AT3G49190_1;AT3G49200_1;AT3G49210_1
cluster19248	nitrilase 2	GO:0005886,GO:0003729,GO:0047427,GO:0080061,GO:0080109,GO:0009684	E	3.5.5.1,3.5.5.4,4.2.1.65	-	3	AT3G44300_1;AT3G44310_1;AT3G44320_1
cluster19249	S-adenosylmethionine decarboxylase proenzyme	GO:0004014,GO:0005515,GO:0006597,GO:0008295,GO:0019079,GO:0099402	T	4.1.1.50	-	3	AT3G02470_1;AT3G17717_1;AT5G15950_2
cluster19252	Dehydrin Xero 2	-	S	-	-	3	AT3G50970_1;AT3G50980_1;AT5G66400_1
cluster19254	mannan endo-1,4-beta-mannosidase	GO:0016985,GO:0071585,GO:0071704	G	3.2.1.78	-	3	AT3G10890_1;AT3G10900_1;AT3G30540_1
cluster19255	Stress-induced protein KIN2-like	GO:0009414	S	-	-	3	AT3G02480_1;AT5G15960_1;AT5G15970_1
cluster19256	Disease resistance protein RPP13 variant	GO:0005737,GO:0005524,GO:0043531,GO:0009626	T	-	-	3	AT3G46530_1;AT3G46710_1;AT3G46730_1
cluster19260	stearoyl-	GO:0009507,GO:0045300,GO:0046872,GO:0102786,GO:0006636,GO:0055089,GO:2000014	C	1.14.19.11,1.14.19.2,1.14.19.26	-	3	AT3G02610_2;AT3G02620_2;AT5G16230_1
cluster19263	S-protein homolog	GO:0005576,GO:0016020,GO:0060320	S	-	-	3	AT5G06020_1;AT5G06030_1;AT5G06040_1
cluster19266	HMA domain-containing protein	GO:0046872	-	-	-	3	AT5G52750_1;AT5G52760_1;AT5G52770_1
cluster19267	Transcription factor MYB29	GO:0000976,GO:0003700,GO:0005515,GO:0006355,GO:0009611,GO:0009625,GO:0009644,GO:0009682,GO:0009819,GO:0009867,GO:0010105,GO:0010438,GO:0010439,GO:0031930,GO:0050832,GO:1905255,GO:2000070	K	-	-	3	AT5G07690_1;AT5G07700_2;AT5G61420_2
cluster19269	uncharacterized protein AT5G65609	-	-	-	-	3	AT5G65609_1;AT5G66658_1;AT5G67245_1
cluster19270	Calmodulin-binding domain plant	GO:0005516	S	-	-	3	AT5G07820_1;AT5G15430_2;AT5G61260_1
cluster19272	RING-type E3 ubiquitin transferase	GO:0005737,GO:0004842,GO:0016567,GO:0042631	O	-	-	3	AT5G18320_1;AT5G18330_1;AT5G18340_1
cluster19273	S-protein homolog	GO:0005576,GO:0060320	S	-	-	3	AT5G11820_1;AT5G26050_1;AT5G26060_1
cluster19275	PUM-HD domain-containing protein	GO:0005737,GO:0003723,GO:0006417	J	-	-	3	AT5G43090_1;AT5G43110_1;AT5G56510_2
cluster19276	dentin sialophosphoprotein-like protein	-	S	-	-	3	AT5G07940_1;AT5G07970_2;AT5G07980_1
cluster19278	3'(2'),5'-bisphosphate nucleotidase	GO:0004441,GO:0008441,GO:0046872,GO:0000103,GO:0043647	FP	3.1.3.57,3.1.3.7	-	3	AT5G09290_1;AT5G63990_1;AT5G64000_1
cluster19282	Glycoside hydrolase family 1	GO:0019137,GO:0102799,GO:0002213,GO:0005975,GO:0009738,GO:0010119,GO:0019762	G	3.2.1.147	-	3	AT5G25980_2;AT5G26000_1;AT5G48375_1
cluster19283	enhanced disease resistance-like protein (DUF1336)	-	S	-	-	3	AT5G24990_1;AT5G25010_1;AT5G25020_1
cluster20996	orf77 (chloroplast)	GO:0009507	S	-	-	2	ATCG00870_1;ATCG01270_1
cluster21003	PHD finger protein MALE MEIOCYTE DEATH 1		S	-	-	2	AT2G07714_1;ATMG00550_1
cluster21005	protein RALF-like 18	GO:0005179,GO:0007267,GO:0019722	T	-	-	2	AT2G20660_1;AT2G33130_1
cluster21006	Major facilitator superfamily (MFS) profile domain-containing protein	GO:0005886,GO:0090406,GO:0005351,GO:0034219,GO:1902600	U	-	-	2	AT2G16120_1;AT2G16130_1
cluster21007	AP2/ERF domain-containing protein	GO:0003677,GO:0003700,GO:0009753,GO:0006355,GO:0009873,GO:0009861	K	-	-	2	AT1G06160_1;AT2G31230_1
cluster21008	orf128 (mitochondrion)	GO:0031966	-	-	-	2	AT2G07719_1;ATMG00610_1
cluster21009	Aquaporin NIP2-1	GO:0016020,GO:0015267,GO:0055085	G	-	-	2	AT2G29870_1;AT2G34390_1
cluster21010	BnaCnng12860D protein	-	-	-	-	2	AT2G07667_1;ATMG01180_1
cluster21012	Transmembrane protein	GO:0016020	-	-	-	2	AT2G21237_1;AT4G38905_1
cluster21013	Putative transposase Ptta/En/Spm plant	-	S	-	-	2	AT2G06425_1;AT4G04265_1
cluster21014	Neprosin activation peptide	-	S	-	-	2	AT2G44220_1;AT2G44240_1
cluster21015	glycine-rich RNA-binding protein GRP2A-like	GO:0003723	H	-	-	2	AT2G14160_1;AT2G21690_1
cluster21016	Protein kinase-like domain superfamily	GO:0004672,GO:0005524,GO:0016310	T	-	-	2	AT2G16620_1;AT3G23650_1
cluster21017	Neprosin domain-containing protein	GO:0009535,GO:0009416	S	-	-	2	AT2G17750_1;AT2G19360_1
cluster21018	Genome assembly, chromosome: 5	-	S	-	-	2	AT2G01554_1;AT4G14226_1
cluster21019	putative Myb family transcription factor At1g14600 isoform X2	GO:0000976,GO:0003700,GO:0006355,GO:0010158	K	-	-	2	AT1G14600_1;AT2G02060_1
cluster21020	Putative defensin-like protein 9	GO:0005576,GO:0031640,GO:0050832	T	-	-	2	AT2G31953_1;AT2G31957_1
cluster21021	Myb/SANT-like DNA-binding domain protein	GO:0003677	-	-	-	2	AT2G14755_1;AT2G19365_1
cluster21022	Ovule protein (Fragment)	-	-	-	-	2	AT2G11025_1;AT2G12205_1
cluster21023	Transmembrane protein	GO:0016020	S	-	-	2	AT2G04495_1;AT2G04515_1
cluster21024	AP2/ERF domain-containing protein	GO:0003677,GO:0003700,GO:0006355,GO:0009873	K	-	-	2	AT2G25820_1;AT4G32800_1
cluster21025	defensin-like protein	GO:0005576,GO:0016020,GO:0031640,GO:0050832	E	-	-	2	AT1G47317_1;AT2G21465_1
cluster21026	GDSL esterase/lipase At2g03980	GO:0005576,GO:0016020,GO:0016788,GO:0016042	S	-	-	2	AT2G03980_2;AT2G04020_2
cluster21027	Probable protein S-acyltransferase 2	GO:0030659,GO:0019706	S	2.3.1.225	-	2	AT2G40990_1;AT3G56920_1
cluster21028	3-ketoacyl-CoA synthase	GO:0016020,GO:0009922,GO:0006633	I	2.3.1.199	-	2	AT2G46720_1;AT3G10280_1
cluster21029	ORF106C protein		-	-	-	2	AT2G07673_1;ATMG01030_1
cluster21030	MI domain-containing protein	GO:0003723,GO:0003743,GO:0006413,GO:0006417	J	-	-	2	AT2G24050_1;AT4G30680_1
cluster21031	calcium-binding site protein	GO:0005737,GO:0009061	Z	-	-	2	AT2G41730_1;AT5G24640_1
cluster21032	RING-H2 finger protein ATL81	GO:0016020,GO:0016740,GO:0046872,GO:0016567	O	-	-	2	AT1G32361_1;AT2G35420_1
cluster21033	Small polypeptide DEVIL 9	GO:0005886,GO:0008285,GO:0048367	S	-	-	2	AT1G07490_1;AT2G29125_1
cluster21034	Defensin-like protein 294	GO:0005576,GO:0031640,GO:0050832	-	-	-	2	AT2G04034_1;AT2G04925_1
cluster21035	GroES-like superfamily	GO:0008270,GO:0045551,GO:0052747,GO:0009809	Q	1.1.1.195	-	2	AT2G21730_1;AT2G21890_1
cluster21036	late embryogenesis abundant domain-containing protein / LEA domain-containing protein	-	C	-	-	2	AT2G18340_1;AT4G36600_2
cluster21037	AT4g07380 protein	-	-	-	-	2	AT2G11815_1;AT4G07380_1
cluster21038	ENT domain-containing protein	-	S	-	-	2	AT2G25590_1;AT4G32440_2
cluster21039	Spermidine sinapoyl-CoA acyltransferase	GO:0080072,GO:0080089,GO:0006596,GO:0008216	S	2.3.1.248,2.3.1.249	-	2	AT2G23510_1;AT2G25150_1
cluster21040	cytokinin dehydrogenase	GO:0005615,GO:0005788,GO:0016020,GO:0008131,GO:0019139,GO:0071949,GO:0009823	C	1.5.99.12	-	2	AT2G19500_1;AT4G29740_2
cluster21041	Glutaredoxin domain-containing protein	GO:0005737,GO:0005515,GO:0006995	O	-	-	2	AT2G47880_1;AT3G62960_1
cluster21042	WRKY DNA-binding protein 60	GO:0002237,GO:0003700,GO:0042802,GO:0006355,GO:0043565,GO:0009751,GO:0050832,GO:0031347,GO:0042742	K	-	-	2	AT2G25000_1;AT4G31800_1
cluster21043	Basic-leucine zipper domain	GO:0016020,GO:0003700,GO:0042803,GO:0046982,GO:0006355,GO:0015031,GO:0016192	K	-	-	2	AT1G13600_1;AT2G04038_1
cluster21044	B3 domain protein	-	-	-	-	2	AT2G36920_1;AT4G02870_1
cluster21045	60S acidic ribosomal protein family	GO:0042788,GO:0003729,GO:0003735,GO:0002182,GO:0009409	J	-	-	2	AT2G27710_1;AT2G27720_2
cluster21046	Potassium channel	GO:0016020,GO:0005249,GO:0034765,GO:0071805	PT	-	-	2	AT2G25600_1;AT4G32500_1
cluster21047	CRIB domain-containing protein RIC3	GO:0005737,GO:0005515,GO:0007204,GO:0009860,GO:0017157,GO:0030834,GO:0050850,GO:0051650	S	-	-	2	AT1G04450_1;AT2G33460_1
cluster21048	Putative transposase Ptta/En/Spm plant	-	-	-	-	2	AT2G13105_1;AT4G03728_1
cluster21049	non-specific serine/threonine protein kinase	GO:0016020,GO:0004674,GO:0005524,GO:0106310,GO:0007165,GO:0016310	T	2.7.11.11	-	2	AT1G29230_1;AT2G34180_1
cluster21050	RING/U-box superfamily protein	GO:0003676,GO:0004523,GO:0004842,GO:0008270,GO:0016567	O	2.3.2.31	-	2	AT2G19610_2;AT5G07640_1
cluster21051	Small auxin-up RNA	GO:0051510,GO:0009741,GO:0009641,GO:0005886,GO:0010202,GO:0009733	S	-	-	2	AT2G18010_1;AT4G36110_1
cluster21052	Mechanosensitive ion channel protein	GO:0005886,GO:0006811,GO:0055085	M	-	-	2	AT2G17000_1;AT2G17010_1
cluster21053	Protein-tyrosine phosphatase-like	GO:0005737,GO:0004725,GO:0008138,GO:0016311	V	3.1.3.48	-	2	AT1G05000_2;AT2G32960_1
cluster21054	Transmembrane protein	-	-	-	-	2	AT2G25297_2;AT3G13433_1
cluster21055	Scarecrow-like protein 31	GO:0000976	K	-	-	2	AT1G07520_3;AT2G29065_1
cluster21056	Late embryogenesis abundant protein M17	GO:0009793,GO:0010162	-	-	-	2	AT2G41260_2;AT2G41280_1
cluster21057	F-box/kelch-repeat protein SKIP11-like		S	-	-	2	AT1G14330_1;AT2G02870_1
cluster21058	ribulose-bisphosphate carboxylase (Fragment)	GO:0009536,GO:0000287,GO:0004497,GO:0016984,GO:0019253	G	4.1.1.39	-	2	AT2G07732_1;ATMG00280_1
cluster21059	Myosin motor domain-containing protein	GO:0016459,GO:0003774,GO:0003779,GO:0005516,GO:0005524,GO:0016787,GO:0007015,GO:0030048	Z	-	-	2	AT1G04600_1;AT2G33240_1
cluster21060	Genome assembly, chromosome: 4	-	-	-	-	2	AT2G48075_1;AT3G63050_1
cluster21061	glycine-rich protein	-	-	-	-	2	AT1G04800_1;AT2G32690_1
cluster21062	uncharacterized protein AT1G36756	-	-	-	-	2	AT1G36756_1;AT2G10602_1
cluster21063	Basic-leucine zipper domain	GO:0000976,GO:0003700,GO:0005515,GO:0006355	K	-	-	2	AT2G22850_2;AT4G37730_1
cluster21064	Phytocyanin domain-containing protein	GO:0016020,GO:0009055,GO:0022900	S	-	-	2	AT2G26720_1;AT2G31050_1
cluster21065	phospholipase-like protein (PEARLI 4) family protein	-	S	-	-	2	AT2G16900_6;AT4G35110_3
cluster21066	ENTH domain-containing protein	GO:0005905,GO:0030136,GO:0005545,GO:0030276,GO:0048268,GO:0072583	TU	-	-	2	AT1G14686_1;AT2G01920_1
cluster21067	MULE transposase domain	-	-	-	-	2	AT2G06570_1;AT2G06645_1
cluster21069	Predicted protein	-	-	-	-	2	AT2G10615_1;AT3G30320_1
cluster21070	formate--tetrahydrofolate ligase	GO:0004329,GO:0005524,GO:0016787,GO:0006730	F	6.3.4.3	-	2	AT2G12200_1;AT2G12280_1
cluster21071	Splicing factor YJU2	GO:0071006,GO:0046872,GO:0000349	T	-	-	2	AT2G32050_1;AT3G43250_1
cluster21074	Remorin	GO:0009506,GO:0005515,GO:0009751,GO:0051607,GO:0051665	S	-	-	2	AT2G45820_1;AT3G61260_1
cluster21075	avirulence induced family protein	GO:0016020,GO:0005525,GO:0016787	S	-	-	2	AT2G34315_1;AT2G34317_1
cluster21076	Genome assembly, chromosome: 1	-	-	-	-	2	AT2G06565_1;AT5G30520_1
cluster21077	Uncharacterized mitochondrial protein AtMg01300		-	-	-	2	AT2G07692_1;ATMG01300_1
cluster21078	UBP1-associated proteins 1C	GO:0003677,GO:0003723,GO:0008270	A	-	-	2	AT2G19380_1;AT2G22100_1
cluster21079	filament-like plant protein 5	-	S	-	-	2	AT2G24470_1;AT4G36120_1
cluster21080	Secreted protein	GO:0016020	S	-	-	2	AT2G14070_1;AT4G33560_1
cluster21081	putative nuclease HARBI1	-	S	-	-	2	AT2G13770_1;AT3G22935_1
cluster21082	RAB6-interacting golgin	GO:0043565	S	-	-	2	AT2G36410_1;AT3G52920_1
cluster21083	ELM2 domain-containing protein	GO:0000118	K	-	-	2	AT1G13880_2;AT2G03470_1
cluster21084	Transcription factor MADS-box	GO:0000987,GO:0046983,GO:0045944,GO:0000981	K	-	-	2	AT2G28700_1;AT3G05860_1
cluster21085	hydroxyproline-rich glycoprotein family protein	-	-	-	-	2	AT2G22510_1;AT4G38080_1
cluster21086	F-box domain-containing protein	GO:0016020	S	-	-	2	AT2G44735_1;AT3G18720_1
cluster21087	Probable E3 ubiquitin-protein ligase ATL44	GO:0016020,GO:0005515,GO:0046872,GO:0061630,GO:0006513,GO:0051865	O	-	-	2	AT2G17450_1;AT4G35480_1
cluster21088	VQ domain-containing protein	GO:0005515,GO:0071215,GO:0090351	S	-	-	2	AT2G44340_1;AT3G60090_1
cluster21089	GATA transcription factor 20	GO:0000976,GO:0003700,GO:0008270,GO:0006355	K	-	-	2	AT2G18380_1;AT4G36620_1
cluster21090	uncharacterized protein AT1G65346		-	-	-	2	AT1G65346_1;AT2G07705_1
cluster21091	Scarecrow-like protein 27	GO:0000976,GO:0003700,GO:0006355,GO:0048768,GO:0051301	K	-	-	2	AT2G45160_1;AT3G60630_1
cluster21092	uncharacterized protein AT2G35965	-	-	-	-	2	AT2G35965_1;AT4G09589_1
cluster21093	Protein CER1-like 1	GO:0016020,GO:0005506,GO:0016491,GO:0008610	S	4.1.99.5	-	2	AT1G02190_1;AT2G37700_3
cluster21094	Phytosulfokine	GO:0005576,GO:0031012,GO:0008083,GO:0007165,GO:0008283,GO:0030154	S	-	-	2	AT2G22860_1;AT4G37720_1
cluster21095	Tryptophan N-monooxygenase 2	GO:0016020,GO:0004497,GO:0005506,GO:0016705,GO:0020037,GO:0002229,GO:0006569,GO:0009611,GO:0009625,GO:0009682,GO:0009684,GO:0010112,GO:0010120,GO:0019761,GO:0052544	Q	1.14.13.125,1.14.14.40,1.14.14.42	-	2	AT2G22330_2;AT4G39950_2
cluster21096	Trehalose 6-phosphate phosphatase	GO:0009507,GO:0004805,GO:0005992	G	3.1.3.12	-	2	AT2G22190_1;AT4G39770_1
cluster21097	ORF245 protein		-	-	-	2	AT2G07678_1;ATMG00920_1
cluster21099	Thioredoxin-like protein CXXS2	GO:0005829,GO:0003756	CO	-	-	2	AT2G40790_1;AT3G56420_2
cluster21100	3-ketoacyl-CoA synthase	GO:0005789,GO:0009922,GO:0006633	I	2.3.1.199	-	2	AT2G15090_1;AT4G34250_1
cluster21101	SKP1-like protein	GO:0019005,GO:0016301,GO:0097602,GO:0006511,GO:0009734,GO:0009867,GO:0016310,GO:0016567	O	-	-	2	AT1G20140_1;AT2G25700_1
cluster21102	Genome assembly, chromosome: 1	-	K	-	-	2	AT1G19500_1;AT2G35765_1
cluster21103	Nucleic acid-binding, OB-fold-like protein	GO:0000781,GO:0043047,GO:0000723	S	-	-	2	AT2G04395_1;AT2G05210_2
cluster21104	Protein SHI RELATED SEQUENCE 4	GO:0003677,GO:0003700,GO:0005515,GO:0046872,GO:0006355,GO:0009734,GO:0009851	S	-	-	2	AT2G18120_1;AT4G36260_1
cluster21105	Uncharacterized mitochondrial protein AtMg01050		-	-	-	2	AT2G07672_1;ATMG01050_1
cluster21106	splicing factor 3A subunit	-	S	-	-	2	AT2G10560_1;AT5G04860_1
cluster21107	Coiled-coil domain-containing protein 90-like	GO:0016020,GO:0009555,GO:0048868	-	-	-	2	AT2G35070_2;AT2G35090_1
cluster21108	Fasciclin-like arabinogalactan protein 16	GO:0005576	MW	-	-	2	AT2G35860_1;AT3G52370_2
cluster21109	orf114 (mitochondrion)		S	-	-	2	AT2G07708_1;ATMG00500_1
cluster21110	RAB6-interacting golgin		S	-	-	2	AT2G36355_1;AT3G52900_1
cluster21111	DUF1664 domain-containing protein	-	-	-	-	2	AT1G06540_1;AT2G30930_1
cluster21112	probable cytochrome c biosynthesis protein	GO:0016020,GO:0015232,GO:0020037,GO:0015886,GO:0017004	O	-	-	2	AT2G07768_1;ATMG00960_1
cluster21113	Defensin-like protein 295	GO:0005576,GO:0031640,GO:0050832	-	-	-	2	AT2G04045_1;AT2G04046_1
cluster21114	myb-like protein X isoform X4	-	S	-	-	2	AT2G22795_1;AT4G37820_1
cluster21115	Regulator of Vps4 activity in the MVB pathway protein	GO:0005576,GO:0004623,GO:0006644,GO:0015031,GO:0050482	Z	-	-	2	AT2G19710_1;AT4G29440_1
cluster21117	chromatin remodeling 34	GO:0004386,GO:0005524,GO:0016787,GO:0140658,GO:0080188	L	-	-	2	AT2G21450_2;AT2G21455_1
cluster21118	C2 domain-containing protein	-	K	-	-	2	AT2G39975_1;AT2G40745_1
cluster21119	Bromo domain-containing protein	GO:0003677	K	-	-	2	AT2G44430_1;AT3G60110_1
cluster21120	Phospholipase A1	GO:0005737,GO:0008970,GO:0016042	I	1.2.1.38	-	2	AT1G06250_1;AT2G31100_1
cluster21121	uncharacterized protein AT2G05185	GO:0016020	-	-	-	2	AT2G05185_1;AT5G22608_2
cluster21122	Secreted protein		-	-	-	2	AT2G07776_2;ATMG00530_1
cluster21123	ORF107A protein		-	-	-	2	AT2G07724_1;ATMG00200_1
cluster21124	Transcription factor MYB12	GO:0003700,GO:0005515,GO:0009651,GO:0045893,GO:1900386,GO:0000976,GO:0009723,GO:0010224,GO:0009733	K	-	-	2	AT2G47460_1;AT3G62610_1
cluster21125	geranylgeranyl pyrophosphate synthase 4	GO:0016020,GO:0004161,GO:0004311,GO:0004337,GO:0046872,GO:0016117,GO:0033384,GO:0033386,GO:0045337	H	2.5.1.1,2.5.1.10,2.5.1.29	-	2	AT2G18640_1;AT2G23800_1
cluster21126	LOW protein: protein BOBBER-like protein	-	-	-	-	2	AT1G29540_1;AT2G34330_1
cluster21127	orf159 (mitochondrion)		-	-	-	2	AT2G07676_1;ATMG00970_1
cluster21128	HARMLESS TO OZONE LAYER 1	GO:0018708,GO:0102215,GO:0006952,GO:0019762,GO:0032259	S	2.1.1.165	-	2	AT2G43910_1;AT2G43920_1
cluster21129	Cation/H(+) antiporter 14	GO:0016020,GO:0015297,GO:0006813,GO:1902600	P	-	-	2	AT1G06970_1;AT2G30240_1
cluster21130	Pectinesterase	GO:0005576,GO:0016020,GO:0030599,GO:0045330,GO:0046910,GO:0042545,GO:0045490	G	3.1.1.11	-	2	AT2G43050_1;AT3G59010_1
cluster21131	nucleolar-like protein	GO:0016020	-	-	-	2	AT2G21560_1;AT4G39190_1
cluster21132	Aminotransferase-like plant mobile domain	GO:0008483,GO:0010073	S	-	-	2	AT1G17930_2;AT2G25010_1
cluster21133	Glycine-rich protein family	-	-	-	-	2	AT2G05580_1;AT5G35660_1
cluster21134	Genome assembly, chromosome: 4	-	S	-	-	2	AT2G46535_1;AT3G61840_1
cluster21135	Uncharacterized mitochondrial protein AtMg00400	-	-	-	-	2	AT2G07835_1;ATMG00400_1
cluster21136	Uncharacterized mitochondrial protein AtMg00470		L	-	-	2	AT2G07706_1;ATMG00470_1
cluster21138	Casein kinase 1-like protein 5	GO:0005737,GO:0004674,GO:0005524,GO:0106310,GO:0016310	T	2.7.11.1	-	2	AT2G19470_1;AT4G08800_1
cluster21139	DUF4378 domain-containing protein	GO:0009739	S	-	-	2	AT2G45900_1;AT3G61380_1
cluster21140	Pectinesterase	GO:0005576,GO:0016829,GO:0030599,GO:0045330,GO:0042545,GO:0045490	G	3.1.1.11	-	2	AT2G36700_1;AT3G28922_1
cluster21141	probable E3 ubiquitin-protein ligase RHC2A	GO:0004842	O	2.3.2.27	-	2	AT2G44330_1;AT3G60080_1
cluster21142	uncharacterized protein AT1G28135	-	-	-	-	2	AT1G28135_1;ATMG00880_1
cluster21147	Transmembrane protein	GO:0016020	-	-	-	2	AT4G30662_1;AT4G30670_1
cluster21148	pyrroline-5-carboxylate reductase	GO:0016020	S	-	-	2	AT4G28330_1;AT4G28340_1
cluster21149	Genome assembly, chromosome: 7	-	-	-	-	2	AT4G27530_1;AT5G53895_1
cluster21150	Zinc finger RING-type	GO:0004842,GO:0046872,GO:0016567	O	-	-	2	AT4G11360_1;AT4G11370_1
cluster21151	F8M12.13 protein	-	-	-	-	2	AT4G11020_1;AT4G23870_1
cluster21152	Lateral organ boundaries LOB	-	S	-	-	2	AT4G22700_1;AT5G35900_1
cluster21153	Reticulon-like protein	GO:0071782,GO:0098554,GO:0003729,GO:0071786	U	-	-	2	AT4G11220_1;AT4G23630_2
cluster21154	Endoglucanase	GO:0005576,GO:0008810,GO:0030245,GO:0071555	G	3.2.1.4	GH5,GH9	2	AT4G38990_2;AT4G39000_1
cluster21155	glycine-rich protein	-	-	-	-	2	AT1G55990_1;AT4G33610_1
cluster21157	Heavy metal-associated domain HMA	GO:0046872	P	-	-	2	AT1G30473_1;AT4G23882_1
cluster21158	SANT/Myb domain	GO:0003677,GO:0003700,GO:0006355,GO:0080147,GO:1900033	K	-	-	2	AT1G01380_1;AT4G01060_1
cluster21159	Classical arabinogalactan protein 5	GO:0005886,GO:0098552	-	-	-	2	AT1G35230_1;AT4G09030_1
cluster21161	At4g28395-like protein (Fragment)	GO:0005788,GO:0005319,GO:0008289,GO:0006869	S	-	-	2	AT4G28395_1;AT4G28397_1
cluster21162	F-box domain-containing protein	-	J	-	-	2	AT3G10510_1;AT4G38940_1
cluster21163	Major facilitator superfamily protein	GO:0016020,GO:0051119,GO:0034219	U	-	-	2	AT4G04750_3;AT4G04760_1
cluster21164	Transmembrane protein	GO:0016020	-	-	-	2	AT1G02380_1;AT4G01960_2
cluster21165	Gibberellin-regulated protein 3	GO:0005576,GO:0009740	S	-	-	2	AT4G09600_1;AT4G09610_1
cluster21167	basic helix-loop-helix (bHLH) DNA-binding superfamily protein	GO:0003677,GO:0003700,GO:0046983,GO:0006355	K	-	-	2	AT4G05170_1;AT4G21340_1
cluster21168	Genome assembly, chromosome: 7	-	-	-	-	2	AT4G23770_1;AT4G23780_1
cluster21169	Probable transcription factor At4g00232	GO:0006355	S	-	-	2	AT4G00232_1;AT5G41765_1
cluster21170	XH/XS domain-containing protein	GO:0080188	S	-	-	2	AT4G01180_1;AT5G59390_1
cluster21171	Putative zinc-ribbon domain plant	GO:1900150	S	-	-	2	AT1G01440_1;AT4G01090_1
cluster21172	GH18 domain-containing protein	GO:0004553,GO:0008061,GO:0005975	G	3.2.1.14	GH18	2	AT4G19770_1;AT4G19800_1
cluster21173	Phytocyanin domain-containing protein	GO:0009055,GO:0022900	-	-	-	2	AT4G33930_1;AT4G34300_1
cluster21174	SCP domain-containing protein	GO:0005576,GO:0009607	S	-	-	2	AT4G33710_1;AT5G26130_1
cluster21175	PPM-type phosphatase domain-containing protein	-	-	-	-	2	AT1G18193_1;AT4G00953_1
cluster21176	Senescence regulator S40	GO:0002215,GO:0009617,GO:0009646,GO:0009737,GO:0009751,GO:0010150,GO:0010468,GO:0061062	S	-	-	2	AT4G18980_1;AT5G45630_1
cluster21177	Peptidase A1 domain-containing protein	GO:0004190,GO:0006508	O	3.4.23.40,3.4.23.5	-	2	AT1G69100_2;AT4G22050_1
cluster21178	Transcription factor MYC4	GO:0003677,GO:0003700,GO:0043425,GO:0046983,GO:0006952,GO:0009718,GO:0045893,GO:0106167,GO:2000652	K	-	-	2	AT4G17880_1;AT5G46760_1
cluster21179	Protein DEHYDRATION-INDUCED 19 homolog 2	GO:0005737	S	-	-	2	AT1G02750_1;AT4G02200_3
cluster21180	Glycosyl transferase family 14	GO:0016020,GO:0016757	S	-	-	2	AT4G25870_1;AT5G57270_5
cluster21182	L-ascorbate oxidase homolog	GO:0005507,GO:0016491	Q	-	-	2	AT4G28090_1;AT4G38420_1
cluster21183	AAA-type ATPase family protein	GO:0005524,GO:0016887	O	-	-	2	AT1G62130_1;AT4G24860_1
cluster21184	cytochrome P450, family 706, subfamily A, polypeptide 7	GO:0005791,GO:0016020,GO:0004497,GO:0005506,GO:0016705,GO:0020037,GO:0102878,GO:0102879,GO:0043692,GO:0051761	Q	1.14.14.19,1.14.14.32	-	2	AT4G12330_1;AT5G44620_1
cluster21185	uncharacterized protein AT4G04745	-	-	-	-	2	AT4G04745_1;AT4G21902_1
cluster21186	calcium-dependent protein kinase 31	GO:0016020,GO:0004674,GO:0005509,GO:0005524,GO:0106310,GO:0009617,GO:0009751,GO:0016310,GO:0051592	T	2.7.11.1	-	2	AT4G04695_1;AT4G04700_1
cluster21187	Bifunctional inhibitor/plant lipid transfer protein/seed storage helical domain-containing protein	GO:0005886,GO:0098552,GO:0008289,GO:0006869	S	-	-	2	AT1G36150_1;AT4G08670_1
cluster21188	PRA1 family protein	GO:0016020,GO:0016192	U	-	-	2	AT4G00005_1;AT5G01640_1
cluster21189	BHLH domain-containing protein	GO:0003677,GO:0003700,GO:0046983,GO:0006355	S	-	-	2	AT4G25400_2;AT5G51780_2
cluster21190	Protein POLLENLESS 3	GO:0007140,GO:0051301	S	-	-	2	AT4G20900_1;AT5G44330_1
cluster21191	Reverse transcriptase zinc-binding domain	-	-	-	-	2	AT4G30730_1;AT4G30750_1
cluster21192	(S)-ureidoglycine aminohydrolase cupin domain-containing protein	GO:0016020	S	-	-	2	AT4G10280_1;AT4G10290_1
cluster21194	Protein BYPASS-related	GO:0016020	S	-	-	2	AT4G11300_1;AT4G23530_1
cluster21195	RING-type E3 ubiquitin transferase	GO:0046872,GO:0061630	O	-	-	2	AT1G36950_1;AT4G00070_1
cluster21196	GATA transcription factor 17	GO:0000976,GO:0003700,GO:0008270,GO:0006355	K	-	-	2	AT3G16870_1;AT4G16141_1
cluster21197	phosphatidylinositol transfer SFH5-like protein		O	-	-	2	AT4G27580_1;AT5G54095_1
cluster21198	Genome assembly, chromosome: 6	-	-	-	-	2	AT4G12543_1;AT4G12555_1
cluster21199	TATA box-binding protein-associated factor RNA polymerase I subunit B	-	K	-	-	2	AT4G01335_1;AT4G01340_1
cluster21200	Late embryogenesis abundant protein (LEA) family protein	-	S	-	-	2	AT4G21020_1;AT5G44310_2
cluster21201	Genome assembly, chromosome: 7	-	-	-	-	2	AT4G27845_1;AT4G27850_1
cluster21202	HSF-type DNA-binding domain-containing protein	GO:0005730,GO:0000976,GO:0003700,GO:0006355	K	-	-	2	AT1G77570_1;AT4G19630_1
cluster21203	Phosphatidylinositol-specific phospholipase C X domain-containing protein	GO:0008081,GO:0006629	T	-	-	2	AT4G34920_1;AT4G34930_1
cluster21204	Homeobox-leucine zipper protein HAT1	GO:0000976,GO:0000981,GO:0043621,GO:0006357,GO:0010582,GO:0048467,GO:0080127	K	-	-	2	AT4G17460_1;AT5G47370_1
cluster21205	Zinc finger RING-type	GO:0005515,GO:0046872,GO:0031347	O	2.3.2.27	-	2	AT4G17680_1;AT5G47050_1
cluster21206	pathogenesis-related protein PR-1	GO:0005576,GO:0009607	S	-	-	2	AT4G25790_1;AT5G57625_1
cluster21207	Putative WEB family protein At1g65010, chloroplastic	GO:0005875,GO:0009507	S	-	-	2	AT1G65010_1;AT4G27595_1
cluster21208	C2H2-type domain-containing protein	GO:0003700,GO:0006355	S	-	-	2	AT3G29340_1;AT4G04404_1
cluster21209	Probable purine permease	GO:0016020,GO:0005345,GO:0015211,GO:0015860,GO:1904823	S	-	-	2	AT4G08700_1;AT5G41160_1
cluster21210	RING-CH-type domain-containing protein	GO:0016020	A	2.3.2.27	-	2	AT3G06710_1;AT4G32670_1
cluster21211	Cyclase family protein	GO:0005576,GO:0016020,GO:0004061,GO:0019441	S	-	-	2	AT1G44542_1;AT4G34180_1
cluster21212	Proteolipid membrane potential modulator	GO:0016020,GO:0050832	S	-	-	2	AT4G30650_1;AT4G30660_1
cluster21213	WRKY transcription factor 42	GO:0003700,GO:0005515,GO:0045892,GO:0043565	K	-	-	2	AT4G04450_1;AT4G22070_1
cluster21214	T24M8.7 protein	-	-	-	-	2	AT1G11591_1;AT4G03940_1
cluster21215	DNA-binding pseudobarrel domain superfamily	GO:0003677,GO:0005515	-	-	-	2	AT4G05630_1;AT4G12617_1
cluster21216	transferring glycosyl group transferase (DUF604)	GO:0016020,GO:0008375	G	-	-	2	AT1G01570_2;AT4G00295_1
cluster21217	Putative glycerol-3-phosphate transporter 3	GO:0016020,GO:0061513,GO:0008643,GO:0015760,GO:0055062,GO:0055085	G	-	-	2	AT1G30560_1;AT4G25220_1
cluster21218	kinesin-like protein KIN-12F	GO:0005515	Z	-	-	2	AT4G26660_1;AT5G55520_1
cluster21219	LIM-domain binding protein/SEUSS	GO:0030154	K	-	-	2	AT4G25515_1;AT4G25520_1
cluster21220	zinc finger (C2H2 type) family protein	-	S	-	-	2	AT4G12450_1;AT4G22560_1
cluster21221	Transmembrane protein	-	CE	-	-	2	AT1G18486_1;AT4G02655_2
cluster21222	RRM domain-containing protein	GO:0003723	A	-	-	2	AT4G13860_1;AT5G03580_1
cluster21223	Genome assembly, chromosome: 7	GO:0005515	S	-	-	2	AT4G18630_1;AT5G45850_1
cluster21224	Homeodomain-containing transcription factor FWA	GO:0003677,GO:0003700,GO:0008289,GO:0042803,GO:0006349,GO:0006355,GO:0009911,GO:0031047	K	-	-	2	AT4G25530_1;AT5G52170_2
cluster21225	LEA_2 domain-containing protein	GO:0016020	S	-	-	2	AT1G01453_2;AT4G01110_1
cluster21226	gelsolin protein	-	-	-	-	2	AT4G11100_1;AT5G03060_1
cluster21227	DUF3741 domain-containing protein	GO:0016020	S	-	-	2	AT4G25430_1;AT5G51850_1
cluster21228	Putative transposon protein	-	S	-	-	2	AT4G03740_1;AT5G34830_1
cluster21229	S locus-related glycoprotein 1 binding pollen coat protein	GO:0031640,GO:0050832	-	-	-	2	AT4G19035_1;AT4G19038_1
cluster21230	uncharacterized protein AT3G42148	-	-	-	-	2	AT3G42148_1;AT4G04078_1
cluster21232	uncharacterized protein AT3G29140	-	-	-	-	2	AT3G29140_1;AT4G33310_1
cluster21233	Non-lysosomal glucosylceramidase	GO:0016020,GO:0004348,GO:0005975,GO:0006680	G	3.2.1.45	GH116	2	AT1G33700_2;AT4G10060_2
cluster21235	Transmembrane protein	GO:0016020	-	-	-	2	AT4G28085_1;AT5G57887_1
cluster21236	GBF-interacting protein 1 N-terminal domain-containing protein	-	S	-	-	2	AT4G18150_1;AT5G46380_2
cluster21237	uncharacterized protein AT3G18235	-	-	-	-	2	AT3G18235_1;AT4G37685_1
cluster21238	Putative cullin-like protein 4	GO:0031625,GO:0006511	D	-	-	2	AT3G46910_1;AT4G12100_1
cluster21239	HMA domain-containing protein	GO:0046872,GO:0009793	O	-	-	2	AT1G57780_1;AT4G13380_1
cluster21241	Tapetum specific TAP35/TAP44	-	S	-	-	2	AT4G20420_1;AT5G44540_1
cluster21242	F28L1.2 protein	-	-	-	-	2	AT3G06090_1;AT4G11402_1
cluster21243	Bifunctional inhibitor/plant lipid transfer protein/seed storage helical domain superfamily	-	-	-	-	2	AT1G52415_1;AT4G28405_1
cluster21244	Methylesterase	GO:0005737,GO:0035560,GO:0042803,GO:0051723,GO:0080030,GO:0080031,GO:0080032,GO:0106372,GO:0009694,GO:0009696,GO:0010150,GO:0031408,GO:0033310	H	3.1.1.82	-	2	AT4G16690_1;AT5G58310_1
cluster21245	Auxin-responsive protein	GO:0000976,GO:0003700,GO:0042802,GO:0006355,GO:0009734	K	-	-	2	AT3G23030_2;AT4G14560_1
cluster21246	GCK domain	-	T	3.1.4.46	-	2	AT1G23201_2;AT5G02210_1
cluster21247	DNA glycosylase superfamily protein	GO:0008725,GO:0006284	L	3.2.2.20	-	2	AT1G15970_1;AT1G80850_1
cluster21248	ALA-interacting subunit	GO:0016020,GO:0033036	DKT	-	-	2	AT1G16360_2;AT1G79450_1
cluster21249	Bet v I/Major latex protein	GO:0006952	S	-	-	2	AT1G23120_2;AT1G70870_1
cluster21250	Peroxidase	GO:0005576,GO:0020037,GO:0046872,GO:0140825,GO:0006979,GO:0009808,GO:0042744,GO:0098869	Q	1.11.1.7	-	2	AT1G05240_1;AT1G05250_1
cluster21251	amino acid permease 8	GO:0005886,GO:0015293,GO:0006865,GO:0055085	E	-	-	2	AT1G10010_2;AT1G58360_1
cluster21252	Nodulin-like domain-containing protein	GO:0016020,GO:0009651	S	-	-	2	AT1G31470_1;AT3G01630_2
cluster21253	ATP-dependent RNA helicase	GO:0003724,GO:0005524,GO:0008266,GO:0016887	A	3.6.4.13	-	2	AT1G71280_1;AT1G71370_1
cluster21254	Protein kinase domain-containing protein	GO:0004672,GO:0005524,GO:0016787,GO:0016310	T	-	-	2	AT1G17540_1;AT1G72760_2
cluster21255	Carbohydrate-binding X8 domain-containing protein	GO:0005886,GO:0009506,GO:0098552	S	-	-	2	AT1G26450_1;AT1G69295_1
cluster21256	Transcription factor GTE5, chloroplastic	GO:0009507,GO:0005515	K	-	-	2	AT1G17790_1;AT1G73150_1
cluster21257	Pollen-specific leucine-rich repeat extensin-like protein 2	GO:0005576,GO:0005199,GO:0009860,GO:0071555	S	-	-	2	AT1G49490_2;AT3G19020_1
cluster21258	AP2/ERF and B3 domain-containing transcription repressor TEM1	GO:0003700,GO:0005515,GO:0000976,GO:0006355,GO:0009873	K	-	-	2	AT1G25560_1;AT1G68840_1
cluster21259	myosin heavy chain, cardiac protein	GO:0005637,GO:0005654,GO:0043621	S	-	-	2	AT1G09470_1;AT1G09483_1
cluster21260	Zinc finger RING-type	-	O	-	-	2	AT1G57730_1;AT1G70910_1
cluster21261	Transmembrane protein	GO:0016020	-	-	-	2	AT1G07690_2;AT1G54950_1
cluster21262	E3 ubiquitin-protein ligase RHA1B	GO:0016020,GO:0009737	O	-	-	2	AT1G63840_1;AT5G41400_1
cluster21263	Dehydration-responsive element-binding protein 1F	GO:0051510,GO:0010371,GO:0003700,GO:0009408,GO:0048510,GO:0019760,GO:0000976,GO:0006355,GO:0050826,GO:0009414	K	-	-	2	AT1G12610_1;AT1G63030_2
cluster21264	defensin-like protein 278	GO:0005576,GO:0031640,GO:0050832	-	-	-	2	AT1G63522_1;AT1G63535_1
cluster21265	FAD-binding PCMH-type domain-containing protein	GO:0005576,GO:0016491,GO:0071949	C	-	-	2	AT1G30720_1;AT1G30730_1
cluster21266	sugar transporter ERD6-like 1 isoform X1	GO:0016020,GO:0051119,GO:0034219	U	-	-	2	AT1G08890_1;AT1G08900_2
cluster21267	WUSCHEL-related homeobox 14	GO:0000976,GO:0003700,GO:0005515,GO:0006355,GO:0010072,GO:0051301	K	-	-	2	AT1G20700_1;AT1G20710_1
cluster21268	Amino acid transporter transmembrane domain	GO:0005886,GO:0005313,GO:0015180,GO:0015183,GO:0015808,GO:0070778,GO:0098712	E	-	-	2	AT1G61270_1;AT3G01760_1
cluster21270	Transcription factor HRS1	GO:0001217,GO:0003677,GO:0009788,GO:0016036,GO:0032107,GO:0045892,GO:0080022,GO:1901699	K	-	-	2	AT1G13300_1;AT3G25790_1
cluster21271	RING-type E3 ubiquitin transferase	GO:0046872,GO:0061630	O	2.3.2.27	-	2	AT1G55530_2;AT3G13430_2
cluster21272	Transmembrane protein	GO:0016020	-	-	-	2	AT1G45163_1;AT5G55790_2
cluster21273	glutathione transferase	GO:0005829,GO:0004364,GO:0009407	O	2.5.1.18	-	2	AT1G02940_2;AT1G02950_5
cluster21274	Cytochrome P450 98A8	GO:0016020,GO:0005506,GO:0020037,GO:0072547,GO:0072548,GO:0072549,GO:0072550,GO:0072551,GO:0072552,GO:0008216,GO:0080088	Q	1.14.13.36	-	2	AT1G74540_1;AT1G74550_1
cluster21275	Transcription factor MYB51	GO:0000976,GO:0003700,GO:0006355,GO:0009625,GO:0009682,GO:0009759,GO:0052544	K	-	-	2	AT1G18570_1;AT1G74080_1
cluster21276	C2H2-type domain-containing protein	GO:0000993,GO:0003729,GO:0046872,GO:0006369,GO:0006378	K	-	-	2	AT1G66500_1;AT5G43620_1
cluster21277	Genome assembly, chromosome: 2	GO:0050832	-	-	-	2	AT1G67860_1;AT1G67865_1
cluster21278	flocculation protein FLO11 isoform X1	GO:0009860	-	-	-	2	AT1G63530_3;AT1G63540_1
cluster21279	glutathione transferase	GO:0005829,GO:0004364,GO:0006749,GO:0009407	O	2.5.1.18	-	2	AT1G59670_1;AT1G59700_1
cluster21280	AGL50	GO:0000987,GO:0046983,GO:0045944,GO:0000981	K	-	-	2	AT1G59810_1;AT1G60040_1
cluster21281	F10A16.6 protein	GO:0048868	-	-	-	2	AT1G54300_1;AT3G05770_1
cluster21282	PATELLIN 2	GO:0005737,GO:0016020,GO:0002020,GO:0008289,GO:0007049,GO:0051301,GO:0071365,GO:1901703	I	-	-	2	AT1G22530_1;AT1G72150_1
cluster21283	uncharacterized protein AT1G22065	-	-	-	-	2	AT1G22065_1;AT1G77885_1
cluster21285	Target SNARE coiled-coil domain protein	GO:0012505,GO:0031201,GO:0000149,GO:0005484,GO:0006886,GO:0006906,GO:0048278	U	-	-	2	AT1G16225_2;AT1G16230_1
cluster21286	transmembrane protein, putative (DUF707)	GO:0016020	S	-	-	2	AT1G13000_1;AT3G26440_5
cluster21287	mRNA cap-binding protein	GO:0016281,GO:0000340,GO:0003743,GO:0006413,GO:0006417,GO:0009615	J	-	-	2	AT1G29550_1;AT1G29590_1
cluster21288	F19K23.14 protein	-	-	-	-	2	AT1G62210_1;AT1G62240_1
cluster21289	organic cation/carnitine transporter 6	GO:0005524,GO:0022857,GO:0006811,GO:0008643,GO:0042631,GO:0055085,GO:0071472	S	-	-	2	AT1G16370_1;AT1G79410_1
cluster21290	Ribonuclease T2 family protein	GO:0005576,GO:0003723,GO:0033897,GO:0006401	A	3.1.27.1	-	2	AT1G14210_1;AT1G14220_1
cluster21291	Genome assembly, chromosome: 1	-	S	-	-	2	AT1G17830_1;AT1G73210_2
cluster21292	DUF1338 domain-containing protein	GO:0051213	S	-	-	2	AT1G27020_1;AT1G27030_1
cluster21293	Protein kinase superfamily protein	GO:0004672,GO:0005524,GO:0043539,GO:0016310	T	2.7.11.1	-	2	AT1G23700_3;AT1G70430_3
cluster21294	SWAP/surp RNA-binding domain protein	GO:0005681,GO:0003723,GO:0045292	A	-	-	2	AT1G18050_1;AT3G30370_1
cluster21295	CLAVATA3/ESR (CLE)-related protein 18	GO:0005615,GO:0033612,GO:0009786,GO:0010078,GO:0010082,GO:0010088,GO:0045168,GO:0045595,GO:2000023,GO:2000067	S	-	-	2	AT1G66145_1;AT1G67775_1
cluster21296	RING-type domain-containing protein	GO:0012505,GO:0032586,GO:0046872,GO:0015031	O	2.3.2.27	-	2	AT1G35625_1;AT1G35630_1
cluster21297	Subtilisin-like protease SBT3.16	GO:0005576,GO:0016020,GO:0004252,GO:0006508	O	-	-	2	AT1G66210_1;AT1G66220_1
cluster21298	50S ribosomal protein L9	-	-	-	-	2	AT1G27565_1;AT1G52905_1
cluster21299	Reticulon-like protein	GO:0005774,GO:0005788,GO:0009504,GO:0009510,GO:0071782,GO:0098554,GO:0005515,GO:0009617,GO:0071786	U	-	-	2	AT1G64090_2;AT5G41600_1
cluster21300	ankyrin repeat/KH domain protein (DUF1442)	GO:0016020	S	-	-	2	AT1G12320_1;AT1G62840_1
cluster21301	Genome assembly, chromosome: 1	-	-	-	-	2	AT1G55475_2;AT3G13480_1
cluster21302	1-aminocyclopropane-1-carboxylate oxidase 3	GO:0009815,GO:0031418,GO:0046872,GO:0051213,GO:0006952,GO:0009693,GO:0071398	Q	1.14.17.4	-	2	AT1G12010_1;AT1G62380_1
cluster21304	Plant thionin family protein	GO:0016020	-	-	-	2	AT1G30972_1;AT1G30974_1
cluster21305	MATH domain-containing protein	-	-	-	-	2	AT1G05330_1;AT1G43810_1
cluster21306	---NA---	-	-	-	-	2	AT1G07600_1;AT1G07610_1
cluster21308	Predicted protein	-	-	-	-	2	AT1G59723_1;AT1G59724_1
cluster21309	Transmembrane protein	GO:0016020	-	-	-	2	AT1G02570_1;AT1G02575_1
cluster21310	Agamous-like MADS-box protein AGL28	GO:0003700,GO:0000977,GO:0046983,GO:0009553,GO:0045944,GO:0009658,GO:0009911	K	-	-	2	AT1G01530_1;AT1G65360_1
cluster21311	Genome assembly, chromosome: 2	-	-	-	-	2	AT1G76740_1;AT1G76840_1
cluster21312	14.7 kDa heat shock protein	-	-	-	-	2	AT1G12180_1;AT5G47600_1
cluster21313	C2H2-type domain-containing protein	GO:0016301,GO:0009825,GO:0010089,GO:0016310	-	-	-	2	AT1G50930_1;AT3G20557_1
cluster21314	XH domain-containing protein	-	E	-	-	2	AT1G80970_2;AT1G80990_1
cluster21315	Transmembrane protein	-	-	-	-	2	AT1G76955_1;AT1G76960_1
cluster21316	Transcription factor MYB117	GO:0003677,GO:0003700,GO:0006355,GO:0010199	K	-	-	2	AT1G26780_2;AT1G69560_2
cluster21317	Glutathione S-transferase DHAR1, mitochondrial	GO:0004364,GO:0045174,GO:0033355,GO:0098869	O	1.8.5.1,2.5.1.18	-	2	AT1G19550_1;AT1G19570_1
cluster21318	Plant thionin family protein	-	-	-	-	2	AT1G53282_1;AT1G53285_1
cluster21319	DUF1639 family protein	-	S	-	-	2	AT1G48770_2;AT3G18295_1
cluster21320	Casein kinase 1-like protein 13	GO:0005737,GO:0009506,GO:0004674,GO:0005524,GO:0106310,GO:0016310	T	2.7.11.1	-	2	AT1G04440_1;AT5G43320_1
cluster21321	Peptidase S54 rhomboid domain	GO:0031969,GO:0004252,GO:0006508	T	3.4.21.105	-	2	AT1G74130_1;AT1G74140_5
cluster21322	Heavy metal-associated isoprenylated plant protein 15	GO:0046872	O	-	-	2	AT1G63950_2;AT1G63960_2
cluster21325	Transmembrane protein	GO:0005576,GO:0009416,GO:0009617	-	-	-	2	AT1G31580_1;AT5G42530_1
cluster21326	Response regulatory domain-containing protein	GO:0005737,GO:0000156,GO:0005515,GO:0000160,GO:0006355,GO:0007623,GO:0009736,GO:0009793,GO:0010017,GO:0010114	K	-	-	2	AT1G10470_1;AT1G59940_2
cluster21327	Transmembrane protein	GO:0016020	-	-	-	2	AT1G53610_1;AT1G53620_1
cluster21328	Squamosa promoter-binding-like protein 11	GO:0003677,GO:0003700,GO:0046872,GO:0006355,GO:0048510,GO:0090356	K	-	-	2	AT1G27360_1;AT1G27370_1
cluster21329	COP1-interacting protein 7	-	S	-	-	2	AT1G17360_1;AT1G72410_1
cluster21330	SANT/Myb domain	GO:0003677,GO:0003700,GO:0005515,GO:0006355,GO:0140547	K	-	-	2	AT1G18710_1;AT1G74430_1
cluster21331	Transmembrane protein	GO:0016020	-	-	-	2	AT1G07680_1;AT5G23903_1
cluster21333	2-oxoglutarate-dependent dioxygenase-like protein	GO:0016706,GO:0046872	Q	-	-	2	AT1G15540_3;AT1G80320_1
cluster21334	Fiber protein Fb34	GO:0016020	S	-	-	2	AT1G52910_1;AT3G15480_1
cluster21335	FBD domain-containing protein	-	S	-	-	2	AT1G61320_1;AT1G61330_1
cluster21336	Transmembrane protein	GO:0016020	-	-	-	2	AT1G21940_1;AT1G21950_1
cluster21337	probable mannan synthase 3 isoform X1	GO:0000139,GO:0047259,GO:0071555	M	2.4.1.32	GT2	2	AT1G23480_2;AT3G56000_1
cluster21338	C2 domain	-	S	-	-	2	AT1G50530_1;AT1G50570_2
cluster21339	transcription factor bHLH55-like	GO:0090575,GO:0000977,GO:0000981,GO:0046983,GO:0006357	K	-	-	2	AT1G12540_1;AT1G62975_1
cluster21340	HTH myb-type domain-containing protein	GO:0003677	K	-	-	2	AT1G15720_1;AT5G58340_1
cluster21341	Transmembrane protein	GO:0016020	-	-	-	2	AT1G23530_1;AT1G70470_1
cluster21342	Cyclin-dependent protein kinase inhibitor SMR8	GO:0005515,GO:0004860,GO:0032875	S	-	-	2	AT1G10690_1;AT1G60783_1
cluster21343	Transmembrane protein	GO:0016020	-	-	-	2	AT1G26710_1;AT1G26720_1
cluster21345	ADP-ribosylation factor D1B	GO:0003924,GO:0005525,GO:0016192	BDLTU	-	-	2	AT1G02430_1;AT1G02440_1
cluster21346	Genome assembly, chromosome: 1	GO:0005829,GO:0046914,GO:0034758,GO:1990641	U	-	-	2	AT1G47395_1;AT1G47400_1
cluster21347	keratin, type I cytoskeletal 10-like	GO:0016020	-	-	-	2	AT1G09176_1;AT3G55790_1
cluster21348	RNA recognition motif domain	GO:0005737,GO:0043229,GO:0003729	A	-	-	2	AT1G69250_1;AT3G55540_1
cluster21349	Fruit protein pKIWI501 (Fragment)	GO:0005829,GO:0002237,GO:0009409,GO:0009646,GO:0009738,GO:0009749,GO:0010555,GO:0043617,GO:0051592,GO:0071370,GO:0072708	-	-	-	2	AT1G12080_2;AT1G62480_1
cluster21350	Protein Networked (NET) actin-binding (NAB) domain	GO:0005737,GO:0003779	S	-	-	2	AT1G48405_1;AT3G17680_2
cluster21351	BZIP domain-containing protein	GO:0005737,GO:0009691,GO:0009736	-	-	-	2	AT1G26210_1;AT1G68870_1
cluster21352	CRAL-TRIO domain-containing protein	GO:0000139,GO:0005886,GO:0015031	I	3.4.25.1	-	2	AT1G19650_1;AT1G75370_2
cluster21353	CDPK-related kinase 8	GO:0016020,GO:0004674,GO:0005524,GO:0046872,GO:0106310,GO:0016310	T	-	-	2	AT1G49580_1;AT3G19100_1
cluster21354	Pectin lyase fold/virulence factor	GO:0004650,GO:0016829,GO:0005975	G	3.2.1.15	-	2	AT1G05650_1;AT1G05660_1
cluster21355	Nuclear transcription factor Y subunit	GO:0016602,GO:0000976,GO:0003700,GO:0009414,GO:0009738,GO:0009785,GO:0010262,GO:0045892	K	-	-	2	AT1G54160_1;AT3G14020_1
cluster21358	Thioredoxin H5	GO:0005737,GO:0005886,GO:0016671,GO:0006979,GO:0010188,GO:0050832	O	-	-	2	AT1G45145_1;AT5G42980_1
cluster21359	Rho guanine nucleotide exchange factor	-	-	-	-	2	AT1G49290_1;AT5G13620_1
cluster21360	Transmembrane protein	GO:0016020	-	-	-	2	AT1G63055_1;AT1G63057_1
cluster21361	Reverse transcriptase RNA-dependent DNA polymerase	-	-	-	-	2	AT1G42080_1;AT3G43500_1
cluster21363	Filament-like plant protein	GO:0031410,GO:0005515,GO:0060178	S	-	-	2	AT1G21810_1;AT1G77580_3
cluster21364	GDSL lipase/esterase	GO:0005576,GO:0016020,GO:0016298,GO:0016042	I	-	-	2	AT1G75880_1;AT1G75890_3
cluster21365	Protein kinase domain-containing protein	GO:0005886,GO:0004674,GO:0005524,GO:0106310,GO:0006952,GO:0016310	T	-	-	2	AT1G26970_1;AT1G69790_1
cluster21367	Alpha crystallin/Hsp20 domain	GO:0005737,GO:0043621,GO:0006979,GO:0009408,GO:0009651,GO:0051259	O	-	-	2	AT1G07400_1;AT1G59860_1
cluster21368	NB-ARC domain-containing protein	GO:0005524,GO:0016787,GO:0043531,GO:0098542	T	-	-	2	AT1G52660_1;AT3G15700_1
cluster21369	WD_REPEATS_REGION domain-containing protein	-	S	-	-	2	AT1G64610_1;AT5G42010_1
cluster21371	uncharacterized protein AT1G03200	-	-	-	-	2	AT1G03200_1;AT1G03240_1
cluster21372	alpha/beta-Hydrolases superfamily protein	GO:1902584,GO:0006970,GO:0005576,GO:0042335,GO:0005886,GO:0048527,GO:1901959,GO:0009737,GO:0010148,GO:0010115,GO:0071555,GO:0050832,GO:0010345,GO:0016787	S	-	-	2	AT1G64670_2;AT5G41900_1
cluster21373	Putative methylesterase 13, chloroplastic	GO:0009507,GO:0051723	S	-	-	2	AT1G26360_1;AT1G69240_1
cluster21374	Predicted protein	GO:0005886,GO:0009506,GO:0009734	-	-	-	2	AT1G18510_1;AT1G74045_1
cluster21375	Putative inactive receptor-like protein kinase At1g64210	GO:0005886,GO:0004672,GO:0005524,GO:0042802,GO:0016310	T	-	-	2	AT1G64210_1;AT5G41680_1
cluster21376	Lysine histidine transporter-like 5	GO:0005886,GO:0006865	E	-	-	2	AT1G71680_1;AT5G39715_1
cluster21378	Protein WEAK CHLOROPLAST MOVEMENT UNDER BLUE LIGHT-like 2	-	S	-	-	2	AT1G45545_2;AT5G42880_1
cluster21380	Genome assembly, chromosome: 2	-	-	-	-	2	AT1G71470_1;AT3G22090_1
cluster21381	glycine-rich protein	GO:0016020	-	-	-	2	AT1G07135_1;AT3G04640_1
cluster21382	Transmembrane protein	GO:0016020	-	-	-	2	AT1G26762_1;AT5G26270_1
cluster21387	mto 1 responding down 1	-	-	-	-	2	AT1G53480_1;AT5G03090_1
cluster21388	Homeobox-leucine zipper protein	GO:0003677	K	-	-	2	AT1G20280_1;AT1G61200_1
cluster21389	DEK C-terminal domain-containing protein	-	S	-	-	2	AT1G64490_1;AT5G42060_1
cluster21390	Fe2OG dioxygenase domain-containing protein	GO:0016020,GO:0045544,GO:0046872,GO:0009416,GO:0009686,GO:0009826	Q	1.14.11.12	-	2	AT1G60980_1;AT5G07200_1
cluster21391	NAC domain-containing protein	GO:0003677,GO:0003700,GO:0005515,GO:0006355,GO:0009414	K	-	-	2	AT1G52890_1;AT3G15500_1
cluster21392	Transcription factor MADS-box	GO:0003700,GO:0000977,GO:0046983,GO:0045944	K	-	-	2	AT1G47760_1;AT5G46320_1
cluster21393	NAC domain protein	-	-	-	-	2	AT1G32337_1;AT3G46390_1
cluster21394	uncharacterized protein AT1G33945	-	-	-	-	2	AT1G33945_1;AT5G18705_1
cluster21395	glycine-rich protein	-	-	-	-	2	AT1G44085_1;AT3G29033_1
cluster21396	histone acetyltransferase	GO:0000123,GO:0005667,GO:0003713,GO:0004402,GO:0008270,GO:0016491,GO:0031490,GO:0006338,GO:0045944	K	2.3.1.48	-	2	AT1G55970_1;AT3G12980_1
cluster21397	aspartic proteinase-like protein 2	GO:0005829,GO:0005886,GO:0090406,GO:0098552,GO:0004190,GO:0016798,GO:0006508,GO:0009860,GO:0010183,GO:0030163,GO:0045493	O	-	-	2	AT1G65240_1;AT5G36260_1
cluster21398	Calcium-dependent lipid-binding (CaLB domain) family protein	GO:0012505,GO:0016020,GO:0043229,GO:0004519,GO:0008289,GO:0046872,GO:0006869,GO:0009737,GO:0030244	L	-	-	2	AT3G60950_1;AT3G61030_1
cluster21399	PMEI domain-containing protein	-	-	-	-	2	AT3G28750_1;AT5G39880_1
cluster21400	Transcription factor MYB44	GO:0000976,GO:0003700,GO:0005515,GO:0006355,GO:0010929,GO:0048527	K	-	-	2	AT3G50060_1;AT5G67300_1
cluster21401	NAC domain-containing protein	GO:0003677,GO:0003700,GO:0005515,GO:0006355	S	-	-	2	AT3G56520_1;AT5G41090_1
cluster21402	protein SPIRAL1-like 3	GO:0005874,GO:0043622	-	-	-	2	AT3G02180_1;AT5G15600_1
cluster21404	ENT domain-containing protein	GO:0050832	S	-	-	2	AT3G57960_1;AT3G57970_1
cluster21405	Defensin-like protein 311	GO:0005576,GO:0031640,GO:0050832	-	-	-	2	AT3G10195_1;AT5G04045_1
cluster21406	RIN4 pathogenic type III effector avirulence factor Avr cleavage site	-	S	-	-	2	AT3G48450_1;AT5G63270_1
cluster21407	root meristem growth factor-like protein	GO:0005615,GO:0008083,GO:0007165,GO:0008284,GO:0009786,GO:0010082,GO:0048766,GO:0080147,GO:2000023,GO:2000067	-	-	-	2	AT3G02240_1;AT3G02242_1
cluster21408	Protein kinase domain-containing protein	GO:0005886,GO:0090404,GO:0004674,GO:0005524,GO:0010183,GO:0016310	T	2.7.11.1	-	2	AT3G02810_1;AT5G16500_1
cluster21409	Transmembrane protein	GO:0016020	-	-	-	2	AT3G25573_1;AT3G25577_1
cluster21410	RuvB-like helicase	-	-	-	-	2	AT3G49820_1;AT5G65925_1
cluster21411	SAUR-like auxin-responsive protein family	GO:0009733	S	-	-	2	AT3G51200_1;AT5G66260_1
cluster21412	Zinc finger C2H2-type	GO:0003700,GO:0006355	S	-	-	2	AT3G01030_1;AT5G15480_1
cluster21414	DNA ligase 1-like isoform X1	-	S	-	-	2	AT3G04990_1;AT5G27220_1
cluster21415	DVL family	GO:0005886,GO:0008285,GO:0048367	S	-	-	2	AT3G46613_1;AT5G59510_1
cluster21416	Transmembrane protein	-	-	-	-	2	AT3G27410_1;AT5G40620_1
cluster21417	glucan endo-1,3-beta-D-glucosidase	GO:0016020,GO:0042973,GO:0005975	G	-	-	2	AT3G04010_1;AT5G18220_1
cluster21418	splicing regulatory glutamine/lysine-rich-like protein	-	-	-	-	2	AT3G01230_1;AT3G01240_1
cluster21419	Histone deacetylase	GO:0004407,GO:0006338	B	3.5.1.98	-	2	AT3G44490_1;AT3G44660_1
cluster21420	Vacuolar protein sorting-associated protein 62	-	S	-	-	2	AT3G01870_1;AT3G01880_1
cluster21421	Transmembrane protein	-	-	-	-	2	AT3G44755_1;AT3G46360_1
cluster21422	Acyl carrier protein	GO:0009507,GO:0000036,GO:0031177,GO:0006633	CIQ	-	-	2	AT3G05020_1;AT5G27200_1
cluster21424	Aldose 1-epimerase	GO:0016853,GO:0030246,GO:0005975	G	5.1.3.3	-	2	AT3G01260_1;AT5G15140_1
cluster21425	YTH domain	GO:0005737,GO:0003729,GO:0005515,GO:1990247,GO:0019722,GO:0043488	S	-	-	2	AT3G03950_3;AT5G61020_1
cluster21426	Formin-like protein	GO:0016020,GO:0051015,GO:0045010	TZ	-	-	2	AT3G07540_1;AT5G48360_1
cluster21427	Pirin-like protein	GO:0005515,GO:0009738,GO:0009785	S	-	-	2	AT3G59220_1;AT3G59260_1
cluster21428	HR-like lesion-inducer	GO:0016020	S	-	-	2	AT3G23180_2;AT3G23190_1
cluster21429	Omega-hydroxypalmitate O-feruloyl transferase	GO:0005829,GO:0050734,GO:0010143,GO:0033494	S	2.3.1.188	-	2	AT3G48720_1;AT5G63560_1
cluster21430	DUF4378 domain-containing protein	GO:0005737,GO:0005874,GO:0008017,GO:0051513	S	-	-	2	AT3G02170_1;AT5G15580_1
cluster21431	Deoxyhypusine hydroxylase	-	C	1.14.99.29,2.1.1.17	-	2	AT3G43260_1;AT3G62530_1
cluster21432	glucan endo-1,3-beta-D-glucosidase	GO:0005576,GO:0008810,GO:0042973,GO:0005975,GO:0009617	G	-	-	2	AT3G57240_1;AT3G57260_2
cluster21433	uncharacterized protein AT3G21825	-	-	-	-	2	AT3G21825_1;AT5G46297_1
cluster21434	Kunitz family trypsin and protease inhibitor protein	GO:0016020,GO:0004867	S	-	-	2	AT3G04320_2;AT3G04330_1
cluster21436	Phosphoinositide phospholipase C	GO:0005886,GO:0004435,GO:0010286,GO:0016042,GO:0035556,GO:0055074	I	3.1.4.11	-	2	AT3G47220_1;AT3G47290_2
cluster21437	Protein OCTOPUS-like	GO:2000280,GO:0010088,GO:0005515,GO:0005737,GO:0030154,GO:0010588,GO:0010233,GO:0016324	S	-	-	2	AT3G09070_1;AT5G01170_1
cluster21438	Zinc finger RING-type	-	O	2.3.2.27	-	2	AT3G02340_2;AT5G15820_1
cluster21439	SANT/Myb domain	GO:0016020,GO:0003677,GO:0003700,GO:0006355	K	-	-	2	AT3G29020_2;AT5G39700_1
cluster21440	Peroxidase	GO:0005576,GO:0020037,GO:0046872,GO:0140825,GO:0006979,GO:0042744,GO:0071456,GO:0098869	Q	1.11.1.7	-	2	AT3G03670_1;AT5G17820_2
cluster21441	Protein PSY2	GO:0005576,GO:0008083,GO:0007165	-	-	-	2	AT3G47295_1;AT5G58650_1
cluster21442	HDAC_interact domain-containing protein	GO:0006355	-	-	-	2	AT3G22961_1;AT3G24093_1
cluster21443	Pectin lyase fold/virulence factor	GO:0005576,GO:0004650,GO:0016829,GO:0047911,GO:0005975,GO:0071555	G	3.2.1.67	-	2	AT3G07850_1;AT3G14040_1
cluster21444	DUF1985 domain-containing protein	-	-	-	-	2	AT3G29455_1;AT5G35050_1
cluster21445	Gag-Pol-related retrotransposon family protein	-	-	-	-	2	AT3G20980_1;AT3G21000_1
cluster21446	C2 domain-containing protein	GO:0005789,GO:0005829,GO:0005886,GO:0046872	S	-	-	2	AT3G61720_1;AT5G03435_1
cluster21447	acid phosphatase	-	T	3.1.3.48	-	2	AT3G44485_1;AT3G44665_1
cluster21448	Transmembrane protein	GO:0016020	-	-	-	2	AT3G06545_1;AT3G11060_1
cluster21449	tubulin-tyrosine ligase	GO:0016020,GO:0016874	-	-	-	2	AT3G01415_1;AT3G18535_2
cluster21450	Pentatricopeptide repeat-containing protein	-	S	-	-	2	AT3G44935_1;AT5G28420_1
cluster21451	Single-stranded nucleic acid binding R3H protein	GO:0003676	A	-	-	2	AT3G10770_1;AT5G05100_1
cluster21452	Genome assembly, chromosome: 5	-	-	-	-	2	AT3G58540_1;AT5G06190_2
cluster21453	PRA1 family protein	GO:0010008,GO:0016192	P	-	-	2	AT3G11397_1;AT5G05987_1
cluster21454	Transmembrane protein	GO:0016020,GO:0004601,GO:0098869	Q	1.11.1.7	-	2	AT3G01950_1;AT5G14110_1
cluster21455	Genome assembly, chromosome: 3	-	T	3.1.3.16,3.1.3.48	-	2	AT3G01513_1;AT5G14730_1
cluster21457	Pre-mRNA-splicing factor 3	-	A	-	-	2	AT3G55935_1;AT3G56790_1
cluster21458	Putative RING-H2 finger protein ATL61	GO:0016020,GO:0046872,GO:0061630,GO:0016567,GO:0042631	O	2.3.2.27	-	2	AT3G14320_1;AT3G19140_1
cluster21459	Ribonuclease H-like superfamily	-	L	-	-	2	AT3G32380_1;AT5G39775_1
cluster21460	TFIIS N-terminal domain-containing protein	GO:0003746,GO:0006414	K	-	-	2	AT3G50373_1;AT5G51360_1
cluster21461	Protein tesmin/TSO1-like CXC 8	GO:0000987,GO:0003700,GO:0005515,GO:0046872,GO:0006355	K	-	-	2	AT3G16160_1;AT5G25790_2
cluster21462	AH/BAR domain superfamily	-	S	-	-	2	AT3G26910_3;AT5G41100_1
cluster21464	UMP-CMP kinase	GO:0005737,GO:0005524,GO:0016787,GO:0033862,GO:0036430,GO:0036431,GO:0006207,GO:0006225,GO:0016310,GO:0046705,GO:0046940	F	2.7.4.14	-	2	AT3G60180_1;AT3G60961_1
cluster21465	uncharacterized protein AT3G46300	-	-	-	-	2	AT3G46300_1;AT3G46310_1
cluster21466	60S acidic ribosomal protein P2-3	GO:0042788,GO:0003735,GO:0002182	J	-	-	2	AT3G28500_1;AT5G40040_1
cluster21467	Serine/threonine-protein kinase BSK	GO:0005886,GO:0004674,GO:0005524,GO:0106310,GO:0009742,GO:0016310	T	2.7.11.1	-	2	AT3G09240_3;AT5G01060_1
cluster21468	Classical arabinogalactan protein 11	GO:0005886,GO:0098552,GO:0009860	S	-	-	2	AT3G01700_1;AT5G14380_1
cluster21469	Probable inactive receptor kinase At3g02880	GO:0016020,GO:0004672,GO:0005515,GO:0005524,GO:0016310	T	2.7.11.1	-	2	AT3G02880_1;AT5G16590_1
cluster21470	AB hydrolase-1 domain-containing protein	GO:0016787	S	-	-	2	AT3G03230_1;AT3G03240_1
cluster21471	Arogenate dehydratase	GO:0009570,GO:0004664,GO:0047769,GO:0006952,GO:0009094	E	4.2.1.51,4.2.1.91	-	2	AT3G44720_1;AT5G22630_1
cluster21472	RPM1-interacting protein 4	GO:0005886	O	-	-	2	AT3G07195_2;AT5G48657_5
cluster21473	RING-type E3 ubiquitin transferase	GO:0004842,GO:0005515,GO:0016567	O	-	-	2	AT3G47820_1;AT5G62560_1
cluster21474	HMA domain-containing protein	GO:0046872	P	-	-	2	AT3G05920_1;AT5G26690_1
cluster21475	DELLA protein	GO:0009938,GO:0003700,GO:0010187,GO:0005515,GO:0009737,GO:0030154,GO:0006355,GO:0043565,GO:2000033,GO:0006952	K	-	-	2	AT3G03450_1;AT5G17490_1
cluster21476	Cyclin-dependent protein kinase inhibitor SMR1	GO:0005515,GO:0090393,GO:0016310,GO:0004860,GO:0042742,GO:0032877,GO:0016301	S	-	-	2	AT3G10525_1;AT5G04470_1
cluster21477	Dehydration-responsive element-binding protein 2B	GO:0010286,GO:0003700,GO:0000976,GO:0009555,GO:0006355	K	-	-	2	AT3G11020_1;AT5G05410_1
cluster21478	Histone deacetylase interacting domain-containing protein	GO:0003714,GO:0045892	B	-	-	2	AT3G24260_1;AT3G28870_1
cluster21479	uncharacterized protein AT3G50800	GO:0005515	S	-	-	2	AT3G50800_1;AT5G66580_1
cluster21480	cell wall protein DAN4-like	GO:0005875,GO:0055028,GO:0009965,GO:0051211	S	-	-	2	AT3G09000_1;AT5G01280_1
cluster21481	ankyrin repeat family protein	-	S	-	-	2	AT3G04700_1;AT5G28690_2
cluster21482	NAC domain-containing protein 45	GO:0000976,GO:0003700,GO:0005515,GO:0006355,GO:0090602	K	-	-	2	AT3G03200_1;AT5G17260_1
cluster21483	Cytochrome b561 and DOMON domain-containing protein	GO:0016020,GO:0046872	T	-	-	2	AT3G59070_1;AT5G48750_1
cluster21484	Transmembrane protein	-	-	-	-	2	AT3G02245_1;AT5G15725_1
cluster21485	transcriptional regulator ATRX-like protein	-	S	-	-	2	AT3G27350_2;AT5G40700_2
cluster21486	NET domain	GO:0005515,GO:0009737,GO:0045893	K	-	-	2	AT3G01770_1;AT5G14270_2
cluster21488	Tubby-like F-box protein 9	GO:0005886,GO:0000976,GO:0005515,GO:0006355,GO:0009620,GO:0009738,GO:0016567	S	-	-	2	AT3G06380_1;AT5G18680_1
cluster21489	Protein kinase domain	GO:0004674,GO:0005524,GO:0106310,GO:0016310	T	2.7.11.1	-	2	AT3G04810_3;AT5G28290_2
cluster21490	Polyadenylate-binding protein-interacting protein 10	GO:0003729	A	-	-	2	AT3G49390_1;AT5G24440_1
cluster21491	inhibitor of trypsin and hageman factor-like	GO:0004867,GO:0006952,GO:0009611	S	-	-	2	AT3G50020_1;AT5G45277_1
cluster21492	RNase H type-1 domain-containing protein	GO:0003676,GO:0004523,GO:0016740	S	-	-	2	AT5G61090_1;AT5G61120_1
cluster21493	Genome assembly, chromosome: 6	-	E	-	-	2	AT5G07790_1;AT5G61300_1
cluster21495	14 kDa proline-rich protein DC2.15-like	-	S	-	-	2	AT5G46890_1;AT5G46900_1
cluster21496	Peptidase M20	GO:0005788,GO:0016787,GO:0046872,GO:0009850	S	3.5.1.127	-	2	AT5G56650_1;AT5G56660_1
cluster21497	methylthioalkylmalate synthase 1	GO:0009507,GO:0010177,GO:0009414,GO:0009625,GO:0019752,GO:0019761	E	2.3.3.17	-	2	AT5G23010_2;AT5G23020_1
cluster21498	Ubiquitin-like superfamily protein	GO:0005737	O	-	-	2	AT5G48700_1;AT5G48710_2
cluster21499	Transmembrane protein	GO:0016020	-	-	-	2	AT5G36710_2;AT5G36800_2
cluster21500	WD-40 repeat family protein / zfwd3 protein (ZFWD3)	GO:0003677,GO:0005515,GO:0046872	S	-	-	2	AT5G40880_1;AT5G49200_1
cluster21501	glutathione S-transferase THETA 3	GO:0005777,GO:0004364,GO:0009407	O	2.5.1.18	-	2	AT5G41220_1;AT5G41240_1
cluster21502	Transmembrane protein	GO:0005886,GO:0030275,GO:0033612,GO:0009408,GO:0009409,GO:0009617,GO:0009723,GO:0009751,GO:0009753,GO:0042542,GO:0050832	-	-	-	2	AT5G36920_1;AT5G36925_1
cluster21503	Transmembrane protein	GO:0016020	S	-	-	2	AT5G50560_1;AT5G50660_1
cluster21504	Stu1, putative (DUF789)	-	S	-	-	2	AT5G08360_1;AT5G23380_1
cluster21505	B3 domain-containing protein At5g25470	GO:0003677	K	2.1.1.204	-	2	AT5G25470_1;AT5G25475_4
cluster21506	Putative small ubiquitin-related modifier 7	GO:0005737	O	-	-	2	AT5G55855_2;AT5G55856_1
cluster21507	Cation/H+ exchanger domain-containing protein	GO:0016020,GO:0015297,GO:0006813,GO:1902600	P	-	-	2	AT5G01680_1;AT5G01690_1
cluster21508	Transmembrane protein	-	-	-	-	2	AT5G44563_1;AT5G44567_1
cluster21510	uncharacterized protein AT5G50565	-	-	-	-	2	AT5G50565_6;AT5G50665_2
cluster21511	IgA FC receptor (Fragment)	-	S	-	-	2	AT5G09520_1;AT5G09530_1
cluster21512	Zinc finger RING-type	GO:0008270	O	2.3.2.27	-	2	AT5G54990_1;AT5G55010_1
cluster21514	Glycoside hydrolase superfamily	GO:0005576,GO:0016985,GO:0071704	G	3.2.1.4	GH5,GH9	2	AT5G16700_1;AT5G17500_1
cluster21515	Protein kinase domain-containing protein	GO:0004674,GO:0005524,GO:0016310	T	-	-	2	AT5G60080_1;AT5G60090_1
cluster21516	protein CLP1 homolog 5	GO:0031124	A	2.7.1.78	-	2	AT5G39920_1;AT5G39930_1
cluster21517	Laccase	GO:0005507,GO:0052716,GO:0010228,GO:0046274,GO:0046688	Q	1.10.3.2	-	2	AT5G01040_1;AT5G01050_1
cluster21518	Cyclin	GO:0019901,GO:0007049,GO:0051301	D	-	-	2	AT5G07450_1;AT5G61650_1
cluster21519	Putative defensin-like protein 303	GO:0005576,GO:0031640,GO:0050832	-	-	-	2	AT5G46873_1;AT5G46877_1
cluster21521	hyaluronan mediated motility receptor-like protein	-	-	-	-	2	AT5G06265_4;AT5G07175_1
cluster21522	ubiquinol oxidase	-	C	1.10.3.11	-	2	AT5G63625_1;AT5G64687_1
cluster21523	BAG family molecular chaperone regulator 3	GO:0005737,GO:0043231,GO:0051087	T	-	-	2	AT5G07220_1;AT5G62100_1
cluster21525	PLAT/LH2 domain superfamily	GO:0005576,GO:0016020,GO:0009793	S	-	-	2	AT5G07190_1;AT5G62210_1
cluster21526	Alkyl transferase	GO:0005789,GO:0016765	I	2.5.1.87	-	2	AT5G60500_1;AT5G60510_1
cluster21527	Nodulin-like domain-containing protein	GO:0016020	S	-	-	2	AT5G50520_1;AT5G50630_1
cluster21528	MOB kinase activator family	GO:0005856,GO:0009524,GO:0046872	D	-	-	2	AT5G20430_1;AT5G20440_1
cluster21529	Transmembrane protein	GO:0016020	-	-	-	2	AT5G54035_1;AT5G54043_1
cluster21531	Cell cycle regulated microtubule associated protein	GO:0005819,GO:0055028,GO:0030295,GO:0032147,GO:0060236	S	-	-	2	AT5G07170_1;AT5G62240_1
cluster21533	Leucine-rich repeat protein kinase family protein	GO:0016020,GO:0004672,GO:0005524,GO:0016310	T	2.7.11.1	-	2	AT5G07150_2;AT5G58540_1
cluster21534	Putative clathrin assembly protein At5g10410	GO:0005905,GO:0030136,GO:0005543,GO:0048268,GO:0072583	TU	-	-	2	AT5G10410_1;AT5G65370_1
cluster21535	Glutamate receptor	GO:0005886,GO:0004930,GO:0005262,GO:0008066,GO:0015276,GO:0007186,GO:0019722,GO:0070588,GO:0071230	EPT	-	-	2	AT5G11180_2;AT5G11210_5
cluster21536	Peroxidase	GO:0005576,GO:0016020,GO:0020037,GO:0046872,GO:0140825,GO:0006979,GO:0042744,GO:0098869	Q	1.11.1.7	-	2	AT5G64100_1;AT5G64110_1
cluster21537	vegetative storage protein 2	GO:0003993,GO:0045735,GO:0002213,GO:0006979,GO:0009611,GO:0009625,GO:0009753,GO:0046688	S	-	-	2	AT5G24770_1;AT5G24780_1
cluster21538	Bifunctional inhibitor/plant lipid transfer protein/seed storage helical domain-containing protein	GO:0005576,GO:0005802,GO:0043668	S	-	-	2	AT5G07230_1;AT5G62080_1
cluster21539	LOW protein: ATP-dependent RNA helicase DRS1-like protein	GO:0004386	S	-	-	2	AT5G28610_1;AT5G28630_1
cluster21542	MADS-box protein AGL72	GO:0003700,GO:0009909,GO:0000977,GO:0030154,GO:0046983,GO:0045944	K	-	-	2	AT5G51860_1;AT5G51870_3
cluster21543	U3 small nucleolar RNA-associated protein	-	V	-	-	2	AT5G36722_1;AT5G36810_1
cluster21544	SMP domain-containing protein	GO:0005737	S	-	-	2	AT5G53260_1;AT5G53270_1
cluster21547	Defensin-like protein 308	GO:0005576,GO:0031640,GO:0050832	-	-	-	2	AT5G46871_1;AT5G46874_1

## Sheet: Graimondii
CLUSTER_ID	DESC	GO_ID	COG	EC	CAZy	Number of Members	Members
cluster23	Myb/SANT-like domain-containing protein	-	S	-	-	81	Gorai_001G138200_1;Gorai_001G157700_1;Gorai_001G157800_1;Gorai_001G159400_1;Gorai_001G187700_1;Gorai_001G209600_1;Gorai_001G222100_1;Gorai_002G128100_1;Gorai_002G171500_1;Gorai_002G171600_1;Gorai_002G176400_1;Gorai_002G181500_1;Gorai_003G031500_1;Gorai_004G036300_1;Gorai_004G036600_1;Gorai_004G102900_1;Gorai_004G114400_1;Gorai_004G157500_1;Gorai_004G170900_1;Gorai_004G173400_1;Gorai_004G173500_1;…
cluster42	RNase H type-1 domain-containing protein	GO:0003676,GO:0004523	S	-	-	58	Gorai_001G073700_1;Gorai_001G136500_1;Gorai_001G145400_1;Gorai_001G154600_1;Gorai_001G176100_1;Gorai_001G185400_1;Gorai_001G202900_1;Gorai_001G272100_1;Gorai_002G004100_1;Gorai_002G091600_1;Gorai_002G092800_1;Gorai_003G086600_1;Gorai_003G122300_1;Gorai_003G154500_1;Gorai_004G040000_1;Gorai_004G088300_1;Gorai_004G218400_1;Gorai_005G125100_1;Gorai_005G126500_1;Gorai_005G137200_1;Gorai_005G199400_1;…
cluster63	Protein kinase domain-containing protein	-	E	-	-	49	Gorai_001G070100_1;Gorai_001G139500_1;Gorai_001G193300_1;Gorai_002G061200_1;Gorai_002G087100_1;Gorai_002G135300_1;Gorai_002G144200_1;Gorai_003G058200_1;Gorai_003G070900_1;Gorai_003G116100_1;Gorai_003G132500_1;Gorai_004G096300_1;Gorai_004G145600_1;Gorai_004G148600_1;Gorai_004G149800_1;Gorai_004G172300_1;Gorai_005G048700_1;Gorai_005G084200_1;Gorai_005G160500_1;Gorai_005G174000_1;Gorai_005G202500_1;…
cluster83	NB-ARC domain-containing protein	GO:0005524,GO:0043531,GO:0006952	S	-	-	44	Gorai_003G073100_1;Gorai_009G375100_1;Gorai_009G379400_1;Gorai_009G379500_1;Gorai_009G379600_1;Gorai_009G379700_1;Gorai_009G379800_1;Gorai_009G379900_1;Gorai_009G380000_1;Gorai_009G380100_1;Gorai_009G380200_1;Gorai_009G380300_1;Gorai_009G380400_1;Gorai_009G380500_1;Gorai_009G380600_1;Gorai_009G380700_1;Gorai_009G381300_1;Gorai_009G381400_1;Gorai_009G381500_1;Gorai_009G381800_1;Gorai_009G382200_1;…
cluster139	PPR_long domain-containing protein	-	AT	-	-	33	Gorai_004G243800_1;Gorai_006G008400_1;Gorai_006G011400_1;Gorai_006G253800_1;Gorai_009G375200_1;Gorai_009G375400_1;Gorai_009G376200_1;Gorai_009G376400_1;Gorai_009G376700_1;Gorai_009G377000_1;Gorai_009G377100_1;Gorai_009G377200_1;Gorai_009G377300_1;Gorai_009G377400_1;Gorai_009G377900_1;Gorai_009G378200_1;Gorai_009G378500_1;Gorai_009G378900_1;Gorai_009G379200_1;Gorai_009G380900_1;Gorai_009G381100_1;…
cluster172	DUF4219 domain-containing protein	-	L	-	-	30	Gorai_001G222900_1;Gorai_001G230700_1;Gorai_001G251200_1;Gorai_002G106200_1;Gorai_002G159800_1;Gorai_002G167600_1;Gorai_002G177800_1;Gorai_003G056200_1;Gorai_003G168400_1;Gorai_004G068900_1;Gorai_004G099700_1;Gorai_005G090700_1;Gorai_005G106200_1;Gorai_005G115100_1;Gorai_006G054400_1;Gorai_006G116000_1;Gorai_007G269000_1;Gorai_008G060900_1;Gorai_008G081000_1;Gorai_010G160800_1;Gorai_010G168500_1;…
cluster225	Phorbol-ester/DAG-type domain-containing protein	GO:0046872	S	-	-	26	Gorai_010G206100_1;Gorai_010G206200_1;Gorai_010G206500_1;Gorai_010G206900_1;Gorai_010G208100_1;Gorai_010G208400_1;Gorai_010G208500_1;Gorai_010G209000_1;Gorai_010G209400_1;Gorai_010G209500_1;Gorai_010G209700_1;Gorai_010G209800_1;Gorai_010G210400_1;Gorai_010G210500_1;Gorai_010G210800_1;Gorai_010G211000_1;Gorai_010G211100_1;Gorai_010G211400_1;Gorai_010G211800_1;Gorai_010G211900_1;Gorai_N005900_1;Gor…
cluster242	Leucine-rich repeat-containing N-terminal plant-type domain-containing protein	GO:0016020,GO:0016301,GO:0016310	G	-	-	25	Gorai_007G280700_1;Gorai_007G335800_1;Gorai_007G336000_1;Gorai_007G337100_1;Gorai_007G337200_1;Gorai_007G337300_1;Gorai_007G337400_1;Gorai_007G338100_1;Gorai_007G338300_1;Gorai_007G338400_1;Gorai_007G338700_1;Gorai_007G338800_1;Gorai_007G338900_1;Gorai_007G339000_1;Gorai_007G339100_1;Gorai_007G339200_1;Gorai_007G339300_1;Gorai_007G339600_1;Gorai_007G339700_1;Gorai_007G339900_1;Gorai_007G340000_1;…
cluster349	TTF-type domain-containing protein	-	S	-	-	21	Gorai_001G108100_1;Gorai_001G138700_1;Gorai_003G052500_1;Gorai_004G076000_1;Gorai_004G143400_1;Gorai_005G086600_1;Gorai_009G395800_1;Gorai_009G400300_1;Gorai_010G104500_1;Gorai_010G125300_1;Gorai_010G155800_1;Gorai_010G165800_1;Gorai_010G171300_1;Gorai_011G105600_1;Gorai_011G162300_1;Gorai_011G186900_1;Gorai_011G216300_1;Gorai_013G082100_1;Gorai_013G115600_1;Gorai_013G192400_1;Gorai_013G195200_1
cluster354	Protein kinase domain-containing protein	GO:0016020,GO:0004672,GO:0005524,GO:0007166	T	-	-	21	Gorai_005G021900_1;Gorai_006G018100_1;Gorai_006G018200_1;Gorai_006G018300_1;Gorai_006G018500_1;Gorai_006G018600_1;Gorai_006G018700_1;Gorai_006G018800_1;Gorai_006G018900_1;Gorai_006G019100_1;Gorai_006G019200_1;Gorai_006G019300_1;Gorai_006G019500_1;Gorai_006G019600_1;Gorai_006G020900_1;Gorai_011G148100_1;Gorai_011G148200_1;Gorai_011G148400_1;Gorai_011G148600_1;Gorai_011G148800_1;Gorai_N016500_1
cluster382	Protein kinase domain-containing protein	GO:0016020,GO:0004674,GO:0005524,GO:0016310	T	2.7.11.1	-	20	Gorai_009G306900_1;Gorai_009G307100_1;Gorai_009G308400_1;Gorai_009G365300_1;Gorai_009G365700_1;Gorai_009G365900_1;Gorai_009G366000_1;Gorai_009G366200_1;Gorai_009G369800_1;Gorai_009G370000_1;Gorai_009G370300_1;Gorai_009G370700_1;Gorai_009G370800_1;Gorai_009G370900_1;Gorai_009G371100_1;Gorai_009G371300_1;Gorai_009G371600_1;Gorai_009G371900_1;Gorai_011G040400_1;Gorai_011G040500_1
cluster387	Phorbol-ester/DAG-type domain-containing protein	GO:0046872,GO:0006281	C	-	-	20	Gorai_005G006900_1;Gorai_005G007000_1;Gorai_005G007100_1;Gorai_005G007200_1;Gorai_005G007300_1;Gorai_005G017200_1;Gorai_005G017300_1;Gorai_005G018200_1;Gorai_005G018300_1;Gorai_005G018400_1;Gorai_005G018500_1;Gorai_005G018700_1;Gorai_005G018800_1;Gorai_005G018900_1;Gorai_005G019000_1;Gorai_005G019100_1;Gorai_005G023000_1;Gorai_005G023200_1;Gorai_005G023300_1;Gorai_005G023400_1
cluster432	MULE domain-containing protein	GO:0016020	-	-	-	19	Gorai_001G145500_1;Gorai_003G077800_1;Gorai_003G083200_1;Gorai_003G138800_1;Gorai_004G106200_1;Gorai_004G146400_1;Gorai_005G143400_1;Gorai_006G072400_1;Gorai_007G236900_1;Gorai_008G119700_1;Gorai_009G354300_1;Gorai_010G085000_1;Gorai_010G106700_1;Gorai_010G106800_1;Gorai_010G154400_1;Gorai_011G162900_1;Gorai_013G062100_1;Gorai_013G119400_1;Gorai_013G142900_1
cluster434	Dirigent protein	GO:0009699	S	-	-	19	Gorai_002G045200_1;Gorai_002G050500_1;Gorai_002G194400_1;Gorai_004G257500_1;Gorai_009G307800_1;Gorai_009G308100_1;Gorai_009G446800_1;Gorai_009G446900_1;Gorai_009G447000_1;Gorai_009G447100_1;Gorai_009G447200_1;Gorai_009G447300_1;Gorai_009G447400_1;Gorai_009G447500_1;Gorai_009G447600_1;Gorai_011G281500_1;Gorai_011G281600_1;Gorai_011G281700_1;Gorai_N012400_1
cluster468	PMD domain-containing protein	-	S	-	-	18	Gorai_001G087700_1;Gorai_001G115900_1;Gorai_002G201400_1;Gorai_003G092000_1;Gorai_003G115200_1;Gorai_003G148300_1;Gorai_004G080800_1;Gorai_004G105300_1;Gorai_006G078300_1;Gorai_007G214300_1;Gorai_008G047900_1;Gorai_008G070700_1;Gorai_010G126200_1;Gorai_011G123900_1;Gorai_011G163900_1;Gorai_011G206800_1;Gorai_012G130200_1;Gorai_013G197300_1
cluster471	Glycosyl hydrolase family 13 catalytic domain-containing protein	-	G	2.4.1.18	CBM48,GH13	18	Gorai_001G189800_1;Gorai_002G172100_1;Gorai_003G063200_1;Gorai_004G122400_1;Gorai_005G136100_1;Gorai_006G021200_1;Gorai_007G186700_1;Gorai_007G204700_1;Gorai_007G217200_1;Gorai_008G042300_1;Gorai_008G062000_1;Gorai_009G340900_1;Gorai_011G104100_1;Gorai_011G161500_1;Gorai_011G194400_1;Gorai_011G196000_1;Gorai_012G052300_1;Gorai_013G182500_1
cluster472	RING-type domain-containing protein	-	O	2.3.2.27	-	18	Gorai_001G231900_1;Gorai_001G232000_1;Gorai_001G232200_1;Gorai_004G002800_1;Gorai_004G002900_1;Gorai_004G005700_1;Gorai_004G005800_1;Gorai_004G046800_1;Gorai_004G046900_1;Gorai_004G047000_1;Gorai_004G051200_1;Gorai_004G056300_1;Gorai_007G061100_1;Gorai_009G425900_1;Gorai_013G082800_1;Gorai_013G085100_1;Gorai_013G085200_1;Gorai_013G085300_1
cluster473	BED-type domain-containing protein	GO:0008234,GO:0046983,GO:0006508	E	-	-	18	Gorai_002G184800_1;Gorai_002G185000_1;Gorai_005G013600_1;Gorai_005G013700_1;Gorai_005G013800_1;Gorai_005G013900_1;Gorai_005G014000_1;Gorai_005G014100_1;Gorai_005G014200_1;Gorai_005G014600_1;Gorai_005G014800_1;Gorai_005G014900_1;Gorai_005G015100_1;Gorai_005G015200_1;Gorai_005G031000_1;Gorai_N015400_1;Gorai_N015500_1;Gorai_N015600_1
cluster477	F-box domain-containing protein	-	S	-	-	18	Gorai_005G010300_1;Gorai_005G010400_1;Gorai_005G010500_1;Gorai_005G010600_1;Gorai_005G010700_1;Gorai_005G010800_1;Gorai_005G010900_1;Gorai_005G011000_1;Gorai_005G057800_1;Gorai_005G058000_1;Gorai_005G058100_1;Gorai_005G058300_1;Gorai_006G268900_1;Gorai_006G269100_1;Gorai_013G162400_1;Gorai_013G162700_1;Gorai_013G162900_1;Gorai_N025800_1
cluster478	PGG domain-containing protein	GO:0016020	V	-	-	18	Gorai_006G099400_1;Gorai_006G099500_1;Gorai_011G163500_1;Gorai_011G249400_1;Gorai_011G249500_1;Gorai_011G249600_1;Gorai_011G249700_1;Gorai_011G249800_1;Gorai_011G249900_1;Gorai_011G250000_1;Gorai_011G250300_1;Gorai_011G250400_1;Gorai_011G250500_1;Gorai_011G250600_1;Gorai_011G250700_1;Gorai_011G252100_1;Gorai_011G280000_1;Gorai_011G280100_1
cluster560	TF-B3 domain-containing protein	-	-	-	-	17	Gorai_011G288900_1;Gorai_012G148300_1;Gorai_012G164700_1;Gorai_012G164800_1;Gorai_012G164900_1;Gorai_012G165000_1;Gorai_012G165200_1;Gorai_012G165400_1;Gorai_012G165500_1;Gorai_012G165600_1;Gorai_012G165700_1;Gorai_012G165800_1;Gorai_012G165900_1;Gorai_012G166000_1;Gorai_012G166100_1;Gorai_012G166200_1;Gorai_012G166300_1
cluster618	Pectate lyase	GO:0030570,GO:0046872,GO:0045490	G	4.2.2.2	-	16	Gorai_007G265100_1;Gorai_009G334500_1;Gorai_009G334600_1;Gorai_009G334700_1;Gorai_009G334800_1;Gorai_009G334900_1;Gorai_009G335000_1;Gorai_009G335100_1;Gorai_012G187800_1;Gorai_013G077600_1;Gorai_013G078000_1;Gorai_013G078300_1;Gorai_013G078500_1;Gorai_N020100_1;Gorai_N020200_1;Gorai_N020300_1
cluster619	Prolamin-like domain-containing protein	GO:0016020	S	-	-	16	Gorai_002G071100_1;Gorai_009G352300_1;Gorai_009G356400_1;Gorai_009G356500_1;Gorai_009G356600_1;Gorai_009G356700_1;Gorai_009G356800_1;Gorai_009G356900_1;Gorai_009G357000_1;Gorai_009G357100_1;Gorai_009G357200_1;Gorai_009G357300_1;Gorai_009G357400_1;Gorai_009G357500_1;Gorai_009G357600_1;Gorai_N010600_1
cluster623	RNase H type-1 domain-containing protein	GO:0016020,GO:0003676,GO:0004523	E	-	-	16	Gorai_001G042800_1;Gorai_001G178300_1;Gorai_002G074600_1;Gorai_003G078100_1;Gorai_005G223600_1;Gorai_006G147200_1;Gorai_007G054800_1;Gorai_007G144600_1;Gorai_008G140800_1;Gorai_009G376800_1;Gorai_009G378700_1;Gorai_012G074500_1;Gorai_012G090500_1;Gorai_013G039900_1;Gorai_013G096900_1;Gorai_013G210500_1
cluster626	NB-ARC domain-containing protein	GO:0005524,GO:0043531,GO:0006952,GO:0051707	S	-	-	16	Gorai_007G330900_1;Gorai_007G364100_1;Gorai_007G364300_1;Gorai_007G364400_1;Gorai_007G364700_1;Gorai_007G364900_1;Gorai_007G365000_1;Gorai_007G365300_1;Gorai_007G365400_1;Gorai_007G365500_1;Gorai_007G365700_1;Gorai_007G365800_1;Gorai_007G365900_1;Gorai_007G366100_1;Gorai_007G366200_1;Gorai_007G366500_1
cluster632	Bet v I/Major latex protein domain-containing protein	GO:0005737,GO:0004864,GO:0010427,GO:0038023,GO:0006952,GO:0009607,GO:0009738	S	-	-	16	Gorai_011G196500_1;Gorai_011G196600_1;Gorai_011G196700_1;Gorai_011G196800_1;Gorai_011G196900_1;Gorai_011G197000_1;Gorai_011G197100_1;Gorai_011G197200_1;Gorai_011G197300_1;Gorai_011G197400_1;Gorai_011G197500_1;Gorai_011G197600_1;Gorai_011G197800_1;Gorai_012G129000_1;Gorai_N011400_1;Gorai_N011500_1
cluster637	ANK_REP_REGION domain-containing protein	GO:0016020	S	-	-	16	Gorai_011G250800_1;Gorai_011G250900_1;Gorai_011G251000_1;Gorai_011G251100_1;Gorai_011G251400_1;Gorai_011G251500_1;Gorai_011G251600_1;Gorai_011G251800_1;Gorai_011G251900_1;Gorai_011G252200_1;Gorai_011G252300_1;Gorai_011G252400_1;Gorai_011G252500_1;Gorai_011G252600_1;Gorai_011G252700_1;Gorai_011G252800_1
cluster740	Protein kinase domain-containing protein	GO:0016020,GO:0004674,GO:0004713,GO:0005524,GO:0030247,GO:0016310	T	2.7.11.1	-	15	Gorai_002G039500_1;Gorai_002G039900_1;Gorai_002G040000_1;Gorai_002G040100_1;Gorai_002G041000_1;Gorai_002G041100_1;Gorai_002G041200_1;Gorai_002G041500_1;Gorai_002G041800_1;Gorai_002G042000_1;Gorai_002G042100_1;Gorai_002G042300_1;Gorai_002G042600_1;Gorai_002G042700_1;Gorai_N015900_1
cluster861	disease resistance protein At4g27190	GO:0005524,GO:0043531,GO:0006952	T	-	-	14	Gorai_009G361900_1;Gorai_009G373100_1;Gorai_009G373200_1;Gorai_009G373300_1;Gorai_009G373400_1;Gorai_009G373500_1;Gorai_009G373600_1;Gorai_009G373700_1;Gorai_009G373800_1;Gorai_009G373900_1;Gorai_009G374000_1;Gorai_009G374200_1;Gorai_009G374300_1;Gorai_011G258800_1
cluster863	Leucine-rich repeat-containing N-terminal plant-type domain-containing protein	GO:0005886	U	-	-	14	Gorai_009G389100_1;Gorai_009G444200_1;Gorai_009G444400_1;Gorai_009G444500_1;Gorai_009G447800_1;Gorai_009G447900_1;Gorai_009G448000_1;Gorai_009G448100_1;Gorai_009G448200_1;Gorai_009G448300_1;Gorai_009G448500_1;Gorai_009G448600_1;Gorai_009G448900_1;Gorai_009G449100_1
cluster867	BED-type domain-containing protein	GO:0003677,GO:0046872,GO:0046983,GO:0009791	L	-	-	14	Gorai_001G170000_1;Gorai_001G220000_1;Gorai_002G232100_1;Gorai_004G207100_1;Gorai_005G011200_1;Gorai_005G104500_1;Gorai_005G140200_1;Gorai_006G141300_1;Gorai_007G001000_1;Gorai_007G156600_1;Gorai_008G186400_1;Gorai_011G212800_1;Gorai_012G102500_1;Gorai_013G077200_1
cluster869	Receptor-like protein 12	GO:0016020	U	-	-	14	Gorai_007G324500_1;Gorai_007G324800_1;Gorai_007G327300_1;Gorai_007G327600_1;Gorai_007G327700_1;Gorai_007G327800_1;Gorai_007G328000_1;Gorai_007G328200_1;Gorai_007G328500_1;Gorai_007G328600_1;Gorai_007G328800_1;Gorai_007G328900_1;Gorai_007G329100_1;Gorai_007G329400_1
cluster1048	DUF4283 domain-containing protein	-	S	-	-	13	Gorai_002G127600_1;Gorai_005G136600_1;Gorai_007G149000_1;Gorai_007G271800_1;Gorai_008G104900_1;Gorai_009G348300_1;Gorai_009G348400_1;Gorai_009G348500_1;Gorai_009G348600_1;Gorai_009G364400_1;Gorai_010G088000_1;Gorai_010G174400_1;Gorai_012G071100_1
cluster1051	Reverse transcriptase RNase H-like domain-containing protein	GO:0006355	L	-	-	13	Gorai_001G159600_1;Gorai_002G111800_1;Gorai_002G225500_1;Gorai_007G230600_1;Gorai_007G235600_1;Gorai_009G361100_1;Gorai_010G030100_1;Gorai_012G008500_1;Gorai_012G084900_1;Gorai_012G091900_1;Gorai_013G072000_1;Gorai_013G087600_1;Gorai_013G228300_1
cluster1053	putative disease resistance RPP13-like protein 1	GO:0005524,GO:0043531,GO:0006952,GO:0051707	T	-	-	13	Gorai_007G331000_1;Gorai_007G357500_1;Gorai_007G357700_1;Gorai_007G361000_1;Gorai_007G361100_1;Gorai_007G361200_1;Gorai_007G361300_1;Gorai_007G361400_1;Gorai_009G368700_1;Gorai_009G439000_1;Gorai_009G439400_1;Gorai_009G439600_1;Gorai_009G439900_1
cluster1058	TIR domain-containing protein	GO:0006952	S	-	-	13	Gorai_007G346800_1;Gorai_011G258100_1;Gorai_011G280600_1;Gorai_011G280700_1;Gorai_011G280800_1;Gorai_011G280900_1;Gorai_011G281900_1;Gorai_011G282000_1;Gorai_011G282100_1;Gorai_011G282200_1;Gorai_011G282400_1;Gorai_011G282500_1;Gorai_011G282600_1
cluster1061	TIR domain-containing protein	GO:0005524,GO:0043531,GO:0006952,GO:0007165	S	-	-	13	Gorai_003G172400_1;Gorai_003G172600_1;Gorai_003G172700_1;Gorai_003G173100_1;Gorai_003G173200_1;Gorai_003G173400_1;Gorai_003G173600_1;Gorai_003G173700_1;Gorai_003G173800_1;Gorai_003G173900_1;Gorai_003G174200_1;Gorai_003G174400_1;Gorai_003G174500_1
cluster1064	Leucine-rich repeat-containing N-terminal plant-type domain-containing protein	GO:0005886	S	-	-	13	Gorai_005G026300_1;Gorai_005G026400_1;Gorai_005G026500_1;Gorai_005G026600_1;Gorai_005G028600_1;Gorai_005G028700_1;Gorai_005G028900_1;Gorai_005G029000_1;Gorai_005G029100_1;Gorai_005G029200_1;Gorai_005G029300_1;Gorai_005G029400_1;Gorai_005G044400_1
cluster1287	Uncharacterized protein	-	DZ	-	-	12	Gorai_005G091800_1;Gorai_005G145400_1;Gorai_006G065700_1;Gorai_007G111900_1;Gorai_007G248400_1;Gorai_008G213700_1;Gorai_010G050700_1;Gorai_011G131900_1;Gorai_012G030100_1;Gorai_013G083400_1;Gorai_N008400_1;Gorai_N008500_1
cluster1290	plant intracellular Ras-group-related LRR protein 5-like	-	U	-	-	12	Gorai_001G172300_1;Gorai_001G210200_1;Gorai_004G087800_1;Gorai_006G002400_1;Gorai_006G050500_1;Gorai_007G208900_1;Gorai_007G226600_1;Gorai_009G397100_1;Gorai_010G074200_1;Gorai_012G075400_1;Gorai_012G101100_1;Gorai_013G078700_1
cluster1292	Dirigent protein	GO:0009699	S	-	-	12	Gorai_002G050400_1;Gorai_002G050600_1;Gorai_002G050700_1;Gorai_002G050800_1;Gorai_002G194500_1;Gorai_002G194800_1;Gorai_002G194900_1;Gorai_006G018400_1;Gorai_007G337000_1;Gorai_007G337600_1;Gorai_007G337700_1;Gorai_N012500_1
cluster1296	PGG domain-containing protein	GO:0016020	S	-	-	12	Gorai_004G288700_1;Gorai_004G288800_1;Gorai_004G288900_1;Gorai_004G289000_1;Gorai_004G289100_1;Gorai_004G289200_1;Gorai_004G289300_1;Gorai_004G289400_1;Gorai_004G289500_1;Gorai_004G289700_1;Gorai_009G311400_1;Gorai_009G317500_1
cluster1302	---NA---	-	Z	-	-	12	Gorai_001G246100_1;Gorai_002G141700_1;Gorai_003G106200_1;Gorai_004G111600_1;Gorai_004G120100_1;Gorai_004G124000_1;Gorai_006G058200_1;Gorai_007G164200_1;Gorai_007G245300_1;Gorai_007G257900_1;Gorai_011G191900_1;Gorai_012G020200_1
cluster1318	Uncharacterized protein (Fragment)	GO:0016020	-	-	-	12	Gorai_011G111200_1;Gorai_011G269000_1;Gorai_011G286800_1;Gorai_011G286900_1;Gorai_011G287000_1;Gorai_011G287100_1;Gorai_011G287200_1;Gorai_011G287300_1;Gorai_011G287400_1;Gorai_011G287500_1;Gorai_011G288700_1;Gorai_011G288800_1
cluster1319	Trans-resveratrol di-O-methyltransferase-like	GO:0008171,GO:0008757,GO:0046983,GO:0019438,GO:0032259	J	2.1.1.240	-	12	Gorai_011G186600_1;Gorai_011G230800_1;Gorai_011G230900_1;Gorai_011G231000_1;Gorai_011G231300_1;Gorai_011G231400_1;Gorai_011G231500_1;Gorai_011G231600_1;Gorai_011G231700_1;Gorai_N012800_1;Gorai_N012900_1;Gorai_N013000_1
cluster1630	DUF4283 domain-containing protein	-	S	-	-	11	Gorai_001G111800_1;Gorai_004G116200_1;Gorai_006G133900_1;Gorai_007G281800_1;Gorai_007G294500_1;Gorai_008G047000_1;Gorai_009G322000_1;Gorai_010G122700_1;Gorai_010G190000_1;Gorai_011G058100_1;Gorai_011G058600_1
cluster1632	Origin recognition complex subunit 2	GO:0005664,GO:0003688,GO:0006260	L	-	-	11	Gorai_004G133100_1;Gorai_005G118700_1;Gorai_005G130400_1;Gorai_006G043100_1;Gorai_007G356500_1;Gorai_008G056700_1;Gorai_010G148400_1;Gorai_011G153000_1;Gorai_011G277900_1;Gorai_012G099900_1;Gorai_012G144700_1
cluster1633	AAA+ ATPase domain-containing protein	GO:0016887,GO:0043531,GO:0098542	S	-	-	11	Gorai_009G390000_1;Gorai_009G435700_1;Gorai_009G435800_1;Gorai_009G435900_1;Gorai_009G436400_1;Gorai_009G436500_1;Gorai_009G436600_1;Gorai_009G436700_1;Gorai_009G436900_1;Gorai_009G437000_1;Gorai_N016300_1
cluster1636	Cytochrome P450	GO:0016020,GO:0004497,GO:0005506,GO:0016705,GO:0020037	Q	1.14.14.19,1.14.14.32	-	11	Gorai_007G008500_1;Gorai_007G008600_1;Gorai_007G008700_1;Gorai_009G424500_1;Gorai_009G424600_1;Gorai_009G424700_1;Gorai_009G424800_1;Gorai_009G424900_1;Gorai_009G434800_1;Gorai_N008800_1;Gorai_N008900_1
cluster1637	Protein kinase domain-containing protein	GO:0016020,GO:0004672,GO:0005524	T	-	-	11	Gorai_009G364900_1;Gorai_009G365200_1;Gorai_009G365500_1;Gorai_009G366100_1;Gorai_009G370200_1;Gorai_009G370400_1;Gorai_009G371200_1;Gorai_009G371400_1;Gorai_009G371700_1;Gorai_009G372100_1;Gorai_N027000_1
cluster1642	F-box domain-containing protein	-	S	-	-	11	Gorai_004G021100_1;Gorai_004G021200_1;Gorai_004G021300_1;Gorai_004G021400_1;Gorai_004G021500_1;Gorai_004G021600_1;Gorai_004G021700_1;Gorai_004G021800_1;Gorai_004G021900_1;Gorai_004G022000_1;Gorai_004G022100_1
cluster1653	valine--tRNA ligase	GO:0016020,GO:0004832,GO:0005524,GO:0006438	J	6.1.1.9	-	11	Gorai_002G172800_1;Gorai_002G268700_1;Gorai_005G269400_1;Gorai_006G274700_1;Gorai_007G000600_1;Gorai_007G379600_1;Gorai_008G153100_1;Gorai_008G298700_1;Gorai_008G298900_1;Gorai_013G272500_1;Gorai_N015700_1
cluster1665	7-deoxyloganetic acid glucosyltransferase-like	GO:0016020,GO:0008194	CG	2.4.1.323	GT1	11	Gorai_011G274000_1;Gorai_011G274800_1;Gorai_011G274900_1;Gorai_011G275000_1;Gorai_011G275100_1;Gorai_011G275200_1;Gorai_011G275300_1;Gorai_011G275400_1;Gorai_011G275500_1;Gorai_011G275600_1;Gorai_011G275700_1
cluster2061	Gamma-butyrobetaine hydroxylase-like N-terminal domain-containing protein	GO:0046872,GO:0031047,GO:0051607	D	-	-	10	Gorai_001G260200_1;Gorai_003G055900_1;Gorai_003G076100_1;Gorai_005G178100_1;Gorai_006G055300_1;Gorai_007G071000_1;Gorai_007G244100_1;Gorai_009G342200_1;Gorai_010G154900_1;Gorai_013G043600_1
cluster2062	DUF4283 domain-containing protein	-	-	-	-	10	Gorai_002G101500_1;Gorai_003G068700_1;Gorai_004G157000_1;Gorai_005G063800_1;Gorai_005G111900_1;Gorai_006G063800_1;Gorai_010G111200_1;Gorai_011G192700_1;Gorai_013G154600_1;Gorai_013G190800_1
cluster2064	UTP--glucose-1-phosphate uridylyltransferase	GO:0003983,GO:0006011	G	2.7.7.9	-	10	Gorai_003G092100_1;Gorai_005G063100_1;Gorai_006G047500_1;Gorai_008G132300_1;Gorai_009G415200_1;Gorai_009G415300_1;Gorai_011G102900_1;Gorai_011G181500_1;Gorai_011G201100_1;Gorai_012G056500_1
cluster2068	probable protein ABIL1	GO:0016020	S	3.4.21.53	-	10	Gorai_001G045400_1;Gorai_003G072000_1;Gorai_004G093300_1;Gorai_004G208100_1;Gorai_006G084200_1;Gorai_007G242800_1;Gorai_007G257700_1;Gorai_007G281300_1;Gorai_009G403600_1;Gorai_011G207800_1
cluster2073	Factor of DNA methylation 1-5/IDN2 domain-containing protein	GO:0080188	S	-	-	10	Gorai_003G109500_1;Gorai_004G218500_1;Gorai_005G097500_1;Gorai_005G216900_1;Gorai_008G059600_1;Gorai_008G059700_1;Gorai_011G062800_1;Gorai_011G117800_1;Gorai_012G058900_1;Gorai_012G082300_1
cluster2096	FAD-binding PCMH-type domain-containing protein	GO:0016491,GO:0071949	C	-	-	10	Gorai_005G023500_1;Gorai_005G023600_1;Gorai_005G023800_1;Gorai_005G023900_1;Gorai_005G024000_1;Gorai_005G024100_1;Gorai_005G024300_1;Gorai_005G024500_1;Gorai_005G024600_1;Gorai_005G024700_1
cluster2097	cytochrome P450 CYP749A22-like	GO:0016020,GO:0004497,GO:0005506,GO:0016705,GO:0020037	Q	-	-	10	Gorai_005G032600_1;Gorai_005G032800_1;Gorai_005G032900_1;Gorai_005G033100_1;Gorai_005G033200_1;Gorai_005G033300_1;Gorai_005G033400_1;Gorai_005G033500_1;Gorai_005G033600_1;Gorai_005G033700_1
cluster2682	2'-phosphotransferase (Fragment)	-	J	2.7.1.160	-	9	Gorai_001G000200_1;Gorai_001G000300_1;Gorai_002G173800_1;Gorai_002G173900_1;Gorai_003G063700_1;Gorai_007G184200_1;Gorai_010G043000_1;Gorai_012G088000_1;Gorai_012G088100_1
cluster2697	Zinc knuckle CX2CX4HX4C domain-containing protein	-	E	2.1.2.3,3.5.4.10	-	9	Gorai_003G068500_1;Gorai_003G102400_1;Gorai_004G218000_1;Gorai_005G050800_1;Gorai_006G038100_1;Gorai_006G161300_1;Gorai_008G165000_1;Gorai_009G313400_1;Gorai_012G089900_1
cluster2699	WAT1-related protein	GO:0016020,GO:0022857,GO:0055085	S	-	-	9	Gorai_001G056400_1;Gorai_001G178700_1;Gorai_002G057600_1;Gorai_005G178000_1;Gorai_006G015000_1;Gorai_007G064000_1;Gorai_009G350400_1;Gorai_011G172600_1;Gorai_012G063300_1
cluster2706	Heparanase-like protein 2	GO:0016020,GO:0004566	S	3.2.1.166	GH79	9	Gorai_006G004200_1;Gorai_006G004300_1;Gorai_006G004400_1;Gorai_006G004500_1;Gorai_006G021700_1;Gorai_N009100_1;Gorai_N009200_1;Gorai_N009300_1;Gorai_N021000_1
cluster2709	MADS-box domain-containing protein	GO:0000978,GO:0016020,GO:0046983,GO:0045944,GO:0000981	K	-	-	9	Gorai_003G105500_1;Gorai_003G105600_1;Gorai_004G054700_1;Gorai_004G229600_1;Gorai_004G229700_1;Gorai_004G292000_1;Gorai_011G189000_1;Gorai_013G155200_1;Gorai_013G155300_1
cluster2711	DEAD-box ATP-dependent RNA helicase 5 isoform X2	-	L	3.6.4.13	-	9	Gorai_001G073300_1;Gorai_001G154300_1;Gorai_002G147200_1;Gorai_004G016700_1;Gorai_004G134500_1;Gorai_004G214400_1;Gorai_005G132700_1;Gorai_012G045000_1;Gorai_013G073900_1
cluster2716	Uncharacterized protein	GO:0005576,GO:0016020	-	-	-	9	Gorai_001G188800_1;Gorai_001G188900_1;Gorai_001G189100_1;Gorai_001G189200_1;Gorai_003G164100_1;Gorai_005G192700_1;Gorai_N005600_1;Gorai_N005700_1;Gorai_N009500_1
cluster2726	Phorbol-ester/DAG-type domain-containing protein	GO:0016787,GO:0046872,GO:0006281	S	-	-	9	Gorai_005G019200_1;Gorai_013G007400_1;Gorai_013G007600_1;Gorai_013G007800_1;Gorai_013G008600_1;Gorai_013G008800_1;Gorai_013G009000_1;Gorai_013G009200_1;Gorai_013G009400_1
cluster2741	Agglutinin domain-containing protein	-	S	-	-	9	Gorai_005G011400_1;Gorai_005G011500_1;Gorai_005G011600_1;Gorai_005G011800_1;Gorai_005G011900_1;Gorai_005G012000_1;Gorai_005G012100_1;Gorai_005G023100_1;Gorai_005G024800_1
cluster2749	salicylate/benzoate carboxyl methyltransferase-like	GO:0008757,GO:0046872,GO:0032259	S	2.1.1.273,2.1.1.274	-	9	Gorai_006G033400_1;Gorai_006G033500_1;Gorai_011G207600_1;Gorai_011G207700_1;Gorai_011G208200_1;Gorai_011G208300_1;Gorai_011G208400_1;Gorai_011G208500_1;Gorai_011G208700_1
cluster3786	F-box domain-containing protein	GO:0019005,GO:0031146	S	-	-	8	Gorai_010G038500_1;Gorai_010G038800_1;Gorai_010G038900_1;Gorai_010G039000_1;Gorai_010G039100_1;Gorai_010G039200_1;Gorai_010G039300_1;Gorai_010G039400_1
cluster3787	NB-ARC domain-containing protein	GO:0043531,GO:0006952	T	-	-	8	Gorai_002G044800_1;Gorai_002G046500_1;Gorai_002G046600_1;Gorai_002G046700_1;Gorai_002G046900_1;Gorai_002G208100_1;Gorai_002G208200_1;Gorai_010G079500_1
cluster3788	mRNA (guanine-N(7))-methyltransferase	GO:0016020,GO:0004482,GO:0006370,GO:0106005	Q	2.1.1.56	-	8	Gorai_003G092200_1;Gorai_004G121800_1;Gorai_007G213100_1;Gorai_008G094800_1;Gorai_009G343200_1;Gorai_009G404400_1;Gorai_010G076900_1;Gorai_010G198900_1
cluster3791	Uncharacterized protein	-	O	2.3.2.23	-	8	Gorai_002G179400_1;Gorai_002G194600_1;Gorai_003G088500_1;Gorai_004G121500_1;Gorai_004G122100_1;Gorai_010G135800_1;Gorai_011G166900_1;Gorai_013G030700_1
cluster3792	EAL domain-containing protein	-	-	-	-	8	Gorai_002G121000_1;Gorai_006G040700_1;Gorai_010G204500_1;Gorai_012G040300_1;Gorai_012G062500_1;Gorai_012G157400_1;Gorai_013G047700_1;Gorai_N001800_1
cluster3796	Uncharacterized protein	-	-	-	-	8	Gorai_002G155000_1;Gorai_004G294000_1;Gorai_005G269100_1;Gorai_005G269200_1;Gorai_006G274600_1;Gorai_009G427500_1;Gorai_010G127200_1;Gorai_013G272600_1
cluster3798	serine carboxypeptidase-like 44	GO:0004185,GO:0006508	O	-	-	8	Gorai_001G137500_1;Gorai_009G351000_1;Gorai_009G368500_1;Gorai_009G425800_1;Gorai_009G426000_1;Gorai_009G446500_1;Gorai_009G446600_1;Gorai_009G451300_1
cluster3804	Oxygen regulatory nreC	-	-	-	-	8	Gorai_009G300100_1;Gorai_009G300200_1;Gorai_009G300300_1;Gorai_009G300400_1;Gorai_009G300600_1;Gorai_009G300700_1;Gorai_009G362200_1;Gorai_009G362300_1
cluster3806	transcription termination factor MTERF6, chloroplastic/mitochondrial-like	GO:0003690,GO:0006353,GO:0006355	K	-	-	8	Gorai_002G027100_1;Gorai_002G027200_1;Gorai_002G027300_1;Gorai_002G027400_1;Gorai_002G027500_1;Gorai_002G027600_1;Gorai_002G027700_1;Gorai_009G299500_1
cluster3809	Aminoacyl-tRNA synthetase class Ia domain-containing protein	-	K	-	-	8	Gorai_001G205000_1;Gorai_001G250500_1;Gorai_002G122000_1;Gorai_003G097500_1;Gorai_007G216000_1;Gorai_008G258600_1;Gorai_009G341500_1;Gorai_012G059100_1
cluster3811	Major facilitator superfamily (MFS) profile domain-containing protein	GO:0016020,GO:0015144,GO:0034219	U	-	-	8	Gorai_002G123900_1;Gorai_002G134100_1;Gorai_006G064100_1;Gorai_007G077500_1;Gorai_008G143600_1;Gorai_009G310100_1;Gorai_011G104800_1;Gorai_013G095900_1
cluster3813	piezo-type mechanosensitive ion channel homolog	GO:0016020	U	-	-	8	Gorai_001G179200_1;Gorai_004G134200_1;Gorai_005G109700_1;Gorai_007G276800_1;Gorai_008G067700_1;Gorai_009G179600_1;Gorai_012G158000_1;Gorai_013G151200_1
cluster3816	Protein kinase domain-containing protein	GO:0016020,GO:0004674,GO:0005524,GO:0016310	T	-	-	8	Gorai_001G131900_1;Gorai_011G052300_1;Gorai_011G052400_1;Gorai_011G052500_1;Gorai_011G052600_1;Gorai_N011000_1;Gorai_N011100_1;Gorai_N011200_1
cluster3819	Pectin acetylesterase	-	-	-	-	8	Gorai_002G162500_1;Gorai_002G203700_1;Gorai_004G015900_1;Gorai_005G175600_1;Gorai_006G012400_1;Gorai_007G292600_1;Gorai_007G314300_1;Gorai_013G092100_1
cluster3822	NADH dehydrogenase	GO:0005747,GO:0003954,GO:0046872,GO:0051537,GO:0006120	C	1.6.5.3,1.6.99.3	-	8	Gorai_001G242600_1;Gorai_003G111100_1;Gorai_004G109900_1;Gorai_005G095000_1;Gorai_007G009700_1;Gorai_007G037200_1;Gorai_008G258400_1;Gorai_011G177500_1
cluster3841	PRA1 family protein	GO:0016020	T	-	-	8	Gorai_001G214200_1;Gorai_005G134700_1;Gorai_007G212900_1;Gorai_008G078200_1;Gorai_011G101600_1;Gorai_011G174100_1;Gorai_011G176500_1;Gorai_012G157000_1
cluster3848	UPF0481 protein At3g47200-like	-	S	-	-	8	Gorai_013G181800_1;Gorai_013G182000_1;Gorai_013G182100_1;Gorai_013G182300_1;Gorai_013G182700_1;Gorai_013G182900_1;Gorai_013G198000_1;Gorai_013G199000_1
cluster3853	diphosphomevalonate decarboxylase MVD1, peroxisomal	-	I	4.1.1.33	-	8	Gorai_001G156500_1;Gorai_001G205400_1;Gorai_003G053600_1;Gorai_003G053700_1;Gorai_008G061300_1;Gorai_011G067100_1;Gorai_011G111300_1;Gorai_013G089700_1
cluster3855	Agenet domain-containing protein	-	S	-	-	8	Gorai_003G161300_1;Gorai_003G161400_1;Gorai_003G161500_1;Gorai_003G161600_1;Gorai_003G161700_1;Gorai_003G161800_1;Gorai_003G161900_1;Gorai_013G012900_1
cluster3856	NB-ARC domain-containing protein	GO:0043531,GO:0006952	T	-	-	8	Gorai_002G018500_1;Gorai_002G018600_1;Gorai_002G018700_1;Gorai_002G018800_1;Gorai_002G018900_1;Gorai_002G019000_1;Gorai_002G019200_1;Gorai_002G019500_1
cluster3863	---NA---	-	-	-	-	8	Gorai_002G189500_1;Gorai_002G189600_1;Gorai_005G191300_1;Gorai_011G020600_1;Gorai_011G020700_1;Gorai_011G020800_1;Gorai_011G020900_1;Gorai_011G120500_1
cluster3879	TF-B3 domain-containing protein	GO:0003677	-	-	-	8	Gorai_008G022100_1;Gorai_008G022300_1;Gorai_011G060600_1;Gorai_011G060700_1;Gorai_011G060900_1;Gorai_011G061000_1;Gorai_011G061100_1;Gorai_011G061300_1
cluster3883	Uncharacterized protein	-	-	-	-	8	Gorai_011G149100_1;Gorai_011G149200_1;Gorai_011G149300_1;Gorai_011G149400_1;Gorai_011G149500_1;Gorai_011G149600_1;Gorai_011G149700_1;Gorai_011G149800_1
cluster3893	Squalene monooxygenase	GO:0016020,GO:0004506,GO:0050660,GO:0016126	CH	1.14.14.17	-	8	Gorai_012G162100_1;Gorai_012G162200_1;Gorai_012G162300_1;Gorai_012G162500_1;Gorai_012G162700_1;Gorai_012G162900_1;Gorai_012G163000_1;Gorai_N018600_1
cluster5963	RNase H type-1 domain-containing protein	GO:0003676,GO:0004523	-	-	-	7	Gorai_002G220200_1;Gorai_005G152500_1;Gorai_005G164800_1;Gorai_006G144000_1;Gorai_010G200800_1;Gorai_013G018600_1;Gorai_013G079700_1
cluster5964	Cytochrom_B559 domain-containing protein (Fragment)	GO:0016020	-	-	-	7	Gorai_002G000200_1;Gorai_003G000200_1;Gorai_005G269300_1;Gorai_010G246200_1;Gorai_012G188000_1;Gorai_013G000100_1;Gorai_013G272700_1
cluster5973	protein translocase subunit SecA-like	-	S	-	-	7	Gorai_001G169400_1;Gorai_002G109900_1;Gorai_005G164200_1;Gorai_006G250500_1;Gorai_010G067100_1;Gorai_010G111000_1;Gorai_010G145200_1
cluster5975	GTP-binding protein SAR1-like	GO:0003677,GO:0003700,GO:0003924,GO:0005525,GO:0046983,GO:0006355	U	-	-	7	Gorai_001G193500_1;Gorai_001G223600_1;Gorai_002G116400_1;Gorai_004G212900_1;Gorai_007G241100_1;Gorai_010G090500_1;Gorai_011G117300_1
cluster5979	Photosystem II CP47 reaction center protein (Fragment)	GO:0009521,GO:0016168,GO:0009767	S	-	-	7	Gorai_001G244900_1;Gorai_002G148800_1;Gorai_002G254300_1;Gorai_003G087600_1;Gorai_007G251900_1;Gorai_010G169000_1;Gorai_N012700_1
cluster5982	ULP_PROTEASE domain-containing protein	-	S	-	-	7	Gorai_003G093000_1;Gorai_006G064400_1;Gorai_009G324700_1;Gorai_009G324800_1;Gorai_009G352700_1;Gorai_009G450000_1;Gorai_010G141200_1
cluster5983	oxysterol-binding protein-related protein 3A isoform X3	GO:0008289	I	1.8.5.7	-	7	Gorai_001G255800_1;Gorai_002G140200_1;Gorai_004G173200_1;Gorai_007G165900_1;Gorai_009G408500_1;Gorai_010G063600_1;Gorai_013G129300_1
cluster5985	Very-long-chain (3R)-3-hydroxyacyl-CoA dehydratase (Fragment)	-	I	6.2.1.3	-	7	Gorai_002G268900_1;Gorai_003G000300_1;Gorai_005G000300_1;Gorai_010G245900_1;Gorai_011G000100_1;Gorai_011G000400_1;Gorai_N017800_1
cluster5986	Protein FAR1-RELATED SEQUENCE	GO:0008270,GO:0006355	S	-	-	7	Gorai_004G152900_1;Gorai_005G173000_1;Gorai_006G065500_1;Gorai_007G053200_1;Gorai_008G062800_1;Gorai_009G169100_1;Gorai_010G106000_1
cluster5988	Ternary complex factor MIP1 leucine-zipper domain-containing protein	-	S	-	-	7	Gorai_006G035500_1;Gorai_006G060700_1;Gorai_009G416800_1;Gorai_010G042700_1;Gorai_011G159300_1;Gorai_011G173300_1;Gorai_012G104600_1
cluster5989	DEAD-box ATP-dependent RNA helicase 56-like isoform X2	GO:0004386	A	3.6.4.13	-	7	Gorai_002G187600_1;Gorai_006G043000_1;Gorai_009G336600_1;Gorai_009G349300_1;Gorai_011G192500_1;Gorai_012G106800_1;Gorai_013G115400_1
cluster6003	S-protein homolog	GO:0005576,GO:0060320	S	-	-	7	Gorai_004G224300_1;Gorai_004G224400_1;Gorai_004G224500_1;Gorai_004G224600_1;Gorai_004G224700_1;Gorai_009G389900_1;Gorai_009G390100_1
cluster6004	F-box domain-containing protein	-	S	-	-	7	Gorai_009G317800_1;Gorai_009G318000_1;Gorai_009G318100_1;Gorai_009G318500_1;Gorai_009G318600_1;Gorai_009G318700_1;Gorai_009G318800_1
cluster6019	Secreted protein	-	-	-	-	7	Gorai_003G069900_1;Gorai_004G094600_1;Gorai_004G192700_1;Gorai_005G136400_1;Gorai_005G191900_1;Gorai_011G159700_1;Gorai_011G171600_1
cluster6026	Xrn1 helical domain-containing protein	-	AL	-	-	7	Gorai_004G126600_1;Gorai_004G128600_1;Gorai_007G169800_1;Gorai_008G081600_1;Gorai_013G257000_1;Gorai_013G257500_1;Gorai_013G257600_1
cluster6035	glycine hydroxymethyltransferase	GO:0016020,GO:0004372,GO:0030170,GO:0019264,GO:0035999	E	2.1.2.1	-	7	Gorai_003G087700_1;Gorai_007G293500_1;Gorai_012G074700_1;Gorai_012G098500_1;Gorai_012G151600_1;Gorai_013G201500_1;Gorai_013G245700_1
cluster6041	Vacuolar protein sorting-associated protein 29	-	U	-	-	7	Gorai_003G098000_1;Gorai_005G095900_1;Gorai_005G191600_1;Gorai_007G237500_1;Gorai_007G237600_1;Gorai_008G100600_1;Gorai_013G138400_1
cluster6044	(+)-delta-cadinene synthase	GO:0016020,GO:0000287,GO:0047461,GO:0016102	S	4.2.3.104,4.2.3.13,4.2.3.57,4.2.3.73,4.2.3.75,4.2.3.86	-	7	Gorai_007G315900_1;Gorai_007G316200_1;Gorai_007G316300_1;Gorai_007G316500_1;Gorai_007G316700_1;Gorai_007G316800_1;Gorai_007G343900_1
cluster6049	precursor of CEP9	GO:0005179,GO:0006995,GO:0007165,GO:1902025	-	-	-	7	Gorai_003G021500_1;Gorai_003G021600_1;Gorai_003G021900_1;Gorai_003G022100_1;Gorai_003G022500_1;Gorai_003G022600_1;Gorai_007G053700_1
cluster6068	Protein kinase domain-containing protein	GO:0016020,GO:0004674,GO:0005524,GO:0016310	T	2.7.11.1	-	7	Gorai_002G049100_1;Gorai_002G049400_1;Gorai_002G051100_1;Gorai_002G051300_1;Gorai_002G051700_1;Gorai_002G051800_1;Gorai_002G051900_1
cluster9863	UDP-3-O-acyl-N-acetylglucosamine deacetylase	GO:0008759,GO:0009245	M	3.5.1.108	-	6	Gorai_001G151600_1;Gorai_005G145500_1;Gorai_005G149500_1;Gorai_007G245600_1;Gorai_009G391300_1;Gorai_010G050600_1
cluster9865	Proton_antipo_M domain-containing protein	-	-	-	-	6	Gorai_004G129500_1;Gorai_005G130600_1;Gorai_007G136300_1;Gorai_009G065900_1;Gorai_010G099500_1;Gorai_011G091600_1
cluster9867	MADS-box domain-containing protein	GO:0000987,GO:0046983,GO:0045944,GO:0000981	K	-	-	6	Gorai_006G025000_1;Gorai_006G153400_1;Gorai_006G153500_1;Gorai_010G100400_1;Gorai_010G100500_1;Gorai_011G177600_1
cluster9873	Leucine-rich repeat-containing N-terminal plant-type domain-containing protein	GO:0005886,GO:0038023,GO:0009755	S	-	-	6	Gorai_004G023200_1;Gorai_004G023300_1;Gorai_004G023400_1;Gorai_004G023800_1;Gorai_004G028400_1;Gorai_010G203200_1
cluster9874	TLC domain-containing protein	GO:0016020	-	-	-	6	Gorai_008G110000_1;Gorai_010G206300_1;Gorai_010G206700_1;Gorai_010G210900_1;Gorai_010G211600_1;Gorai_N006300_1
cluster9875	glutathione transferase	GO:0004364	O	2.5.1.18	-	6	Gorai_005G125800_1;Gorai_008G063900_1;Gorai_009G042300_1;Gorai_010G095500_1;Gorai_011G207100_1;Gorai_013G153600_1
cluster9879	shikimate O-hydroxycinnamoyltransferase	GO:0016747	S	2.3.1.133	-	6	Gorai_010G233000_1;Gorai_010G233600_1;Gorai_011G130700_1;Gorai_011G130900_1;Gorai_011G131500_1;Gorai_011G132100_1
cluster9881	CSC1/OSCA1-like 7TM region domain-containing protein	GO:0016020,GO:0005227,GO:0098655	S	-	-	6	Gorai_001G128900_1;Gorai_010G051200_1;Gorai_010G139200_1;Gorai_010G206800_1;Gorai_011G134200_1;Gorai_011G137000_1
cluster9888	XPG N-terminal domain-containing protein	GO:0016020	L	-	-	6	Gorai_002G154800_1;Gorai_003G093700_1;Gorai_003G110900_1;Gorai_010G176300_1;Gorai_012G101300_1;Gorai_013G171000_1
cluster9894	branched-chain-amino-acid aminotransferase-like protein 2 isoform X1	GO:0008483	E	-	-	6	Gorai_001G217100_1;Gorai_005G154800_1;Gorai_010G125000_1;Gorai_012G079400_1;Gorai_012G097400_1;Gorai_012G108000_1
cluster9907	DNA-directed RNA polymerases I and III subunit RPAC1	GO:0005666,GO:0005736,GO:0001054,GO:0001056,GO:0003677,GO:0046983,GO:0006360,GO:0006383	K	-	-	6	Gorai_001G209800_1;Gorai_003G093800_1;Gorai_004G086100_1;Gorai_006G029900_1;Gorai_009G365400_1;Gorai_011G064100_1
cluster9912	Leucine-rich repeat-containing N-terminal plant-type domain-containing protein	-	S	-	-	6	Gorai_001G268900_1;Gorai_009G354600_1;Gorai_009G367500_1;Gorai_009G367600_1;Gorai_009G367700_1;Gorai_009G367800_1
cluster9916	BI1-like protein	GO:0016020	-	-	-	6	Gorai_001G194100_1;Gorai_003G091600_1;Gorai_005G055500_1;Gorai_006G026300_1;Gorai_009G344600_1;Gorai_012G096100_1
cluster9919	putative potassium transporter 12 isoform X1	GO:0005886,GO:0015079,GO:0071805	-	-	-	6	Gorai_002G056700_1;Gorai_004G162300_1;Gorai_005G117100_1;Gorai_007G188500_1;Gorai_009G350000_1;Gorai_011G105200_1
cluster9928	Peptidase M16 C-terminal domain-containing protein	GO:0046872	O	3.4.24.61	-	6	Gorai_001G201100_1;Gorai_006G004900_1;Gorai_007G260700_1;Gorai_009G402100_1;Gorai_009G417200_1;Gorai_011G096400_1
cluster9930	Terpene cyclase/mutase family member	GO:0005811,GO:0016020,GO:0016866,GO:0016104	I	5.4.99.33,5.4.99.8	-	6	Gorai_009G043200_1;Gorai_011G183600_1;Gorai_011G204500_1;Gorai_011G224800_1;Gorai_012G039000_1;Gorai_012G102400_1
cluster9949	SAM domain-containing protein	-	-	-	-	6	Gorai_004G103300_1;Gorai_004G189100_1;Gorai_004G189200_1;Gorai_004G189300_1;Gorai_006G204600_1;Gorai_013G122100_1
cluster9951	Squalene monooxygenase 2	GO:0016020,GO:0004497	S	-	-	6	Gorai_004G259500_1;Gorai_004G259600_1;Gorai_004G259700_1;Gorai_004G259800_1;Gorai_004G259900_1;Gorai_004G260000_1
cluster9966	zinc finger BED domain-containing protein RICESLEEPER 2-like	-	L	-	-	6	Gorai_003G059000_1;Gorai_004G091100_1;Gorai_005G115900_1;Gorai_005G203400_1;Gorai_006G056700_1;Gorai_011G089900_1
cluster9967	Indole-3-acetic acid-amido synthetase GH3.17-like	GO:0005737,GO:0016881	S	-	-	6	Gorai_003G050400_1;Gorai_004G029600_1;Gorai_012G029800_1;Gorai_012G029900_1;Gorai_012G030000_1;Gorai_012G030200_1
cluster9973	MATH domain-containing protein	-	-	-	-	6	Gorai_003G174800_1;Gorai_003G174900_1;Gorai_003G175000_1;Gorai_004G197100_1;Gorai_012G024400_1;Gorai_012G024600_1
cluster9976	CN hydrolase domain-containing protein	GO:0003837,GO:0033396	E	3.5.1.6	-	6	Gorai_003G106500_1;Gorai_006G064500_1;Gorai_007G289000_1;Gorai_011G144100_1;Gorai_011G177000_1;Gorai_013G168600_1
cluster9977	UTP--glucose-1-phosphate uridylyltransferase	GO:0016020,GO:0003983,GO:0006011	GJ	2.7.7.9	-	6	Gorai_001G152100_1;Gorai_001G246000_1;Gorai_005G073600_1;Gorai_007G136600_1;Gorai_011G084200_1;Gorai_011G251700_1
cluster9982	Sister chromatid cohesion protein	GO:0007064,GO:0035825,GO:0051301	D	-	-	6	Gorai_005G127300_1;Gorai_005G163300_1;Gorai_007G260500_1;Gorai_008G093700_1;Gorai_012G031200_1;Gorai_013G174900_1
cluster9990	Poly(A)-specific ribonuclease	GO:0030014,GO:0003676,GO:0004535	A	-	-	6	Gorai_005G220800_1;Gorai_005G242700_1;Gorai_005G243400_1;Gorai_007G307800_1;Gorai_007G308000_1;Gorai_011G291800_1
cluster10002	hAT-like transposase RNase-H fold domain-containing protein	GO:0003677,GO:0046872	L	-	-	6	Gorai_002G131300_1;Gorai_002G224400_1;Gorai_003G080400_1;Gorai_003G082400_1;Gorai_007G198200_1;Gorai_008G091400_1
cluster10009	tropinone reductase homolog At2g29290-like	GO:0016020,GO:0016491	Q	1.1.1.206	-	6	Gorai_013G262000_1;Gorai_013G262100_1;Gorai_013G262300_1;Gorai_013G262400_1;Gorai_013G262500_1;Gorai_013G262600_1
cluster10011	MADS-box domain-containing protein	GO:0000978,GO:0046983,GO:0045944,GO:0000981	K	-	-	6	Gorai_013G168300_1;Gorai_013G210200_1;Gorai_013G210300_1;Gorai_013G210400_1;Gorai_013G210600_1;Gorai_013G210700_1
cluster10012	Germin-like protein	GO:0030145	S	-	-	6	Gorai_013G189500_1;Gorai_013G190300_1;Gorai_013G190600_1;Gorai_013G190900_1;Gorai_013G224700_1;Gorai_013G225100_1
cluster10013	RuBisCO large subunit-binding protein subunit beta, chloroplastic	GO:0005524,GO:0140662,GO:0042026	O	-	-	6	Gorai_001G233100_1;Gorai_006G040800_1;Gorai_006G069000_1;Gorai_011G203800_1;Gorai_012G100200_1;Gorai_013G103200_1
cluster10016	Benzyl alcohol O-benzoyltransferase-like	GO:0016747	S	2.3.1.195,2.3.1.196,2.3.1.232	-	6	Gorai_013G017100_1;Gorai_013G185700_1;Gorai_013G199800_1;Gorai_013G199900_1;Gorai_013G200000_1;Gorai_013G200100_1
cluster10018	MOSC domain-containing protein	GO:0003824,GO:0030151,GO:0030170	O	3.4.19.12	-	6	Gorai_001G058000_1;Gorai_001G190200_1;Gorai_003G095300_1;Gorai_006G070800_1;Gorai_012G100500_1;Gorai_013G051600_1
cluster10032	Sulfotransferase	GO:0005737,GO:0008146,GO:0051923	H	2.8.2.39	-	6	Gorai_003G042000_1;Gorai_003G042100_1;Gorai_003G042200_1;Gorai_003G042300_1;Gorai_003G042400_1;Gorai_013G208800_1
cluster10033	Secreted protein	-	-	-	-	6	Gorai_002G010700_1;Gorai_002G013800_1;Gorai_002G013900_1;Gorai_002G014000_1;Gorai_002G014300_1;Gorai_002G116300_1
cluster10042	Cytochrome P450	GO:0016020,GO:0004497,GO:0005506,GO:0016705,GO:0020037	Q	-	-	6	Gorai_002G097300_1;Gorai_002G097500_1;Gorai_002G097700_1;Gorai_002G097800_1;Gorai_002G097900_1;Gorai_002G098100_1
cluster10060	SEO_N domain-containing protein	GO:0010088	S	-	-	6	Gorai_003G107900_1;Gorai_003G177000_1;Gorai_003G177800_1;Gorai_003G177900_1;Gorai_003G178000_1;Gorai_003G178100_1
cluster10061	MATH domain-containing protein	-	-	-	-	6	Gorai_003G173300_1;Gorai_003G174100_1;Gorai_003G174600_1;Gorai_003G174700_1;Gorai_003G175500_1;Gorai_003G175600_1
cluster10096	21 kDa seed protein	GO:0004866	S	-	-	6	Gorai_011G254400_1;Gorai_011G254500_1;Gorai_011G254600_1;Gorai_011G254700_1;Gorai_011G254800_1;Gorai_011G254900_1
cluster15142	Protein kinase domain-containing protein	GO:0005886,GO:0004674,GO:0005524,GO:0016310,GO:0042742	T	-	-	5	Gorai_010G253400_1;Gorai_011G017800_1;Gorai_011G018100_1;Gorai_011G018200_1;Gorai_011G018400_1
cluster15143	DUF4413 domain-containing protein	-	-	-	-	5	Gorai_010G029900_1;Gorai_010G030300_1;Gorai_010G041200_1;Gorai_010G041600_1;Gorai_010G043100_1
cluster15148	Serine aminopeptidase S33 domain-containing protein	-	L	-	-	5	Gorai_001G226400_1;Gorai_004G104600_1;Gorai_006G094100_1;Gorai_010G127700_1;Gorai_010G233300_1
cluster15152	Secreted protein	GO:0016020	L	-	-	5	Gorai_005G082200_1;Gorai_007G216100_1;Gorai_010G128300_1;Gorai_011G054300_1;Gorai_012G060300_1
cluster15156	EF-hand domain-containing protein	GO:0005509,GO:0030234	S	-	-	5	Gorai_010G018500_1;Gorai_010G018600_1;Gorai_010G018700_1;Gorai_010G018800_1;Gorai_010G018900_1
cluster15159	PH domain-containing protein	-	S	1.10.2.2	-	5	Gorai_003G061900_1;Gorai_004G103000_1;Gorai_007G247100_1;Gorai_010G146900_1;Gorai_012G115800_1
cluster15161	clp protease proteolytic subunit (chloroplast)	GO:0009532,GO:0016020,GO:0004176,GO:0004252,GO:0006508	OU	3.4.21.92	-	5	Gorai_001G099900_1;Gorai_003G120200_1;Gorai_006G014500_1;Gorai_010G100700_1;Gorai_010G119800_1
cluster15162	Uncharacterized protein	GO:0016020	IO	3.1.2.22	-	5	Gorai_008G000300_1;Gorai_008G108300_1;Gorai_009G456400_1;Gorai_010G246000_1;Gorai_N017900_1
cluster15165	ATP-dependent Clp protease proteolytic subunit	-	OU	3.4.21.92	-	5	Gorai_002G210500_1;Gorai_002G264000_1;Gorai_009G282800_1;Gorai_010G140000_1;Gorai_013G004600_1
cluster15171	PPM-type phosphatase domain-containing protein	-	T	-	-	5	Gorai_009G339500_1;Gorai_009G396000_1;Gorai_010G138600_1;Gorai_011G154600_1;Gorai_012G082200_1
cluster15187	GPI ethanolamine phosphate transferase 1	GO:0005789,GO:0051377	KLT	-	-	5	Gorai_007G272300_1;Gorai_008G095000_1;Gorai_009G374100_1;Gorai_010G191700_1;Gorai_011G193500_1
cluster15196	Zf-RVT domain-containing protein	-	G	3.2.1.24	GH38	5	Gorai_003G092500_1;Gorai_007G325000_1;Gorai_010G051800_1;Gorai_011G126600_1;Gorai_011G156900_1
cluster15197	Growth-regulating factor (Fragment)	-	S	-	-	5	Gorai_001G238900_1;Gorai_004G112800_1;Gorai_006G003000_1;Gorai_007G157100_1;Gorai_N014400_1
cluster15200	Triosephosphate isomerase	GO:0016853	-	-	-	5	Gorai_009G298600_1;Gorai_009G300800_1;Gorai_009G362400_1;Gorai_009G425300_1;Gorai_009G425400_1
cluster15207	SAC domain-containing protein	GO:0005774,GO:0043813,GO:0036092,GO:0046856	I	-	-	5	Gorai_002G175500_1;Gorai_007G235500_1;Gorai_009G402200_1;Gorai_011G118500_1;Gorai_013G145000_1
cluster15208	uncharacterized protein LOC107926098 isoform X3	GO:0032977,GO:0032979	U	3.5.2.3	-	5	Gorai_005G069000_1;Gorai_007G119000_1;Gorai_009G229900_1;Gorai_009G396100_1;Gorai_012G082100_1
cluster15211	ATP-dependent Clp protease proteolytic subunit	GO:0004252	OU	3.4.21.92	-	5	Gorai_005G146900_1;Gorai_008G072000_1;Gorai_008G072100_1;Gorai_008G103100_1;Gorai_009G408900_1
cluster15213	Uncharacterized protein	GO:0016020	S	2.3.2.24	-	5	Gorai_009G388500_1;Gorai_009G388800_1;Gorai_009G389200_1;Gorai_009G389300_1;Gorai_N016800_1
cluster15237	t-SNARE coiled-coil homology domain-containing protein	GO:0012505,GO:0031201,GO:0000149,GO:0005484,GO:0006886,GO:0006906,GO:0048278	U	-	-	5	Gorai_003G184100_1;Gorai_009G322500_1;Gorai_011G077600_1;Gorai_011G077900_1;Gorai_011G294300_1
cluster15255	DNA mismatch repair proteins mutS family domain-containing protein	GO:0005524,GO:0030983,GO:0140664,GO:0006298	L	-	-	5	Gorai_001G187300_1;Gorai_005G190900_1;Gorai_009G340600_1;Gorai_012G077400_1;Gorai_013G179500_1
cluster15257	RING-type E3 ubiquitin transferase	-	G	-	-	5	Gorai_001G172500_1;Gorai_003G028000_1;Gorai_004G036500_1;Gorai_009G150200_1;Gorai_011G142900_1
cluster15259	DNA-directed RNA polymerase (Fragment)	GO:0003677,GO:0003899,GO:0006351	K	2.7.7.6	-	5	Gorai_005G047300_1;Gorai_007G168000_1;Gorai_008G095600_1;Gorai_009G027600_1;Gorai_011G273200_1
cluster15262	uncharacterized protein LOC105788167 isoform X1	-	-	-	-	5	Gorai_003G074800_1;Gorai_003G074900_1;Gorai_003G075000_1;Gorai_003G075100_1;Gorai_009G362100_1
cluster15266	DUF4371 domain-containing protein	-	S	-	-	5	Gorai_001G178200_1;Gorai_005G077000_1;Gorai_007G270900_1;Gorai_009G324400_1;Gorai_013G140600_1
cluster15272	Nudix hydrolase domain-containing protein	GO:0005737,GO:0004452,GO:0016787,GO:0009240	L	-	-	5	Gorai_002G214900_1;Gorai_006G048700_1;Gorai_007G245800_1;Gorai_008G198300_1;Gorai_009G406300_1
cluster15275	Photosystem I P700 chlorophyll a apoprotein A1	GO:0009536,GO:0009579,GO:0016020,GO:0015979	C	-	-	5	Gorai_001G262900_1;Gorai_009G448400_1;Gorai_011G043100_1;Gorai_012G141400_1;Gorai_013G269000_1
cluster15291	Cation/H+ exchanger domain-containing protein	GO:0012505,GO:0016020,GO:0015297,GO:0046872,GO:0006885,GO:1902600	P	-	-	5	Gorai_004G007400_1;Gorai_004G007500_1;Gorai_004G007600_1;Gorai_004G007700_1;Gorai_004G007800_1
cluster15299	AP2/ERF domain-containing protein	GO:0003677,GO:0003700,GO:0006355,GO:0009873	K	-	-	5	Gorai_004G070500_1;Gorai_004G070600_1;Gorai_004G070700_1;Gorai_004G070800_1;Gorai_008G108600_1
cluster15329	F-box domain-containing protein	GO:0005737	S	-	-	5	Gorai_003G043100_1;Gorai_004G098100_1;Gorai_006G128300_1;Gorai_007G204800_1;Gorai_011G154400_1
cluster15354	GS catalytic domain-containing protein	GO:0004356,GO:0016787,GO:0046872,GO:0006807,GO:0043436	F	-	-	5	Gorai_004G094700_1;Gorai_005G094900_1;Gorai_008G052500_1;Gorai_008G097300_1;Gorai_011G171800_1
cluster15368	protein ALP1-like	GO:0046872	B	-	-	5	Gorai_001G211600_1;Gorai_007G206400_1;Gorai_013G059100_1;Gorai_013G191100_1;Gorai_013G224900_1
cluster15371	Proteasome subunit alpha type (Fragment)	GO:0005839,GO:0051603	O	3.4.25.1	-	5	Gorai_006G068600_1;Gorai_007G067800_1;Gorai_007G151800_1;Gorai_007G289800_1;Gorai_013G223400_1
cluster15380	Threonine aspartase	GO:0016787	E	-	-	5	Gorai_005G115400_1;Gorai_005G115500_1;Gorai_005G166700_1;Gorai_005G189400_1;Gorai_007G277100_1
cluster15390	Phorbol-ester/DAG-type domain-containing protein	GO:0046872	S	-	-	5	Gorai_007G184600_1;Gorai_013G012000_1;Gorai_013G012100_1;Gorai_013G012200_1;Gorai_013G012300_1
cluster15392	Ripening-related protein 1	-	S	-	-	5	Gorai_007G098300_1;Gorai_008G118900_1;Gorai_008G119000_1;Gorai_008G119100_1;Gorai_008G122200_1
cluster15414	S1 motif domain-containing protein	GO:0016020,GO:0003676,GO:0006364	A	-	-	5	Gorai_003G012400_1;Gorai_005G060000_1;Gorai_007G198500_1;Gorai_011G237200_1;Gorai_012G168200_1
cluster15417	137 (chloroplast)	GO:0009507	-	-	-	5	Gorai_002G146700_1;Gorai_005G093900_1;Gorai_007G083900_1;Gorai_011G182500_1;Gorai_012G032000_1
cluster15448	Peptidase M50B-like protein	GO:0016020	S	-	-	5	Gorai_011G107100_1;Gorai_011G107700_1;Gorai_012G021800_1;Gorai_013G078100_1;Gorai_013G078200_1
cluster15465	hypothetical chloroplast RF15, Ycf15 protein (chloroplast)	GO:0016020	-	-	-	5	Gorai_002G003100_1;Gorai_003G094200_1;Gorai_005G170700_1;Gorai_013G068900_1;Gorai_013G097300_1
cluster15482	DNA/RNA-binding protein Alba-like domain-containing protein	-	L	3.1.26.5	-	5	Gorai_002G057000_1;Gorai_002G140000_1;Gorai_002G147400_1;Gorai_003G023400_1;Gorai_013G106200_1
cluster15486	DUF2470 domain-containing protein	-	S	-	-	5	Gorai_002G130400_1;Gorai_002G157400_1;Gorai_003G079200_1;Gorai_012G122800_1;Gorai_013G054800_1
cluster15497	Rx_N domain-containing protein	GO:0048367	S	-	-	5	Gorai_002G203800_1;Gorai_002G204100_1;Gorai_002G204400_1;Gorai_002G204700_1;Gorai_002G204800_1
cluster15501	Precursor of CEP14	GO:0016020,GO:0006970,GO:0006995	-	-	-	5	Gorai_002G049700_1;Gorai_002G049800_1;Gorai_002G049900_1;Gorai_002G050000_1;Gorai_002G050100_1
cluster15502	XPG N-terminal domain-containing protein	GO:0004519	L	-	-	5	Gorai_001G157600_1;Gorai_002G098200_1;Gorai_002G149500_1;Gorai_006G051000_1;Gorai_006G067700_1
cluster15651	Phorbol-ester/DAG-type domain-containing protein	GO:0046872,GO:0006281	S	-	-	5	Gorai_011G243700_1;Gorai_011G244000_1;Gorai_011G244200_1;Gorai_011G244400_1;Gorai_011G248800_1
cluster15655	HTH myb-type domain-containing protein	GO:0003677	T	-	-	5	Gorai_001G197300_1;Gorai_006G095700_1;Gorai_008G128900_1;Gorai_011G170200_1;Gorai_012G126700_1
cluster15755	Uncharacterized protein	-	-	-	-	5	Gorai_001G224600_1;Gorai_001G224700_1;Gorai_001G224900_1;Gorai_001G225000_1;Gorai_001G225100_1
cluster15784	TF-B3 domain-containing protein	GO:0003677	K	-	-	5	Gorai_012G167600_1;Gorai_012G167700_1;Gorai_012G167800_1;Gorai_012G168700_1;Gorai_012G169000_1
cluster15809	Uncharacterized protein	-	-	-	-	5	Gorai_006G230800_1;Gorai_006G230900_1;Gorai_006G231000_1;Gorai_006G231200_1;Gorai_006G231300_1
cluster16407	Peptidase C14 caspase domain-containing protein	GO:0005737,GO:0004197,GO:0006508	DO	-	-	4	Gorai_010G213000_1;Gorai_010G213600_1;Gorai_010G213800_1;Gorai_010G213900_1
cluster16410	Carbohydrate kinase FGGY N-terminal domain-containing protein	GO:0016301,GO:0005975,GO:0016310	G	2.7.1.17	-	4	Gorai_004G152700_1;Gorai_010G169800_1;Gorai_010G172000_1;Gorai_013G041400_1
cluster16419	Uncharacterized protein	-	-	-	-	4	Gorai_003G169900_1;Gorai_007G227900_1;Gorai_010G224400_1;Gorai_011G084900_1
cluster16428	putative F-box/kelch-repeat protein At4g34170	-	J	-	-	4	Gorai_002G247600_1;Gorai_010G040800_1;Gorai_010G041400_1;Gorai_010G041700_1
cluster16439	protein Ycf2-like	-	S	-	-	4	Gorai_002G182400_1;Gorai_009G260500_1;Gorai_010G111800_1;Gorai_010G206600_1
cluster16441	J domain-containing protein	GO:0051082,GO:0006457	O	-	-	4	Gorai_005G014300_1;Gorai_010G101900_1;Gorai_010G123600_1;Gorai_011G059400_1
cluster16455	40S ribosomal protein S6	GO:0005840,GO:1990904,GO:0003735,GO:0006412	J	-	-	4	Gorai_009G239500_1;Gorai_009G341200_1;Gorai_010G183300_1;Gorai_011G243600_1
cluster16479	Uncharacterized protein	-	O	-	-	4	Gorai_004G293800_1;Gorai_007G379500_1;Gorai_010G000500_1;Gorai_013G000200_1
cluster16483	ATP synthase CF0 B subunit (chloroplast)	GO:0045263,GO:0015078,GO:0015986,GO:1902600	C	-	-	4	Gorai_009G308800_1;Gorai_010G147200_1;Gorai_011G122900_1;Gorai_011G235400_1
cluster16485	Trafficking protein particle complex subunit	GO:0030008,GO:0006888	U	-	-	4	Gorai_004G096700_1;Gorai_007G198600_1;Gorai_010G151900_1;Gorai_013G182400_1
cluster16507	Eukaryotic translation initiation factor 3 30 kDa subunit	GO:0005852,GO:0003743,GO:0006413	J	-	-	4	Gorai_007G095500_1;Gorai_010G115700_1;Gorai_013G133300_1;Gorai_013G157500_1
cluster16524	fatty acid amide hydrolase isoform X1	GO:0016020,GO:0016787	J	-	-	4	Gorai_004G133000_1;Gorai_005G091000_1;Gorai_009G021800_1;Gorai_010G111500_1
cluster16530	PPR_long domain-containing protein	-	KLT	-	-	4	Gorai_001G138600_1;Gorai_001G158600_1;Gorai_005G043000_1;Gorai_010G128600_1
cluster16537	MADS-box domain-containing protein	GO:0000977,GO:0046983,GO:0045944	K	-	-	4	Gorai_004G132000_1;Gorai_005G221300_1;Gorai_007G237300_1;Gorai_010G154700_1
cluster16553	Photosystem II protein D1	GO:0009507,GO:0009523,GO:0042170,GO:0016168,GO:0045156,GO:0046872,GO:0009772	C	-	-	4	Gorai_010G094900_1;Gorai_012G103900_1;Gorai_012G148800_1;Gorai_012G157700_1
cluster16570	Citrate synthase (Fragment)	GO:0046912,GO:0006099	C	2.3.3.1	-	4	Gorai_001G142600_1;Gorai_006G047100_1;Gorai_007G245900_1;Gorai_010G191600_1
cluster16576	WS_DGAT_C domain-containing protein	-	-	-	-	4	Gorai_007G334200_1;Gorai_N009800_1;Gorai_N010000_1;Gorai_N015800_1
cluster16588	Indole-3-acetic acid-amido synthetase GH3.17-like	-	S	-	-	4	Gorai_009G381700_1;Gorai_009G382000_1;Gorai_009G382900_1;Gorai_009G383300_1
cluster16599	ATP synthase subunit d, mitochondrial	GO:0000276,GO:0015078,GO:0015986,GO:1902600	C	-	-	4	Gorai_002G172900_1;Gorai_009G359300_1;Gorai_012G102700_1;Gorai_N009600_1
cluster16603	Plastocyanin-like domain-containing protein	-	-	-	-	4	Gorai_002G000300_1;Gorai_006G275200_1;Gorai_007G000100_1;Gorai_009G455900_1
cluster16627	Dynamin-type G domain-containing protein	GO:0003924,GO:0005525	U	3.6.5.5	-	4	Gorai_004G053300_1;Gorai_004G092200_1;Gorai_006G076300_1;Gorai_009G417900_1
cluster16629	MADS-box domain-containing protein	-	-	-	-	4	Gorai_007G370000_1;Gorai_009G403100_1;Gorai_N020600_1;Gorai_N021800_1
cluster16650	PROTEASOME_ALPHA_1 domain-containing protein	-	-	-	-	4	Gorai_004G145400_1;Gorai_009G155700_1;Gorai_012G020300_1;Gorai_013G154400_1
cluster16658	A-kinase anchor protein 12 isoform X2	-	S	-	-	4	Gorai_008G044500_1;Gorai_009G306800_1;Gorai_011G147500_1;Gorai_012G064000_1
cluster16659	C2 domain-containing protein	GO:0008289	J	-	-	4	Gorai_002G191600_1;Gorai_008G236900_1;Gorai_009G321500_1;Gorai_013G086800_1
cluster16685	leukotriene A-4 hydrolase homolog	-	EIOV	3.3.2.6	-	4	Gorai_004G044800_1;Gorai_009G341300_1;Gorai_009G426700_1;Gorai_013G157100_1
cluster16705	Mitochondrial Rho GTPase	GO:0016020,GO:0003924,GO:0005525	V	-	-	4	Gorai_005G089500_1;Gorai_006G031500_1;Gorai_007G101100_1;Gorai_009G066400_1
cluster16795	Putative plant transposon protein domain-containing protein	-	-	-	-	4	Gorai_001G202400_1;Gorai_003G115700_1;Gorai_006G073100_1;Gorai_009G352400_1
cluster16817	Interferon-related developmental regulator N-terminal domain-containing protein	GO:0016020	CO	-	-	4	Gorai_003G110700_1;Gorai_007G097500_1;Gorai_009G287600_1;Gorai_011G135000_1
cluster16823	Ovule protein (Fragment)	-	-	-	-	4	Gorai_003G030600_1;Gorai_008G066500_1;Gorai_009G333900_1;Gorai_013G155700_1
cluster16857	Serine/threonine-protein phosphatase 2A 55 kDa regulatory subunit B (Fragment)	GO:0000159,GO:0016020,GO:0019888	T	-	-	4	Gorai_008G148700_1;Gorai_008G155800_1;Gorai_009G362000_1;Gorai_013G177500_1
cluster16863	Lzipper-MIP1 domain-containing protein	GO:0016020	H	4.6.1.17	-	4	Gorai_002G097600_1;Gorai_002G187100_1;Gorai_009G392300_1;Gorai_011G078500_1
cluster16906	PPR_long domain-containing protein	GO:0016020	S	-	-	4	Gorai_001G186600_1;Gorai_008G089000_1;Gorai_009G335300_1;Gorai_013G111700_1
cluster16908	TNase-like domain-containing protein	-	L	-	-	4	Gorai_011G292600_1;Gorai_011G292800_1;Gorai_011G292900_1;Gorai_N022800_1
cluster16912	Protein kinase domain-containing protein	-	-	-	-	4	Gorai_001G168600_1;Gorai_004G091500_1;Gorai_006G020200_1;Gorai_008G126100_1
cluster16916	NADP-dependent oxidoreductase domain-containing protein	GO:0005737,GO:0004033	C	-	-	4	Gorai_004G245900_1;Gorai_004G246200_1;Gorai_004G246300_1;Gorai_004G246400_1
cluster16926	RNA polymerase beta'' subunit (chloroplast)	-	K	2.7.7.6	-	4	Gorai_002G075300_1;Gorai_003G071700_1;Gorai_004G210400_1;Gorai_013G018800_1
cluster16928	Altered inheritance of mitochondria protein 24, mitochondrial	-	L	3.6.4.12	-	4	Gorai_002G134200_1;Gorai_002G149000_1;Gorai_004G149400_1;Gorai_013G104000_1
cluster16950	Defensin-like protein	-	-	-	-	4	Gorai_004G257400_1;Gorai_004G257800_1;Gorai_004G257900_1;Gorai_004G258000_1
cluster16960	BED-type domain-containing protein	GO:0003677,GO:0046872,GO:0046983,GO:0009791	L	-	-	4	Gorai_004G119900_1;Gorai_005G007800_1;Gorai_006G000800_1;Gorai_008G066000_1
cluster16968	GST C-terminal domain-containing protein	-	BD	-	-	4	Gorai_001G140700_1;Gorai_004G136800_1;Gorai_005G096400_1;Gorai_012G095900_1
cluster16970	WD_REPEATS_REGION domain-containing protein	-	S	-	-	4	Gorai_004G022800_1;Gorai_004G106000_1;Gorai_005G064200_1;Gorai_007G268100_1
cluster16976	60S ribosomal protein L30	GO:0003723	J	-	-	4	Gorai_004G138700_1;Gorai_006G035600_1;Gorai_008G148800_1;Gorai_011G185200_1
cluster17003	CG-1 domain-containing protein	GO:0003677	S	-	-	4	Gorai_004G075100_1;Gorai_005G105300_1;Gorai_008G091800_1;Gorai_012G074000_1
cluster17013	Acyltransferase (Fragment)	GO:0004144,GO:0044238,GO:0044249,GO:1901576	I	2.3.1.22	-	4	Gorai_001G079500_1;Gorai_004G072600_1;Gorai_007G064100_1;Gorai_007G064200_1
cluster17032	TPX2 domain-containing protein	-	-	-	-	4	Gorai_004G036700_1;Gorai_N003100_1;Gorai_N004300_1;Gorai_N004400_1
cluster17061	RING-type domain-containing protein	GO:0016020	O	-	-	4	Gorai_007G024000_1;Gorai_007G024100_1;Gorai_007G024200_1;Gorai_007G024300_1
cluster17066	Kinesin-like protein	GO:0005874,GO:0003777,GO:0005524,GO:0008017,GO:0007018	Z	-	-	4	Gorai_005G078400_1;Gorai_005G156400_1;Gorai_007G129600_1;Gorai_008G134200_1
cluster17088	alanine transaminase	GO:0008483,GO:0030170,GO:0009058,GO:0042853	E	2.6.1.2	-	4	Gorai_003G054500_1;Gorai_007G155200_1;Gorai_011G055200_1;Gorai_011G073800_1
cluster17132	Oxidoreductase FAD/NAD(P)-binding domain-containing protein	GO:0016491	CH	1.6.2.2	-	4	Gorai_007G252900_1;Gorai_007G253000_1;Gorai_007G253100_1;Gorai_012G138400_1
cluster17151	TF-B3 domain-containing protein	-	K	-	-	4	Gorai_002G151200_1;Gorai_006G045300_1;Gorai_007G172500_1;Gorai_011G241300_1
cluster17155	arginine--tRNA ligase	GO:0004814,GO:0005524,GO:0006420	J	6.1.1.19	-	4	Gorai_002G067400_1;Gorai_002G067500_1;Gorai_007G107900_1;Gorai_008G049500_1
cluster17162	ENTH domain-containing protein	-	S	-	-	4	Gorai_001G226900_1;Gorai_006G043300_1;Gorai_007G194000_1;Gorai_011G166500_1
cluster17185	(-)-isopiperitenol/(-)-carveol dehydrogenase, mitochondrial-like	GO:0016491	Q	-	-	4	Gorai_001G073900_1;Gorai_006G041300_1;Gorai_007G035400_1;Gorai_007G035500_1
cluster17200	Strictosidine synthase conserved region domain-containing protein	GO:0016787,GO:0016844,GO:0009058	J	-	-	4	Gorai_006G224100_1;Gorai_006G224500_1;Gorai_007G344100_1;Gorai_007G344300_1
cluster17229	TLC domain-containing protein	GO:0016020	-	-	-	4	Gorai_006G189000_1;Gorai_007G259000_1;Gorai_008G088400_1;Gorai_013G120000_1
cluster17236	Cellulose synthase-like protein E1	GO:0016020,GO:0016760,GO:0030244	G	-	-	4	Gorai_007G261200_1;Gorai_007G261400_1;Gorai_007G261600_1;Gorai_013G193200_1
cluster17259	Secreted protein	-	-	-	-	4	Gorai_005G063500_1;Gorai_005G063700_1;Gorai_005G064600_1;Gorai_007G266800_1
cluster17290	Major facilitator superfamily (MFS) profile domain-containing protein	GO:0016020,GO:0005315,GO:0006817,GO:0055085	P	-	-	4	Gorai_005G029800_1;Gorai_005G029900_1;Gorai_N019800_1;Gorai_N019900_1
cluster17293	signal peptidase complex catalytic subunit SEC11A-like	GO:0016020,GO:0008233,GO:0006465	U	3.4.21.89	-	4	Gorai_008G103000_1;Gorai_008G202300_1;Gorai_012G093400_1;Gorai_013G159700_1
cluster17295	F-box domain-containing protein	-	-	-	-	4	Gorai_013G161900_1;Gorai_013G162200_1;Gorai_013G162300_1;Gorai_013G162600_1
cluster17300	AB hydrolase-1 domain-containing protein	GO:0016787	I	-	-	4	Gorai_013G253700_1;Gorai_013G254600_1;Gorai_013G254700_1;Gorai_013G254800_1
cluster17307	Protein kinase domain-containing protein	GO:0004672,GO:0005524	KLT	2.7.11.1	-	4	Gorai_001G073400_1;Gorai_013G116400_1;Gorai_013G161000_1;Gorai_013G181900_1
cluster17320	Clathrin/coatomer adaptor adaptin-like N-terminal domain-containing protein	GO:0030117,GO:0006886,GO:0016192	U	-	-	4	Gorai_003G132900_1;Gorai_011G069300_1;Gorai_013G102200_1;Gorai_013G167200_1
cluster17326	Amino_oxidase domain-containing protein	GO:0016020	S	-	-	4	Gorai_001G195300_1;Gorai_005G165300_1;Gorai_011G182300_1;Gorai_013G167300_1
cluster17330	clathrin heavy chain 1-like isoform X6	GO:0030130,GO:0030132,GO:0005198,GO:0006886,GO:0016192	U	-	-	4	Gorai_006G105100_1;Gorai_011G159200_1;Gorai_012G104500_1;Gorai_013G185400_1
cluster17368	Protein kinase domain-containing protein	GO:0005886,GO:0004674,GO:0005524,GO:0016310	T	-	-	4	Gorai_001G209200_1;Gorai_001G211900_1;Gorai_001G212100_1;Gorai_013G235600_1
cluster17394	TF-B3 domain-containing protein	GO:0003677	K	-	-	4	Gorai_008G071400_1;Gorai_008G071500_1;Gorai_008G071600_1;Gorai_013G245600_1
cluster17420	Formin-like protein	GO:0051015,GO:0045010	TZ	-	-	4	Gorai_002G144100_1;Gorai_006G052500_1;Gorai_011G119700_1;Gorai_013G218400_1
cluster17422	RWP-RK domain-containing protein (Fragment)	-	L	-	-	4	Gorai_005G133400_1;Gorai_011G136500_1;Gorai_012G016100_1;Gorai_013G133900_1
cluster17428	DEAD-box RNA helicase Q domain-containing protein	GO:0003676,GO:0003724,GO:0005524,GO:0016787	A	3.6.4.13	-	4	Gorai_002G146500_1;Gorai_011G052700_1;Gorai_012G114800_1;Gorai_013G058500_1
cluster17464	Adaptin_N domain-containing protein	GO:0005737,GO:0006606	UY	-	-	4	Gorai_002G122100_1;Gorai_003G112600_1;Gorai_008G128700_1;Gorai_012G059000_1
cluster17473	DED domain-containing protein	-	S	-	-	4	Gorai_001G142700_1;Gorai_002G111900_1;Gorai_005G093400_1;Gorai_006G047200_1
cluster17475	molybdenum cofactor sulfurase-like	-	H	-	-	4	Gorai_002G105400_1;Gorai_002G105500_1;Gorai_002G136600_1;Gorai_003G163000_1
cluster17504	DUF674 family protein	-	S	-	-	4	Gorai_002G259900_1;Gorai_002G260000_1;Gorai_002G260100_1;Gorai_002G260300_1
cluster17558	NADP-dependent oxidoreductase domain-containing protein	GO:0005829,GO:0004032	S	1.1.1.285	-	4	Gorai_002G170600_1;Gorai_002G170700_1;Gorai_002G170900_1;Gorai_005G043800_1
cluster17567	Vta1/callose synthase N-terminal domain-containing protein (Fragment)	-	S	-	GT48	4	Gorai_002G106700_1;Gorai_003G053800_1;Gorai_005G179000_1;Gorai_006G001100_1
cluster17581	valine--tRNA ligase, chloroplastic/mitochondrial 2 isoform X1	GO:0004832,GO:0005524,GO:0006438	J	6.1.1.9	-	4	Gorai_002G000100_1;Gorai_005G269600_1;Gorai_005G269800_1;Gorai_011G000300_1
cluster17590	UPF0496 protein At2g18630-like	GO:0016020	S	-	-	4	Gorai_003G017000_1;Gorai_003G017200_1;Gorai_003G017300_1;Gorai_003G017400_1
cluster17615	Cytochrome P450	GO:0016020,GO:0004497,GO:0005506,GO:0016705,GO:0020037	Q	1.14.14.19,1.14.14.32	-	4	Gorai_003G165300_1;Gorai_003G165500_1;Gorai_003G165600_1;Gorai_003G165700_1
cluster17616	lactoylglutathione lyase	GO:0004462,GO:0046872	G	4.4.1.5	-	4	Gorai_003G145000_1;Gorai_003G145100_1;Gorai_003G145200_1;Gorai_003G145300_1
cluster17692	DUF4220 domain-containing protein	GO:0016020	S	-	-	4	Gorai_005G039700_1;Gorai_005G039800_1;Gorai_005G039900_1;Gorai_005G040000_1
cluster17701	Bet v I/Major latex protein domain-containing protein	GO:0005737,GO:0004864,GO:0010427,GO:0038023,GO:0006952,GO:0009738	S	-	-	4	Gorai_005G062600_1;Gorai_005G062800_1;Gorai_005G063200_1;Gorai_005G064900_1
cluster17727	Bifunctional inhibitor/plant lipid transfer protein/seed storage helical domain-containing protein	GO:0006869	S	-	-	4	Gorai_005G230400_1;Gorai_006G198700_1;Gorai_006G198800_1;Gorai_006G198900_1
cluster17728	Bet v I/Major latex protein domain-containing protein	GO:0005737,GO:0004864,GO:0010427,GO:0038023,GO:0006952,GO:0009738	S	-	-	4	Gorai_005G062700_1;Gorai_005G063300_1;Gorai_005G063600_1;Gorai_005G064500_1
cluster17743	UBC core domain-containing protein	GO:0016020	G	2.4.1.18	CBM48,GH13	4	Gorai_005G101800_1;Gorai_008G102400_1;Gorai_008G141300_1;Gorai_011G217000_1
cluster17838	NAC domain-containing protein	GO:0003677,GO:0006355	K	-	-	4	Gorai_011G269400_1;Gorai_011G269500_1;Gorai_011G271300_1;Gorai_011G271500_1
cluster17852	DC1 domain-containing protein	-	-	-	-	4	Gorai_011G259400_1;Gorai_011G259600_1;Gorai_011G259900_1;Gorai_011G260000_1
cluster17853	Phorbol-ester/DAG-type domain-containing protein	GO:0016301,GO:0046872,GO:0016310	S	-	-	4	Gorai_011G253500_1;Gorai_011G253600_1;Gorai_011G253700_1;Gorai_011G253800_1
cluster17858	HIT domain-containing protein	GO:0047627	T	-	-	4	Gorai_001G180100_1;Gorai_001G193900_1;Gorai_008G101300_1;Gorai_011G223200_1
cluster17868	LRRNT_2 domain-containing protein	GO:0016020,GO:0016301,GO:0016310	A	-	-	4	Gorai_011G138000_1;Gorai_011G138100_1;Gorai_011G138200_1;Gorai_011G138300_1
cluster17869	DC1 domain-containing protein	-	S	-	-	4	Gorai_011G257700_1;Gorai_011G257800_1;Gorai_011G257900_1;Gorai_011G258000_1
cluster17874	Leucine-rich repeat-containing N-terminal plant-type domain-containing protein	GO:0016020,GO:0016301,GO:0016310	Q	-	-	4	Gorai_011G143300_1;Gorai_011G143400_1;Gorai_011G143500_1;Gorai_011G143600_1
cluster17891	Protein kinase domain-containing protein	GO:0004672,GO:0005524,GO:0043539,GO:0016310,GO:1902456	T	2.7.11.1	-	4	Gorai_011G154300_1;Gorai_011G154500_1;Gorai_011G155200_1;Gorai_011G155300_1
cluster17957	Short-chain dehydrogenase/reductase	GO:0016616	Q	1.1.1.208	-	4	Gorai_001G170300_1;Gorai_001G170400_1;Gorai_011G228900_1;Gorai_011G229200_1
cluster18053	desiccation-related protein PCC13-62-like	-	S	-	-	4	Gorai_008G010600_1;Gorai_008G010700_1;Gorai_008G010800_1;Gorai_008G010900_1
cluster18171	Enoyl reductase (ER) domain-containing protein	GO:0016491	C	-	-	4	Gorai_001G230300_1;Gorai_001G230400_1;Gorai_001G230500_1;Gorai_001G230800_1
cluster18182	Ionotropic glutamate receptor C-terminal domain-containing protein	GO:0005886,GO:0015276,GO:0034220,GO:0035235	U	-	-	4	Gorai_001G227300_1;Gorai_001G227400_1;Gorai_001G227500_1;Gorai_001G227600_1
cluster18197	AP2/ERF domain-containing protein	GO:0003677,GO:0003700,GO:0006355,GO:0009873	K	-	-	4	Gorai_001G252600_1;Gorai_001G252800_1;Gorai_001G253000_1;Gorai_001G253100_1
cluster18240	Glutamate receptor	GO:0005886,GO:0015276,GO:0038023,GO:0034220	EPT	-	-	4	Gorai_001G101400_1;Gorai_001G101500_1;Gorai_001G101600_1;Gorai_001G101700_1
cluster18349	Laccase	GO:0005507,GO:0052716,GO:0046274	Q	1.10.3.2	-	4	Gorai_012G109500_1;Gorai_012G109600_1;Gorai_012G109700_1;Gorai_012G109900_1
cluster19285	phosphoribosyl-AMP cyclohydrolase	GO:0004325,GO:0004635,GO:0000105,GO:0006783	H	4.99.1.1,4.99.1.9	-	3	Gorai_002G177700_1;Gorai_005G143700_1;Gorai_010G102200_1
cluster19288	Ribosomal protein L32	-	-	-	-	3	Gorai_009G029500_1;Gorai_009G058100_1;Gorai_010G093300_1
cluster19290	Uncharacterized protein	-	T	-	-	3	Gorai_003G110400_1;Gorai_009G343000_1;Gorai_010G103200_1
cluster19291	Peptidase C14 caspase domain-containing protein	GO:0005737,GO:0004197,GO:0006508	DO	-	-	3	Gorai_010G213400_1;Gorai_010G213500_1;Gorai_010G213700_1
cluster19292	BHLH domain-containing protein	GO:0090575,GO:0000977,GO:0000981,GO:0006357	K	-	-	3	Gorai_002G157100_1;Gorai_008G085900_1;Gorai_010G053500_1
cluster19293	RING-type domain-containing protein	-	O	-	-	3	Gorai_002G000400_1;Gorai_010G000100_1;Gorai_N025700_1
cluster19294	poly(A)-specific ribonuclease	GO:0000932,GO:0030015,GO:0003676,GO:0004535,GO:0043928	A	-	-	3	Gorai_001G037000_1;Gorai_009G061200_1;Gorai_010G244300_1
cluster19299	Ribosomal protein L14e domain-containing protein	GO:0005840,GO:1990904,GO:0003723,GO:0003735,GO:0006412	J	-	-	3	Gorai_004G177400_1;Gorai_006G089500_1;Gorai_010G116700_1
cluster19300	Repressor of RNA polymerase III transcription	-	K	-	-	3	Gorai_001G193400_1;Gorai_001G223500_1;Gorai_010G145600_1
cluster19302	FBD domain-containing protein	-	S	-	-	3	Gorai_007G326700_1;Gorai_007G326800_1;Gorai_010G101500_1
cluster19303	TPX2 domain-containing protein	-	-	-	-	3	Gorai_008G084900_1;Gorai_010G085600_1;Gorai_010G105300_1
cluster19304	Uncharacterized protein	-	-	-	-	3	Gorai_003G082300_1;Gorai_010G044400_1;Gorai_010G098900_1
cluster19306	ABC transmembrane type-1 domain-containing protein	-	-	-	-	3	Gorai_002G215300_1;Gorai_010G179600_1;Gorai_013G151000_1
cluster19307	Brix domain-containing protein	-	-	-	-	3	Gorai_007G211500_1;Gorai_008G074100_1;Gorai_010G106500_1
cluster19309	LRRcap domain-containing protein	GO:0016020,GO:0030620,GO:0000398	A	-	-	3	Gorai_006G052400_1;Gorai_007G212800_1;Gorai_010G065400_1
cluster19311	Kinesin-like protein	GO:0005874,GO:0003777,GO:0005524,GO:0008017,GO:0007018	Z	-	-	3	Gorai_002G186700_1;Gorai_005G103100_1;Gorai_010G126500_1
cluster19312	MLO-like protein	GO:0016020,GO:0005516,GO:0006952,GO:0009607	G	-	-	3	Gorai_010G205000_1;Gorai_010G205100_1;Gorai_010G205200_1
cluster19313	Helicase ATP-binding domain-containing protein	-	A	-	-	3	Gorai_001G240100_1;Gorai_010G147600_1;Gorai_N005200_1
cluster19316	Inhibitor I9 domain-containing protein	-	O	-	-	3	Gorai_001G253300_1;Gorai_010G007000_1;Gorai_013G113300_1
cluster19317	WAT1-related protein	GO:0016020	S	-	-	3	Gorai_007G279000_1;Gorai_008G069300_1;Gorai_010G162600_1
cluster19318	DCD domain-containing protein	-	A	3.6.4.13	-	3	Gorai_007G204300_1;Gorai_010G092600_1;Gorai_010G138200_1
cluster19319	Methyltransferase	GO:0016020,GO:0008168,GO:0032259	S	-	-	3	Gorai_002G078100_1;Gorai_010G193500_1;Gorai_013G126500_1
cluster19320	HTH CENPB-type domain-containing protein	-	CH	-	-	3	Gorai_002G159000_1;Gorai_003G057300_1;Gorai_010G083300_1
cluster19321	Serine/threonine-protein phosphatase	GO:0016020,GO:0016787	T	3.1.3.16	-	3	Gorai_002G100200_1;Gorai_009G350700_1;Gorai_010G043400_1
cluster19322	Transcription factor MYB44-like	GO:0000978,GO:0000981,GO:0006357	K	-	-	3	Gorai_009G215900_1;Gorai_009G276400_1;Gorai_010G023500_1
cluster19323	UBC core domain-containing protein	GO:0016020	O	2.3.2.23	-	3	Gorai_004G195600_1;Gorai_008G053900_1;Gorai_010G163200_1
cluster19324	F-box/kelch-repeat protein At5g60570-like isoform X1	-	S	-	-	3	Gorai_007G223800_1;Gorai_008G004300_1;Gorai_010G139400_1
cluster19325	Lipoxygenase	GO:0016020,GO:0016702,GO:0046872,GO:0006633,GO:0031408,GO:0034440	E	1.13.11.12,1.13.11.58	-	3	Gorai_006G238200_1;Gorai_010G220400_1;Gorai_013G121100_1
cluster19328	RING-type domain-containing protein	GO:0008270,GO:0061630,GO:0006511,GO:0016567	O	2.3.2.27	-	3	Gorai_009G246500_1;Gorai_009G247100_1;Gorai_009G247300_1
cluster19329	stigma-specific STIG1-like protein 1	-	S	-	-	3	Gorai_009G180500_1;Gorai_009G180600_1;Gorai_009G180700_1
cluster19330	F-box domain-containing protein	GO:0031625,GO:0006511	O	-	-	3	Gorai_006G068200_1;Gorai_009G301300_1;Gorai_011G218400_1
cluster19331	NB-ARC domain-containing protein	GO:0043531,GO:0006952,GO:0051707	S	-	-	3	Gorai_009G007000_1;Gorai_009G007100_1;Gorai_009G007200_1
cluster19332	Protein kinase domain-containing protein	GO:0016020,GO:0004674,GO:0005524,GO:0016310	T	-	-	3	Gorai_009G313800_1;Gorai_009G314000_1;Gorai_011G239600_1
cluster19333	Protein kinase domain-containing protein	-	T	-	-	3	Gorai_005G108500_1;Gorai_009G326800_1;Gorai_011G173400_1
cluster19334	protein YELLOW LEAF 1, choloroplastic	GO:0009507,GO:0009658,GO:0010027	-	-	-	3	Gorai_008G093100_1;Gorai_008G148200_1;Gorai_009G401800_1
cluster19335	Inorganic pyrophosphatase 2-like	GO:0016791,GO:0046872	S	3.1.3.74,3.1.3.75	-	3	Gorai_009G140200_1;Gorai_009G140300_1;Gorai_009G140400_1
cluster19336	uncharacterized protein LOC105790966	-	-	-	-	3	Gorai_004G102200_1;Gorai_009G417100_1;Gorai_011G131600_1
cluster19343	Bet v I/Major latex protein domain-containing protein	GO:0005737,GO:0016020,GO:0004864,GO:0010427,GO:0038023,GO:0006952,GO:0009738	S	-	-	3	Gorai_009G434200_1;Gorai_009G434300_1;Gorai_009G434400_1
cluster19344	Protein kinase domain-containing protein	GO:0005886,GO:0004672,GO:0005524,GO:0016310	T	-	-	3	Gorai_009G237700_1;Gorai_009G237800_1;Gorai_N013500_1
cluster19348	Uncharacterized protein	GO:0005615	-	-	-	3	Gorai_004G030000_1;Gorai_004G030100_1;Gorai_009G372900_1
cluster19349	MACPF domain-containing protein	GO:0009626,GO:2000031	S	-	-	3	Gorai_005G021100_1;Gorai_009G172300_1;Gorai_009G394300_1
cluster19351	hypothetical chloroplast RF21 (chloroplast)	-	S	-	-	3	Gorai_007G214200_1;Gorai_009G328900_1;Gorai_011G141200_1
cluster19354	Putative plant transposon protein domain-containing protein	-	-	-	-	3	Gorai_004G167900_1;Gorai_009G149100_1;Gorai_011G119500_1
cluster19356	CitMHS domain-containing protein	GO:0009706,GO:0015140,GO:0071423	P	-	-	3	Gorai_005G130700_1;Gorai_009G127300_1;Gorai_011G165400_1
cluster19358	Protein kinase domain-containing protein	GO:0004672,GO:0005524	T	2.7.11.1	-	3	Gorai_006G042700_1;Gorai_009G206800_1;Gorai_013G175600_1
cluster19361	RNA-dependent RNA polymerase	GO:0003723,GO:0003968,GO:0001172,GO:0031047	A	2.7.7.48	-	3	Gorai_001G081400_1;Gorai_002G196400_1;Gorai_009G352500_1
cluster19367	DUF1771 domain-containing protein	-	L	-	-	3	Gorai_009G278500_1;Gorai_011G110100_1;Gorai_013G173700_1
cluster19368	Protein kinase domain-containing protein	GO:0004672,GO:0005524,GO:0016757,GO:0016310	T	-	-	3	Gorai_001G036800_1;Gorai_008G284000_1;Gorai_009G307500_1
cluster19369	CARD domain-containing protein	-	O	-	-	3	Gorai_004G241200_1;Gorai_007G123800_1;Gorai_009G336200_1
cluster19372	Uncharacterized protein	-	S	-	-	3	Gorai_004G143500_1;Gorai_004G200200_1;Gorai_011G105800_1
cluster19374	NAC domain-containing protein	GO:0003677,GO:0006355	K	-	-	3	Gorai_004G270200_1;Gorai_004G270300_1;Gorai_004G270400_1
cluster19377	RRM domain-containing protein (Fragment)	GO:0003723	A	-	-	3	Gorai_004G180700_1;Gorai_005G122600_1;Gorai_012G127300_1
cluster19378	SGNH_hydro domain-containing protein	GO:0016788	-	-	-	3	Gorai_002G190400_1;Gorai_004G269600_1;Gorai_005G173500_1
cluster19380	inorganic diphosphatase	GO:0005737,GO:0000287,GO:0004427,GO:0006796	C	3.6.1.1	-	3	Gorai_002G041300_1;Gorai_003G102600_1;Gorai_004G141500_1
cluster19381	UBC core domain-containing protein	GO:0006511	O	2.3.2.23	-	3	Gorai_004G053900_1;Gorai_008G252100_1;Gorai_011G239900_1
cluster19382	Translation elongation factor IF5A C-terminal domain-containing protein	GO:0045905,GO:0003723,GO:0003746,GO:0043022,GO:0045901	J	-	-	3	Gorai_004G130700_1;Gorai_005G024200_1;Gorai_006G016000_1
cluster19384	glutathione transferase	GO:0005829,GO:0004364,GO:0006749,GO:0009407	O	2.5.1.18	-	3	Gorai_004G031900_1;Gorai_004G032100_1;Gorai_004G032300_1
cluster19385	Protein kinase domain-containing protein	GO:0016020,GO:0004672,GO:0005524,GO:0016310	T	2.7.11.1	-	3	Gorai_004G233500_1;Gorai_005G088200_1;Gorai_005G161700_1
cluster19387	Uncharacterized protein	-	-	-	-	3	Gorai_004G097100_1;Gorai_004G164300_1;Gorai_012G052400_1
cluster19388	PGG domain-containing protein	GO:0016020	S	-	-	3	Gorai_003G176800_1;Gorai_003G178300_1;Gorai_004G192600_1
cluster19389	AP2/ERF domain-containing protein	GO:0003677,GO:0003700,GO:0006355,GO:0009873	K	-	-	3	Gorai_004G057000_1;Gorai_004G057100_1;Gorai_012G096200_1
cluster19390	GST N-terminal domain-containing protein	GO:0004364,GO:0042221	O	2.5.1.18	-	3	Gorai_004G211100_1;Gorai_004G211200_1;Gorai_008G246200_1
cluster19396	LOB domain-containing protein	-	S	-	-	3	Gorai_004G023900_1;Gorai_012G185900_1;Gorai_013G002900_1
cluster19397	BED-type domain-containing protein	GO:0003677,GO:0046872,GO:0046983,GO:0009791	L	-	-	3	Gorai_004G271300_1;Gorai_007G331900_1;Gorai_012G042700_1
cluster19398	Fungal lipase-like domain-containing protein	GO:0016020,GO:0004806,GO:0006629	I	-	-	3	Gorai_007G054200_1;Gorai_007G054400_1;Gorai_007G054600_1
cluster19402	Putative C5orf65	-	-	-	-	3	Gorai_007G369000_1;Gorai_007G369100_1;Gorai_007G369300_1
cluster19403	Longin domain-containing protein	GO:0005789,GO:0005484,GO:0006888,GO:0006890,GO:0061025	U	-	-	3	Gorai_005G001200_1;Gorai_007G070900_1;Gorai_007G258300_1
cluster19407	Peroxidase	GO:0005576,GO:0020037,GO:0046872,GO:0140825,GO:0006979,GO:0042744,GO:0098869	Q	1.11.1.7	-	3	Gorai_007G049900_1;Gorai_007G065200_1;Gorai_007G070800_1
cluster19408	DOMON domain-containing protein	GO:0016020	DT	-	-	3	Gorai_007G327200_1;Gorai_007G327500_1;Gorai_007G328400_1
cluster19411	TBP-binding domain-containing protein	GO:0016020,GO:0000290	S	-	-	3	Gorai_002G035800_1;Gorai_007G247200_1;Gorai_011G153700_1
cluster19412	Response regulatory domain-containing protein	GO:0000160,GO:0009736	K	-	-	3	Gorai_001G126800_1;Gorai_005G145700_1;Gorai_007G317900_1
cluster19413	Ribosome-inactivating protein	GO:0004653,GO:0030598,GO:0006493,GO:0017148	G	-	-	3	Gorai_007G058500_1;Gorai_013G087400_1;Gorai_013G087700_1
cluster19414	SAWADEE domain-containing protein	-	S	-	-	3	Gorai_005G070300_1;Gorai_005G174400_1;Gorai_007G223700_1
cluster19423	Myb-related protein Myb4-like	-	K	-	-	3	Gorai_013G071600_1;Gorai_013G072900_1;Gorai_013G073000_1
cluster19425	B3 domain-containing protein	-	-	-	-	3	Gorai_003G050000_1;Gorai_013G016300_1;Gorai_013G061700_1
cluster19427	LRRNT_2 domain-containing protein	GO:0016020	A	-	-	3	Gorai_013G236800_1;Gorai_013G237000_1;Gorai_013G237100_1
cluster19428	EMBRYO SURROUNDING FACTOR 1.3-like	GO:0010098	-	-	-	3	Gorai_013G030900_1;Gorai_013G031300_1;Gorai_013G031400_1
cluster19429	pyruvate kinase	GO:0005737,GO:0043231,GO:0000287,GO:0004743,GO:0005524,GO:0016301,GO:0030955,GO:0006096,GO:0016310	G	2.7.1.40	-	3	Gorai_005G237900_1;Gorai_011G224700_1;Gorai_013G066700_1
cluster19431	Coatomer subunit zeta	GO:0000139,GO:0030126,GO:0006886,GO:0006890,GO:0006891	-	-	-	3	Gorai_001G184900_1;Gorai_002G194100_1;Gorai_013G087100_1
cluster19433	NAC domain-containing protein	GO:0003677,GO:0006355	K	-	-	3	Gorai_002G019700_1;Gorai_011G257000_1;Gorai_013G066200_1
cluster19435	Ribosomal Proteins L2 RNA binding domain-containing protein	GO:0005840,GO:1990904,GO:0003735,GO:0006412	J	-	-	3	Gorai_005G096900_1;Gorai_008G190400_1;Gorai_013G080500_1
cluster19436	Mitochondrial proton/calcium exchanger protein	GO:0005743,GO:0005509	O	-	-	3	Gorai_002G121400_1;Gorai_008G035400_1;Gorai_013G084400_1
cluster19437	RNA-directed DNA polymerase	GO:0009523	-	-	-	3	Gorai_001G164100_1;Gorai_001G167000_1;Gorai_013G212800_1
cluster19440	Metallo-beta-lactamase domain-containing protein	-	S	1.13.11.18	-	3	Gorai_005G073200_1;Gorai_006G053200_1;Gorai_013G082600_1
cluster19441	Protein TIC 214	-	-	-	-	3	Gorai_002G064200_1;Gorai_011G078900_1;Gorai_012G102100_1
cluster19442	Rx N-terminal domain-containing protein	GO:0006952,GO:0051707	T	-	-	3	Gorai_002G067200_1;Gorai_002G069100_1;Gorai_002G069200_1
cluster19443	Prokaryotic-type class I peptide chain release factors domain-containing protein	GO:0003747,GO:0006415	J	3.1.1.29	-	3	Gorai_002G177500_1;Gorai_005G179200_1;Gorai_011G192800_1
cluster19444	pentatricopeptide repeat-containing protein At4g21190-like isoform X2	GO:0016020	S	-	-	3	Gorai_002G076100_1;Gorai_002G162900_1;Gorai_012G035700_1
cluster19449	Uncharacterized protein	-	-	-	-	3	Gorai_002G010800_1;Gorai_002G014100_1;Gorai_002G014200_1
cluster19451	Protein kinase domain-containing protein	-	S	-	-	3	Gorai_002G133100_1;Gorai_008G109300_1;Gorai_012G093300_1
cluster19452	Protein kinase domain-containing protein	GO:0016020,GO:0004674,GO:0005524	T	-	-	3	Gorai_002G048300_1;Gorai_002G048600_1;Gorai_002G048800_1
cluster19453	UDP-glycosyltransferase 79B2-like	GO:0035251	CG	2.4.2.51	-	3	Gorai_002G065300_1;Gorai_002G065400_1;Gorai_002G065500_1
cluster19454	Uncharacterized protein	-	-	-	-	3	Gorai_002G177200_1;Gorai_005G159600_1;Gorai_008G167100_1
cluster19455	Heat shock factor-binding protein 1-like	GO:0003714,GO:0045892	S	-	-	3	Gorai_002G124200_1;Gorai_005G060300_1;Gorai_N022500_1
cluster19457	PH domain-containing protein	GO:0016020	-	-	-	3	Gorai_001G213600_1;Gorai_002G111300_1;Gorai_003G053400_1
cluster19465	FMN-dependent dehydrogenase domain-containing protein	GO:0016491	C	1.1.3.15,6.1.1.9	-	3	Gorai_003G061400_1;Gorai_006G101900_1;Gorai_008G142700_1
cluster19466	Cytochrome P450	GO:0016020,GO:0004497,GO:0005506,GO:0016705,GO:0020037	Q	1.14.14.19,1.14.14.32	-	3	Gorai_003G165000_1;Gorai_003G165100_1;Gorai_003G165400_1
cluster19467	NB-ARC domain-containing protein	GO:0005524,GO:0043531,GO:0006952,GO:0051707	T	-	-	3	Gorai_003G148900_1;Gorai_003G163400_1;Gorai_003G163700_1
cluster19469	Maturase K (Fragment)	GO:0009507,GO:0006397	S	-	-	3	Gorai_003G179600_1;Gorai_005G171000_1;Gorai_006G008300_1
cluster19470	K Homology domain-containing protein	GO:0003723	A	-	-	3	Gorai_001G130400_1;Gorai_003G112500_1;Gorai_003G117200_1
cluster19471	Pectinesterase	GO:0030599,GO:0045330,GO:0042545,GO:0045490	G	3.1.1.11	-	3	Gorai_003G110300_1;Gorai_003G110500_1;Gorai_008G212400_1
cluster19473	Uncharacterized protein	GO:0016020	-	-	-	3	Gorai_003G043200_1;Gorai_006G051200_1;Gorai_012G030700_1
cluster19474	Plus3 domain-containing protein	GO:0003677	B	3.1.1.47	-	3	Gorai_001G272200_1;Gorai_003G172900_1;Gorai_005G118800_1
cluster19475	EH domain-containing protein	-	S	-	-	3	Gorai_001G057300_1;Gorai_003G067600_1;Gorai_011G198900_1
cluster19477	ANK_REP_REGION domain-containing protein	-	I	-	-	3	Gorai_003G056700_1;Gorai_005G117000_1;Gorai_006G067800_1
cluster19478	NAD-dependent epimerase/dehydratase domain-containing protein	GO:0003854,GO:0006694	V	-	-	3	Gorai_001G137700_1;Gorai_003G054700_1;Gorai_003G054800_1
cluster19480	Protein kinase domain-containing protein	GO:0005886,GO:0004672,GO:0005524,GO:0030247,GO:0007166	T	-	-	3	Gorai_005G086400_1;Gorai_005G086700_1;Gorai_005G086800_1
cluster19481	ARM repeat superfamily protein	-	S	-	-	3	Gorai_005G264600_1;Gorai_005G264800_1;Gorai_005G265000_1
cluster19482	Major facilitator superfamily (MFS) profile domain-containing protein	GO:0016020	J	-	-	3	Gorai_005G171100_1;Gorai_006G122900_1;Gorai_008G008900_1
cluster19485	GH10 domain-containing protein	GO:0031176,GO:0000272	G	-	-	3	Gorai_005G028800_1;Gorai_011G146100_1;Gorai_011G281800_1
cluster19487	BHLH domain-containing protein	GO:0003677,GO:0046983,GO:0006355	K	-	-	3	Gorai_005G188400_1;Gorai_005G188700_1;Gorai_008G053100_1
cluster19496	glucan endo-1,3-beta-D-glucosidase	GO:0009506	G	-	-	3	Gorai_011G260900_1;Gorai_011G261100_1;Gorai_011G261200_1
cluster19499	Ovule protein (Fragment)	GO:0016020	FG	-	-	3	Gorai_011G000200_1;Gorai_011G296300_1;Gorai_N017700_1
cluster19500	Cytochrome P450	GO:0016020,GO:0005506,GO:0016709,GO:0020037	Q	1.14.13.53,1.14.13.89,1.14.14.19,1.14.14.32	-	3	Gorai_011G272900_1;Gorai_011G273000_1;Gorai_011G273100_1
cluster19502	Uncharacterized protein	-	-	-	-	3	Gorai_006G056200_1;Gorai_011G228700_1;Gorai_012G068900_1
cluster19506	NET domain-containing protein	-	K	-	-	3	Gorai_001G257200_1;Gorai_006G082100_1;Gorai_011G147200_1
cluster19511	CUE domain-containing protein	-	GM	-	-	3	Gorai_001G209900_1;Gorai_011G216100_1;Gorai_012G122500_1
cluster19515	FAD-binding PCMH-type domain-containing protein	GO:0016491,GO:0071949	C	1.1.1.195	-	3	Gorai_008G278700_1;Gorai_008G278800_1;Gorai_008G278900_1
cluster19517	TPX2 domain-containing protein	GO:0016020	C	-	-	3	Gorai_001G198200_1;Gorai_008G202200_1;Gorai_012G120800_1
cluster19546	TF-B3 domain-containing protein	GO:0003677,GO:0003700,GO:0006355	K	-	-	3	Gorai_012G168800_1;Gorai_012G168900_1;Gorai_012G169100_1
cluster19547	TF-B3 domain-containing protein	GO:0003677	K	-	-	3	Gorai_012G168100_1;Gorai_012G168300_1;Gorai_012G168400_1
cluster19549	TF-B3 domain-containing protein	GO:0003677,GO:0003746,GO:0006414	K	-	-	3	Gorai_012G168500_1;Gorai_012G169200_1;Gorai_012G169400_1
cluster19553	DUF538 domain-containing protein	-	S	-	-	3	Gorai_012G113700_1;Gorai_012G113800_1;Gorai_012G113900_1
cluster19554	glutathione transferase	GO:0005829,GO:0004364,GO:0006749,GO:0009407	O	2.5.1.18	-	3	Gorai_012G120900_1;Gorai_012G121000_1;Gorai_012G121100_1
cluster19561	PGG domain-containing protein	GO:0016020	S	-	-	3	Gorai_006G102600_1;Gorai_006G102700_1;Gorai_006G107800_1
cluster19562	Senescence domain-containing protein	-	-	-	-	3	Gorai_006G231400_1;Gorai_006G231500_1;Gorai_006G231600_1
cluster21548	Allene oxide synthase	GO:0004497,GO:0005506,GO:0016705,GO:0020037	Q	4.2.1.92	-	2	Gorai_010G013600_1;Gorai_010G013700_1
cluster21549	Protein Ycf2	-	S	-	-	2	Gorai_001G189400_1;Gorai_010G226200_1
cluster21550	uncharacterized protein LOC105797037	-	-	-	-	2	Gorai_001G168800_1;Gorai_010G164000_1
cluster21551	TPR_REGION domain-containing protein	GO:0030008,GO:0048193	U	2.7.7.7	-	2	Gorai_007G286700_1;Gorai_010G090900_1
cluster21552	uncharacterized protein LOC105772276	-	-	-	-	2	Gorai_010G198700_1;Gorai_010G204100_1
cluster21553	DUF668 domain-containing protein	GO:0045927	S	3.6.4.13	-	2	Gorai_010G121900_1;Gorai_010G187600_1
cluster21554	Protein DETOXIFICATION	GO:0016020	U	-	-	2	Gorai_005G171900_1;Gorai_010G161600_1
cluster21555	histone acetyltransferase	GO:0004402,GO:0006338,GO:0006355	B	2.3.1.48	-	2	Gorai_010G134900_1;Gorai_012G004600_1
cluster21556	histone-lysine N-methyltransferase, H3 lysine-9 specific SUVH1-like	GO:0008168,GO:0032259	B	1.5.3.1,1.5.3.7,2.1.1.43	-	2	Gorai_010G209600_1;Gorai_010G212000_1
cluster21557	Cytochrome P450	GO:0016020,GO:0004497,GO:0005506,GO:0016705,GO:0020037,GO:0016125	Q	1.14.19.41	-	2	Gorai_010G166000_1;Gorai_010G166100_1
cluster21558	EF-hand domain-containing protein	GO:0005509	S	-	-	2	Gorai_010G019100_1;Gorai_010G019200_1
cluster21559	CUE domain-containing protein	-	S	-	-	2	Gorai_010G224700_1;Gorai_010G224900_1
cluster21560	EF-hand domain-containing protein	GO:0005743,GO:0000095,GO:0005509,GO:1901962	C	3.1.4.11	-	2	Gorai_010G203900_1;Gorai_010G204000_1
cluster21561	TPR_REGION domain-containing protein	-	A	-	-	2	Gorai_009G413100_1;Gorai_010G138300_1
cluster21562	glucan endo-1,3-beta-D-glucosidase	GO:0042973,GO:0005975	G	-	-	2	Gorai_010G003400_1;Gorai_010G003500_1
cluster21563	(S)-2-hydroxy-acid oxidase	GO:0016491	C	1.1.3.15	-	2	Gorai_010G173900_1;Gorai_010G174000_1
cluster21564	ATP synthase subunit gamma	GO:0045261,GO:0046933,GO:0015986,GO:1902600	C	-	-	2	Gorai_004G104400_1;Gorai_010G121700_1
cluster21565	Chitin synthase 2	GO:0016020	-	-	-	2	Gorai_009G251500_1;Gorai_010G229300_1
cluster21566	Uncharacterized protein	GO:0016020	-	-	-	2	Gorai_005G269700_1;Gorai_010G245700_1
cluster21567	Cyclin-like domain-containing protein	GO:0051082,GO:0006457	O	-	-	2	Gorai_010G200700_1;Gorai_012G013800_1
cluster21569	Integrase catalytic domain-containing protein	-	S	-	-	2	Gorai_007G234500_1;Gorai_010G113500_1
cluster21570	Uncharacterized protein	-	-	-	-	2	Gorai_010G107200_1;Gorai_010G135600_1
cluster21571	THH1/TOM1/TOM3 domain-containing protein	GO:0016020	S	-	-	2	Gorai_002G150900_1;Gorai_010G079300_1
cluster21572	Uncharacterized protein	-	-	-	-	2	Gorai_004G293100_1;Gorai_010G099900_1
cluster21574	Histidine kinase/HSP90-like ATPase domain-containing protein	GO:0005524,GO:0016887,GO:0051082,GO:0140662,GO:0006457	O	-	-	2	Gorai_007G238900_1;Gorai_010G173700_1
cluster21575	Serine/threonine-protein phosphatase 4 regulatory subunit 3-like central domain-containing protein	GO:0016020	S	-	-	2	Gorai_002G146800_1;Gorai_010G107500_1
cluster21576	Uncharacterized protein	GO:0016020	-	-	-	2	Gorai_010G102300_1;Gorai_010G102400_1
cluster21577	coumaroyl-CoA:anthocyanidin 3-O-glucoside-6''-O-coumaroyltransferase 1-like	-	S	-	-	2	Gorai_010G059400_1;Gorai_010G059500_1
cluster21578	LisH domain-containing protein	GO:0003714,GO:0045892	S	-	-	2	Gorai_010G256200_1;Gorai_010G256300_1
cluster21579	Starch synthase, chloroplastic/amyloplastic	GO:0009507,GO:0016757,GO:0019252	O	2.4.1.21	GT5	2	Gorai_010G135300_1;Gorai_010G148700_1
cluster21580	GPI ethanolamine phosphate transferase 1	GO:0005789,GO:0051377	KLT	-	-	2	Gorai_001G214100_1;Gorai_010G120100_1
cluster21581	UBX domain-containing protein	GO:0005829,GO:0043130,GO:0000045,GO:0007030,GO:0031468,GO:0043161,GO:0061025	Y	-	-	2	Gorai_010G251000_1;Gorai_011G236500_1
cluster21582	PPR_long domain-containing protein	GO:0003723,GO:0009451	J	-	-	2	Gorai_010G136900_1;Gorai_013G074200_1
cluster21583	Serpin domain-containing protein	GO:0005615,GO:0004867	O	-	-	2	Gorai_010G211300_1;Gorai_010G211500_1
cluster21584	Importin N-terminal domain-containing protein	-	K	-	-	2	Gorai_010G187400_1;Gorai_011G120400_1
cluster21585	AAA ATPase AAA+ lid domain-containing protein	GO:0016020	O	-	-	2	Gorai_005G226200_1;Gorai_010G095700_1
cluster21586	Uncharacterized protein	-	-	-	-	2	Gorai_010G086900_1;Gorai_011G169900_1
cluster21587	Translocon at the inner envelope membrane of chloroplasts 214	-	-	-	-	2	Gorai_010G117800_1;Gorai_013G070500_1
cluster21588	DYW domain-containing protein	GO:0003723,GO:0009451	C	-	-	2	Gorai_005G013200_1;Gorai_010G082400_1
cluster21589	Secreted protein	-	-	-	-	2	Gorai_007G257300_1;Gorai_010G071600_1
cluster21591	transcription elongation factor SPT6 homolog	-	K	-	-	2	Gorai_009G435500_1;Gorai_010G107400_1
cluster21592	F-box domain-containing protein	-	S	-	-	2	Gorai_010G207900_1;Gorai_010G208700_1
cluster21593	Anther-specific protein BCP1-like	-	-	-	-	2	Gorai_008G162300_1;Gorai_010G055200_1
cluster21594	Eukaryotic translation initiation factor 3 subunit E N-terminal domain-containing protein	GO:0005852,GO:0003743,GO:0006413	J	-	-	2	Gorai_007G170700_1;Gorai_010G177900_1
cluster21595	NADH:ubiquinone reductase (non-electrogenic)	GO:0005777,GO:0003954,GO:0006116	C	1.6.5.9	-	2	Gorai_001G116600_1;Gorai_010G214800_1
cluster21597	FBD domain-containing protein	GO:0003743,GO:0006413	-	-	-	2	Gorai_007G227200_1;Gorai_010G181200_1
cluster21598	Protein kinase domain-containing protein	GO:0016020,GO:0004674,GO:0005524,GO:0016310	T	-	-	2	Gorai_009G336500_1;Gorai_009G336700_1
cluster21599	Glycosyltransferase	GO:0016020,GO:0008194	CG	-	-	2	Gorai_009G033100_1;Gorai_009G033300_1
cluster21600	Uncharacterized protein	-	-	-	-	2	Gorai_001G124700_1;Gorai_009G083000_1
cluster21601	Uncharacterized protein	GO:0016020	-	-	-	2	Gorai_009G254300_1;Gorai_009G254400_1
cluster21602	SF4 helicase domain-containing protein	-	L	3.6.4.12	-	2	Gorai_008G121200_1;Gorai_009G157500_1
cluster21603	Acyl-	GO:0009507,GO:0004768,GO:0045300,GO:0046872,GO:0102786,GO:0006633,GO:0006952	C	1.14.19.11,1.14.19.2,1.14.19.26	-	2	Gorai_009G351900_1;Gorai_009G352200_1
cluster21604	DUF4005 domain-containing protein	-	K	-	-	2	Gorai_009G035600_1;Gorai_009G035700_1
cluster21605	glucan endo-1,3-beta-D-glucosidase	GO:0042973,GO:0005975	G	-	-	2	Gorai_009G028200_1;Gorai_009G028300_1
cluster21606	DUS-like FMN-binding domain-containing protein	GO:0017150,GO:0002943	J	-	-	2	Gorai_007G239900_1;Gorai_009G400700_1
cluster21607	J domain-containing protein	GO:0016020	O	-	-	2	Gorai_008G076800_1;Gorai_009G381000_1
cluster21608	actin	GO:0005856,GO:0000166	Z	-	-	2	Gorai_007G063700_1;Gorai_009G099600_1
cluster21609	Non-structural maintenance of chromosomes element 4	GO:0030915,GO:0006281,GO:0006310	S	-	-	2	Gorai_002G168700_1;Gorai_009G358700_1
cluster21610	ran-binding protein M homolog isoform X1	-	F	-	-	2	Gorai_006G003400_1;Gorai_009G423600_1
cluster21611	Ribosomal protein S7 domain-containing protein	GO:0005840,GO:1990904,GO:0003723,GO:0003735,GO:0006412	J	-	-	2	Gorai_005G034200_1;Gorai_009G396400_1
cluster21612	Photosystem I reaction center subunit IX	GO:0009522,GO:0009535,GO:0015979	C	-	-	2	Gorai_005G108800_1;Gorai_009G128900_1
cluster21613	Secreted protein	-	-	-	-	2	Gorai_007G262300_1;Gorai_009G417800_1
cluster21615	Proton_antipo_M domain-containing protein	-	-	-	-	2	Gorai_009G378100_1;Gorai_009G378600_1
cluster21616	Glyceraldehyde 3-phosphate dehydrogenase catalytic domain-containing protein	-	-	-	-	2	Gorai_009G323700_1;Gorai_013G198100_1
cluster21617	Receptor-like serine/threonine-protein kinase	GO:0016020	J	-	-	2	Gorai_009G404600_1;Gorai_009G407300_1
cluster21619	NPH3 domain-containing protein	-	-	-	-	2	Gorai_008G172700_1;Gorai_009G078500_1
cluster21620	Longin domain-containing protein	GO:0016020	U	-	-	2	Gorai_001G034800_1;Gorai_009G058900_1
cluster21621	Aspergillus nuclease S1	GO:0016020,GO:0000014,GO:0003676,GO:0004521,GO:0046872,GO:0006308	S	-	-	2	Gorai_009G172200_1;Gorai_013G213400_1
cluster21622	Proteasome maturation factor UMP1	GO:0016020,GO:0043248	GM	-	-	2	Gorai_003G095200_1;Gorai_009G403900_1
cluster21623	Beta-ketoacyl synthase N-terminal domain-containing protein	GO:0016746	IQ	2.3.1.179	-	2	Gorai_006G138500_1;Gorai_009G236800_1
cluster21624	Uncharacterized protein	-	-	-	-	2	Gorai_009G343400_1;Gorai_009G343500_1
cluster21625	HMA domain-containing protein	GO:0005694,GO:0003677,GO:0003917,GO:0046872,GO:0006265	L	-	-	2	Gorai_009G452700_1;Gorai_009G452900_1
cluster21626	t-SNARE coiled-coil homology domain-containing protein	GO:0005802,GO:0031090,GO:0031201,GO:0000149,GO:0005484,GO:0006886,GO:0006906,GO:0048193,GO:0048278	U	-	-	2	Gorai_009G166000_1;Gorai_011G031000_1
cluster21627	hypothetical chloroplast RF21 (chloroplast)	-	S	-	-	2	Gorai_002G197300_1;Gorai_009G069400_1
cluster21628	WD_REPEATS_REGION domain-containing protein	-	S	-	-	2	Gorai_009G369300_1;Gorai_009G369500_1
cluster21630	PPM-type phosphatase domain-containing protein	GO:0004722	T	3.1.3.16	-	2	Gorai_009G379300_1;Gorai_009G387400_1
cluster21631	Ovule protein (Fragment)	GO:0016020	-	-	-	2	Gorai_009G336400_1;Gorai_011G147100_1
cluster21634	Knot1 domain-containing protein	-	-	-	-	2	Gorai_009G040000_1;Gorai_009G040100_1
cluster21635	Uncharacterized protein	-	-	-	-	2	Gorai_009G033600_1;Gorai_013G072300_1
cluster21636	Zf-RVT domain-containing protein (Fragment)	-	-	-	-	2	Gorai_001G063700_1;Gorai_009G141100_1
cluster21637	glutathione transferase	GO:0005829,GO:0004364,GO:0006749,GO:0009407	O	2.5.1.18	-	2	Gorai_009G357800_1;Gorai_009G357900_1
cluster21639	K-box domain-containing protein	-	-	-	-	2	Gorai_009G323800_1;Gorai_013G198200_1
cluster21640	protein phosphatase 1 regulatory inhibitor subunit PPP1R7 homolog	-	T	-	-	2	Gorai_001G184800_1;Gorai_009G408400_1
cluster21641	Uncharacterized protein	-	-	-	-	2	Gorai_004G006100_1;Gorai_009G096100_1
cluster21642	UBC core domain-containing protein	GO:0016020	O	2.3.2.23	-	2	Gorai_003G054600_1;Gorai_009G303000_1
cluster21644	Integrase catalytic domain-containing protein	-	-	-	-	2	Gorai_006G030900_1;Gorai_009G317900_1
cluster21645	VQ domain-containing protein	-	-	-	-	2	Gorai_006G213200_1;Gorai_009G268700_1
cluster21646	Pre-mRNA-splicing factor 18	GO:0005681,GO:0016020,GO:0006397,GO:0008380	A	-	-	2	Gorai_009G229700_1;Gorai_011G187700_1
cluster21648	Inosine/uridine-preferring nucleoside hydrolase domain-containing protein	GO:0016799,GO:0006139,GO:1901564	F	3.2.2.3	-	2	Gorai_004G115000_1;Gorai_009G404900_1
cluster21650	Acyl-coenzyme A oxidase	GO:0005777,GO:0003997,GO:0005504,GO:0071949,GO:0033540,GO:0055088	IQ	1.3.3.6	-	2	Gorai_005G198300_1;Gorai_009G299600_1
cluster21655	photosystem II protein D2 (chloroplast)	GO:0009523,GO:0016168,GO:0045156,GO:0046872,GO:0009772	C	1.10.3.9	-	2	Gorai_001G160100_1;Gorai_009G327700_1
cluster21656	40S ribosomal protein S24	GO:0016020	-	-	-	2	Gorai_007G180800_1;Gorai_009G326700_1
cluster21657	RNA-dependent RNA polymerase	-	S	-	-	2	Gorai_001G162700_1;Gorai_009G406600_1
cluster21660	Small ubiquitin-related modifier	GO:0005737,GO:0031386,GO:0044389,GO:0016925	O	-	-	2	Gorai_009G442500_1;Gorai_013G158500_1
cluster21661	Peptidase_S8 domain-containing protein	GO:0004252,GO:0006508	O	-	-	2	Gorai_008G024400_1;Gorai_N019600_1
cluster21662	F-box domain-containing protein	-	S	-	-	2	Gorai_004G240100_1;Gorai_007G299300_1
cluster21663	Fungal lipase-like domain-containing protein	GO:0006629	G	-	-	2	Gorai_004G247200_1;Gorai_004G247800_1
cluster21664	Inhibitor I9 domain-containing protein	GO:0004252,GO:0006508	O	-	-	2	Gorai_004G001900_1;Gorai_004G002500_1
cluster21665	ER lumen protein-retaining receptor	GO:0005789,GO:0046923,GO:0006621,GO:0015031	U	-	-	2	Gorai_001G210800_1;Gorai_004G291500_1
cluster21666	Protein DETOXIFICATION	GO:0016020,GO:0015297,GO:0042910,GO:1990961	V	-	-	2	Gorai_004G253200_1;Gorai_004G253300_1
cluster21667	SHSP domain-containing protein	GO:0016020,GO:0043621,GO:0051082,GO:0006457,GO:0009408,GO:0009651,GO:0042542,GO:0051259	O	-	-	2	Gorai_001G077700_1;Gorai_004G188600_1
cluster21668	Uncharacterized protein	-	-	-	-	2	Gorai_002G237100_1;Gorai_004G171100_1
cluster21669	Anaphase-promoting complex subunit 4 WD40 domain-containing protein	GO:1905786,GO:0051707,GO:0005680,GO:0042023,GO:0009960,GO:0009416,GO:0048507,GO:0009414,GO:0009408,GO:1990757,GO:0010997,GO:0016049,GO:0016567	DO	-	-	2	Gorai_004G206300_1;Gorai_N007300_1
cluster21670	Glycolipid transfer protein domain-containing protein	GO:0005737,GO:0120013,GO:0120009	S	-	-	2	Gorai_004G136100_1;Gorai_008G183900_1
cluster21671	probable microtubule-binding protein TANGLED	GO:0008017,GO:2000694	S	3.2.1.152	GH2	2	Gorai_004G124500_1;Gorai_012G047000_1
cluster21672	Growth-regulating factor (Fragment)	-	K	-	-	2	Gorai_004G160300_1;Gorai_007G242300_1
cluster21674	PPR_long domain-containing protein	-	AT	-	-	2	Gorai_004G240600_1;Gorai_013G060600_1
cluster21675	DUF4408 domain-containing protein	GO:0016020	-	-	-	2	Gorai_004G120300_1;Gorai_004G200100_1
cluster21676	NADPH--cytochrome P450 reductase	GO:0010181,GO:0016491	C	1.6.2.4	-	2	Gorai_004G119600_1;Gorai_006G045500_1
cluster21677	Iron/zinc purple acid phosphatase-like C-terminal domain-containing protein (Fragment)	GO:0003993,GO:0046872	E	-	-	2	Gorai_004G080900_1;Gorai_004G105700_1
cluster21678	Phospholipase A1	GO:0008970,GO:0016042	I	-	-	2	Gorai_004G022400_1;Gorai_004G060800_1
cluster21679	Late embryogenesis abundant protein, LEA-14	-	-	-	-	2	Gorai_004G189400_1;Gorai_004G189500_1
cluster21680	Peptidase A1 domain-containing protein	GO:0004190,GO:0006508,GO:0050896	O	-	-	2	Gorai_004G112400_1;Gorai_004G121200_1
cluster21681	CYTB_CTER domain-containing protein	GO:0009507,GO:0016020,GO:0009055,GO:0022900	C	-	-	2	Gorai_004G123400_1;Gorai_004G150600_1
cluster21683	photosystem I	GO:0009536,GO:0009579,GO:0016020,GO:0015979	C	-	-	2	Gorai_001G209300_1;Gorai_004G093800_1
cluster21684	Protein TIC 214	-	K	2.7.7.6	-	2	Gorai_002G047700_1;Gorai_004G136300_1
cluster21685	fumarate hydratase	GO:0045239,GO:0004333,GO:0006106	C	4.2.1.2	-	2	Gorai_004G132900_1;Gorai_013G139800_1
cluster21686	SMP domain-containing protein	-	S	-	-	2	Gorai_004G078600_1;Gorai_007G138000_1
cluster21687	1-acylglycerol-3-phosphate O-acyltransferase	GO:0016020,GO:0016746	I	2.3.1.51	-	2	Gorai_001G109200_1;Gorai_004G019400_1
cluster21688	glycerophosphodiester phosphodiesterase	-	C	-	-	2	Gorai_004G102800_1;Gorai_005G166200_1
cluster21689	MSP domain-containing protein	GO:0005789,GO:0005886,GO:0061817,GO:0090158	U	-	-	2	Gorai_004G193700_1;Gorai_006G182100_1
cluster21690	GDSL esterase/lipase	GO:0016788	L	-	-	2	Gorai_004G254400_1;Gorai_004G254700_1
cluster21691	Ovule protein (Fragment)	-	-	-	-	2	Gorai_004G223000_1;Gorai_011G199000_1
cluster21692	Expansin-like B1	GO:0005576,GO:0009653,GO:0019953	S	-	-	2	Gorai_004G192300_1;Gorai_004G192400_1
cluster21693	30S ribosomal protein S12, chloroplastic	GO:0015935,GO:0003735,GO:0006412	J	-	-	2	Gorai_004G116100_1;Gorai_008G017300_1
cluster21694	Bifunctional inhibitor/plant lipid transfer protein/seed storage helical domain-containing protein	GO:0008289,GO:0006869	M	-	-	2	Gorai_004G043700_1;Gorai_004G043800_1
cluster21695	glucan endo-1,3-beta-D-glucosidase	GO:0016020,GO:0042973,GO:0005975	G	-	-	2	Gorai_003G121900_1;Gorai_004G111800_1
cluster21696	photosystem I assembly protein Ycf4 (chloroplast)	GO:0009522,GO:0015979	S	-	-	2	Gorai_004G277000_1;Gorai_012G112600_1
cluster21697	Ovule protein	GO:0016020	-	-	-	2	Gorai_001G181100_1;Gorai_004G153200_1
cluster21698	NADH:quinone oxidoreductase/Mrp antiporter membrane subunit domain-containing protein	GO:0009536,GO:0016020,GO:0008137,GO:0042773	C	1.6.5.3	-	2	Gorai_004G033100_1;Gorai_013G108500_1
cluster21699	EF-hand domain-containing protein	GO:0005509	DTZ	1.3.7.12,3.1.2.6	-	2	Gorai_001G056000_1;Gorai_004G028700_1
cluster21700	60S ribosomal protein L44-like	GO:0003735,GO:0006412	J	3.1.3.48	-	2	Gorai_002G167800_1;Gorai_004G139900_1
cluster21701	MSP domain-containing protein	GO:0030941,GO:0045036	M	-	-	2	Gorai_004G251600_1;Gorai_008G034200_1
cluster21702	protein SPIRRIG isoform X1	-	TU	-	-	2	Gorai_003G092300_1;Gorai_004G093100_1
cluster21703	serine/threonine-protein kinase BSK2 isoform X2	GO:0004672,GO:0009742	T	2.7.11.1	-	2	Gorai_004G293700_1;Gorai_007G379400_1
cluster21705	uncharacterized protein LOC105791181 isoform X2	GO:0009409,GO:0042752	-	-	-	2	Gorai_004G119700_1;Gorai_008G076100_1
cluster21706	RING-type E3 ubiquitin transferase	GO:0005737,GO:0043022,GO:0046872,GO:0061630,GO:0016567,GO:0072344	O	2.3.2.27	-	2	Gorai_004G146700_1;Gorai_007G119400_1
cluster21708	Alkaline/neutral invertase	GO:0004575,GO:0033926,GO:0005987	S	-	-	2	Gorai_004G151200_1;Gorai_007G110200_1
cluster21711	Protein ETHYLENE INSENSITIVE 3-like	GO:0003700,GO:0006355	S	-	-	2	Gorai_001G192700_1;Gorai_004G035300_1
cluster21713	Leucine-rich repeat-containing N-terminal plant-type domain-containing protein	GO:0016020,GO:0016301,GO:0016310	P	-	-	2	Gorai_001G100700_1;Gorai_004G225800_1
cluster21714	S-protein homolog	-	-	-	-	2	Gorai_001G157200_1;Gorai_004G205200_1
cluster21715	DsbD_2 domain-containing protein	GO:0016020	-	-	-	2	Gorai_004G093900_1;Gorai_006G031100_1
cluster21716	trans-resveratrol di-O-methyltransferase-like	GO:0008171,GO:0008757,GO:0046983,GO:0019438,GO:0032259	J	2.1.1.240	-	2	Gorai_N001900_1;Gorai_N002000_1
cluster21717	Trafficking protein particle complex subunit	GO:0030008,GO:0006888	U	-	-	2	Gorai_003G067000_1;Gorai_N004900_1
cluster21718	Suppressor of Mek1-like isoform X5	-	-	-	-	2	Gorai_007G254600_1;Gorai_013G144800_1
cluster21719	DNA-directed RNA polymerase	GO:0003677,GO:0003899,GO:0006351	K	2.7.7.6	-	2	Gorai_007G005100_1;Gorai_007G005200_1
cluster21720	ABC transporter G family member STR2-like	GO:0016020	Q	-	-	2	Gorai_007G230300_1;Gorai_007G230400_1
cluster21721	Uncharacterized protein	GO:0016020	-	-	-	2	Gorai_007G368800_1;Gorai_N021900_1
cluster21722	Ovule protein (Fragment)	-	-	-	-	2	Gorai_006G076200_1;Gorai_007G268000_1
cluster21723	C2 domain-containing protein	GO:0006629	I	-	-	2	Gorai_002G165300_1;Gorai_007G304000_1
cluster21724	CCT domain-containing protein (Fragment)	-	-	-	-	2	Gorai_006G034000_1;Gorai_007G173000_1
cluster21725	Secreted protein	GO:0016020	-	-	-	2	Gorai_007G364500_1;Gorai_007G365100_1
cluster21726	Protein kish	GO:0016020	-	-	-	2	Gorai_007G322100_1;Gorai_007G322200_1
cluster21727	Protein kinase domain-containing protein	GO:0004714,GO:0005524	T	2.7.11.1	-	2	Gorai_007G176000_1;Gorai_007G176100_1
cluster21728	Potassium transporter	GO:0005886,GO:0015079,GO:0071805	P	-	-	2	Gorai_007G129800_1;Gorai_007G281600_1
cluster21730	Actin-related protein 2/3 complex subunit 5	GO:0005737,GO:0005885,GO:0030833,GO:0034314	S	-	-	2	Gorai_002G193300_1;Gorai_007G021500_1
cluster21732	Kinesin motor domain-containing protein	-	Z	-	-	2	Gorai_002G133600_1;Gorai_007G059600_1
cluster21733	FBD domain-containing protein	-	S	-	-	2	Gorai_007G304900_1;Gorai_007G305000_1
cluster21735	putative disease resistance protein RGA3	GO:0016887,GO:0043531,GO:0098542	T	-	-	2	Gorai_007G331400_1;Gorai_007G331500_1
cluster21737	S4 RNA-binding domain-containing protein	GO:0015935,GO:0003735,GO:0019843	A	-	-	2	Gorai_007G356600_1;Gorai_007G357200_1
cluster21738	C2 domain-containing protein	GO:0016020,GO:0006952	S	2.7.7.6	-	2	Gorai_007G341800_1;Gorai_007G341900_1
cluster21740	lysophospholipid acyltransferase LPEAT2	-	I	2.3.1.23,2.3.1.67	-	2	Gorai_007G312900_1;Gorai_007G316400_1
cluster21741	Photosystem II CP47 chlorophyll apoprotein	GO:0009521,GO:0009536,GO:0016168,GO:0009767	S	-	-	2	Gorai_007G282700_1;Gorai_007G283100_1
cluster21742	protein CHUP1, chloroplastic	-	S	-	-	2	Gorai_007G180700_1;Gorai_011G234800_1
cluster21743	1,3-beta-glucan synthase	GO:0016020	M	-	GT48	2	Gorai_007G333100_1;Gorai_007G333500_1
cluster21744	ADP/ATP translocase	GO:0016020,GO:0005488,GO:0008131,GO:0052595	U	-	-	2	Gorai_001G212000_1;Gorai_007G241200_1
cluster21746	Heptahelical transmembrane protein 4-like	GO:0016020,GO:0038023,GO:0009725,GO:0009744	T	-	-	2	Gorai_007G056700_1;Gorai_N018100_1
cluster21747	Dynamin-type G domain-containing protein	GO:0005737,GO:0005525	U	-	-	2	Gorai_007G155300_1;Gorai_013G131500_1
cluster21748	TF-B3 domain-containing protein	GO:0003677	K	-	-	2	Gorai_007G209200_1;Gorai_011G103800_1
cluster21750	CRAL-TRIO domain-containing protein	-	-	-	-	2	Gorai_007G368900_1;Gorai_007G369700_1
cluster21751	BZIP domain-containing protein	-	-	-	-	2	Gorai_002G107600_1;Gorai_007G266600_1
cluster21752	BZIP domain-containing protein	GO:0000976,GO:0003700,GO:0045893	K	-	-	2	Gorai_007G122800_1;Gorai_008G139700_1
cluster21753	Cytochrome b5 heme-binding domain-containing protein	-	K	1.5.1.3	-	2	Gorai_005G203300_1;Gorai_007G262800_1
cluster21754	RRM domain-containing protein	-	-	-	-	2	Gorai_007G356200_1;Gorai_013G045600_1
cluster21755	Inhibitor of trypsin and hageman factor	GO:0004867,GO:0009611	S	-	-	2	Gorai_007G143500_1;Gorai_007G143700_1
cluster21756	U-box domain-containing protein 9-like	GO:0005737	S	-	-	2	Gorai_006G250400_1;Gorai_007G267300_1
cluster21757	photosystem I	GO:0009522,GO:0009536,GO:0016168,GO:0016491,GO:0046872,GO:0051539,GO:0015979	S	-	-	2	Gorai_007G370800_1;Gorai_013G235100_1
cluster21758	Integrase catalytic domain-containing protein	-	-	-	-	2	Gorai_006G052000_1;Gorai_007G234200_1
cluster21759	LOB domain-containing protein	-	S	-	-	2	Gorai_007G210500_1;Gorai_011G104600_1
cluster21760	LIM zinc-binding domain-containing protein	GO:0005886,GO:0015629,GO:0046872,GO:0051015,GO:0051017	TZ	-	-	2	Gorai_003G160200_1;Gorai_007G023100_1
cluster21761	Response regulatory domain-containing protein	GO:0000160,GO:0009736	K	-	-	2	Gorai_002G029300_1;Gorai_007G240900_1
cluster21762	histone-lysine N-methyltransferase SUVR5-like	-	B	2.1.1.43	-	2	Gorai_003G018400_1;Gorai_007G266700_1
cluster21763	BTB domain-containing protein	GO:0009733	S	-	-	2	Gorai_005G124700_1;Gorai_007G312300_1
cluster21764	Uncharacterized protein	-	-	-	-	2	Gorai_007G188700_1;Gorai_013G000400_1
cluster21765	rRNA-processing protein EFG1	GO:0016020	A	-	-	2	Gorai_003G091900_1;Gorai_007G212000_1
cluster21766	non-specific serine/threonine protein kinase	GO:0005886,GO:0004674,GO:0005524,GO:0030246,GO:0016310,GO:0050896	T	-	-	2	Gorai_002G224000_1;Gorai_N017000_1
cluster21767	Uncharacterized protein	GO:0016020	-	-	-	2	Gorai_013G258000_1;Gorai_013G258100_1
cluster21768	CCT domain-containing protein	-	S	-	-	2	Gorai_012G106500_1;Gorai_013G154500_1
cluster21769	MADS-box transcription factor 23-like	GO:0000978,GO:0046983,GO:0045944,GO:0000981	K	-	-	2	Gorai_013G053800_1;Gorai_013G054000_1
cluster21770	caffeic acid 3-O-methyltransferase-like	GO:0008171,GO:0008757,GO:0032259	S	-	-	2	Gorai_013G194500_1;Gorai_013G194900_1
cluster21771	DOG1 domain-containing protein	-	-	-	-	2	Gorai_013G144300_1;Gorai_013G144400_1
cluster21772	UspA domain-containing protein	-	S	-	-	2	Gorai_013G071500_1;Gorai_013G072800_1
cluster21773	NADH dehydrogenase subunit F (Fragment)	GO:0016020,GO:0008137,GO:0042773	C	1.6.5.3	-	2	Gorai_006G035300_1;Gorai_013G022800_1
cluster21774	Class II aldolase/adducin N-terminal domain-containing protein	GO:0000287,GO:0043874,GO:0019509	E	3.1.3.77,4.2.1.109	-	2	Gorai_013G169100_1;Gorai_013G170700_1
cluster21775	sodium/pyruvate cotransporter BASS2, chloroplastic	GO:0009941,GO:0016020	P	-	-	2	Gorai_013G231400_1;Gorai_013G231700_1
cluster21776	MFS domain-containing protein	GO:0005886,GO:0008506,GO:0005985,GO:0015770	G	-	-	2	Gorai_005G067000_1;Gorai_013G140900_1
cluster21777	E3 ubiquitin-protein ligase ATL42-like	GO:0016020	O	2.3.2.27	-	2	Gorai_013G185600_1;Gorai_013G230600_1
cluster21778	CBS domain-containing protein	-	-	-	-	2	Gorai_013G183300_1;Gorai_013G183400_1
cluster21779	probable aquaporin PIP2-2	GO:0016020,GO:0015267,GO:0055085	G	-	-	2	Gorai_008G216300_1;Gorai_013G127300_1
cluster21780	photosystem II protein M (chloroplast)	GO:0009523,GO:0009535,GO:0019684	C	-	-	2	Gorai_002G055100_1;Gorai_013G108100_1
cluster21781	Ribulose-1,5-bisphosphate carboxylase/oxygenase large subunit (Fragment)	GO:0000287,GO:0016984	G	2.1.3.15,4.1.1.39,6.4.1.2	-	2	Gorai_012G005100_1;Gorai_013G048600_1
cluster21782	Protein kinase domain-containing protein	GO:0016020,GO:0004672,GO:0005524,GO:0016310	T	2.7.10.1,2.7.11.1	-	2	Gorai_013G063000_1;Gorai_013G063100_1
cluster21784	acetyl-CoA carboxylase carboxyltransferase beta subunit (chloroplast)	-	I	2.1.3.15,4.1.1.39,6.4.1.2,6.4.1.4	-	2	Gorai_001G212300_1;Gorai_013G138600_1
cluster21787	Protein kinase domain-containing protein	GO:0004672,GO:0005524	T	-	-	2	Gorai_013G231600_1;Gorai_013G231800_1
cluster21788	Fe2OG dioxygenase domain-containing protein	GO:0016491,GO:0046872	Q	-	-	2	Gorai_013G177700_1;Gorai_013G177800_1
cluster21790	protein ODORANT1-like	GO:0048481,GO:0090377	K	-	-	2	Gorai_012G186500_1;Gorai_013G088300_1
cluster21791	RAB6-interacting golgin	GO:0016020	-	-	-	2	Gorai_013G143800_1;Gorai_013G144100_1
cluster21792	Ribosomal protein S7 domain-containing protein (Fragment)	GO:0015935,GO:0003723,GO:0003735,GO:0006412	J	-	-	2	Gorai_003G077100_1;Gorai_013G079500_1
cluster21793	Histone-lysine N-methyltransferase ATX4	-	BK	-	-	2	Gorai_005G080400_1;Gorai_013G051700_1
cluster21794	LRRNT_2 domain-containing protein	-	S	-	-	2	Gorai_013G040300_1;Gorai_013G040400_1
cluster21795	Secreted protein	-	-	-	-	2	Gorai_008G135000_1;Gorai_013G159000_1
cluster21796	NAD(P)H dehydrogenase (quinone)	GO:0005829,GO:0003955,GO:0010181	S	-	-	2	Gorai_012G018200_1;Gorai_013G039100_1
cluster21797	Phosphoinositide-specific phospholipase C EF-hand-like domain-containing protein	GO:0016020,GO:0035556	I	3.1.4.11	-	2	Gorai_013G170100_1;Gorai_013G182800_1
cluster21798	Transposon Tf2-2 polyprotein	-	L	-	-	2	Gorai_001G162200_1;Gorai_013G212900_1
cluster21801	LRRNT_2 domain-containing protein	-	S	-	-	2	Gorai_008G066200_1;Gorai_013G144600_1
cluster21802	AB hydrolase-1 domain-containing protein	GO:0016020	S	-	-	2	Gorai_011G272800_1;Gorai_013G196600_1
cluster21804	40S ribosomal protein S30	-	-	-	-	2	Gorai_012G137900_1;Gorai_013G116300_1
cluster21806	UDP-glucose 4-epimerase	GO:0005829,GO:0003723,GO:0003978,GO:0006012,GO:0006364	M	5.1.3.2	-	2	Gorai_002G244900_1;Gorai_003G078800_1
cluster21807	Uncharacterized protein	GO:0016020	-	-	-	2	Gorai_002G254500_1;Gorai_002G254600_1
cluster21808	Secreted protein	-	-	-	-	2	Gorai_002G075100_1;Gorai_002G075500_1
cluster21809	LisH domain-containing protein	-	S	-	-	2	Gorai_001G135500_1;Gorai_002G182100_1
cluster21810	Major facilitator superfamily (MFS) profile domain-containing protein	GO:0016020,GO:0015144,GO:0015293,GO:0034219	U	-	-	2	Gorai_002G011600_1;Gorai_002G011700_1
cluster21811	Retrotransposon gag protein	-	L	-	-	2	Gorai_001G125900_1;Gorai_002G183800_1
cluster21813	Strictosidine synthase conserved region domain-containing protein	GO:0016787,GO:0016844,GO:0009058	J	-	-	2	Gorai_002G061600_1;Gorai_002G063900_1
cluster21814	Glycosyltransferase	GO:0035251	CG	-	GT1	2	Gorai_002G160500_1;Gorai_011G202900_1
cluster21816	Acyl-coenzyme A oxidase	GO:0005777,GO:0003997,GO:0005504,GO:0071949,GO:0033540,GO:0055088	IQ	1.3.3.6	-	2	Gorai_002G020600_1;Gorai_002G020700_1
cluster21817	Cytochrome b6-f complex subunit PetG	GO:0009512,GO:0009536,GO:0042651,GO:0045158,GO:0015979,GO:0017004,GO:0022900	C	-	-	2	Gorai_002G210400_1;Gorai_008G125900_1
cluster21818	Arabinogalactan peptide 23-like	GO:0016020	-	-	-	2	Gorai_002G229500_1;Gorai_002G229600_1
cluster21819	Ovule protein (Fragment)	-	-	-	-	2	Gorai_001G240500_1;Gorai_002G221800_1
cluster21820	ATP synthase beta subunit (Fragment)	GO:0005524	C	3.6.3.14	-	2	Gorai_001G196000_1;Gorai_002G079400_1
cluster21823	BZIP domain-containing protein	-	-	-	-	2	Gorai_002G247300_1;Gorai_011G132000_1
cluster21824	ADF-H domain-containing protein	GO:0005737,GO:0015629,GO:0051015,GO:0030042,GO:0090378	Z	-	-	2	Gorai_002G254700_1;Gorai_002G254800_1
cluster21825	FA_desaturase domain-containing protein	GO:0016020,GO:0016717,GO:0045485,GO:0006636	I	1.14.19.22,1.14.19.6	-	2	Gorai_002G156500_1;Gorai_002G156600_1
cluster21826	3-ketoacyl-CoA synthase	GO:0016020,GO:0009922,GO:0006633	I	2.3.1.199	-	2	Gorai_002G005600_1;Gorai_002G005700_1
cluster21828	60S ribosomal protein L3-2 isoform X1	GO:0005840,GO:0016020,GO:1990904,GO:0003735,GO:0006412	J	-	-	2	Gorai_002G154500_1;Gorai_011G278000_1
cluster21830	vacuolar-sorting receptor 3-like isoform X1	-	T	-	-	2	Gorai_002G116100_1;Gorai_002G116200_1
cluster21831	C2 domain-containing protein	GO:0016020	S	-	-	2	Gorai_002G010600_1;Gorai_002G116500_1
cluster21832	non-specific serine/threonine protein kinase	GO:0005886,GO:0004675,GO:0005524,GO:0030246,GO:0002229,GO:0007178,GO:0016310,GO:0042742	T	-	-	2	Gorai_002G256700_1;Gorai_002G256800_1
cluster21833	HSP20-like chaperones superfamily protein	-	U	-	-	2	Gorai_002G258300_1;Gorai_002G258400_1
cluster21834	60S ribosomal protein L18a	GO:0016020,GO:0003735,GO:0006412	J	-	-	2	Gorai_002G139600_1;Gorai_005G060100_1
cluster21835	Serine/threonine specific protein phosphatases domain-containing protein	GO:0016020,GO:0004722,GO:0046872	T	2.7.11.22,3.1.3.16	-	2	Gorai_002G144600_1;Gorai_006G185600_1
cluster21836	Bet v I/Major latex protein domain-containing protein	GO:0006952	S	-	-	2	Gorai_001G024200_1;Gorai_002G178000_1
cluster21837	Enoyl reductase (ER) domain-containing protein	GO:0008270,GO:0016491	Q	1.1.1.141	-	2	Gorai_002G007700_1;Gorai_002G007800_1
cluster21838	Bromo domain-containing protein	-	K	-	-	2	Gorai_002G216700_1;Gorai_008G045300_1
cluster21839	ADP-ribosyl cyclase/cyclic ADP-ribose hydrolase	-	S	-	-	2	Gorai_002G071200_1;Gorai_002G071400_1
cluster21840	Uncharacterized protein	-	-	-	-	2	Gorai_001G163800_1;Gorai_002G150200_1
cluster21841	CRIB domain-containing protein	-	-	-	-	2	Gorai_001G255100_1;Gorai_002G168900_1
cluster21843	MI domain-containing protein	-	J	2.1.1.34	-	2	Gorai_002G189000_1;Gorai_005G158100_1
cluster21844	UTP--glucose-1-phosphate uridylyltransferase	GO:0003983,GO:0016791,GO:0006011	GJ	2.7.7.9	-	2	Gorai_002G159200_1;Gorai_008G076300_1
cluster21845	DUF789 domain-containing protein	-	S	-	-	2	Gorai_002G075400_1;Gorai_005G193200_1
cluster21846	40S ribosomal protein S5-like	GO:0003729,GO:0003735,GO:0019843,GO:0000028,GO:0006412	J	-	-	2	Gorai_002G189300_1;Gorai_011G118300_1
cluster21848	Secreted protein	-	-	-	-	2	Gorai_003G000100_1;Gorai_N025600_1
cluster21849	leucine-rich repeat receptor-like serine/threonine-protein kinase BAM1	GO:0005886,GO:0004672,GO:0005524,GO:0038023,GO:0009755,GO:0016310	T	2.7.11.1	-	2	Gorai_003G034400_1;Gorai_003G034500_1
cluster21850	RING-type domain-containing protein	GO:0061630,GO:0016567	O	-	-	2	Gorai_003G156500_1;Gorai_003G156700_1
cluster21851	Peptidase M3A/M3B catalytic domain-containing protein (Fragment)	GO:0004222,GO:0046872,GO:0006508	O	3.4.24.70	-	2	Gorai_003G099000_1;Gorai_008G088700_1
cluster21852	RING-type domain-containing protein	GO:0016020	O	-	-	2	Gorai_003G074500_1;Gorai_006G204500_1
cluster21853	Yippee domain-containing protein	-	-	-	-	2	Gorai_003G135900_1;Gorai_003G138300_1
cluster21855	non-specific serine/threonine protein kinase	GO:0004672,GO:0005524	T	2.7.11.11	-	2	Gorai_003G095500_1;Gorai_011G047700_1
cluster21858	Secreted protein	GO:0016020	-	-	-	2	Gorai_003G064400_1;Gorai_006G142600_1
cluster21859	Uncharacterized protein	-	-	-	-	2	Gorai_001G225200_1;Gorai_003G107600_1
cluster21860	plant intracellular Ras-group-related LRR protein 5-like	-	S	-	-	2	Gorai_003G180800_1;Gorai_003G180900_1
cluster21861	Cytochrome f	GO:0042651,GO:0005506,GO:0009055,GO:0020037,GO:0015979,GO:0022900	C	-	-	2	Gorai_001G028500_1;Gorai_003G099600_1
cluster21862	Photosystem II protein I	-	-	-	-	2	Gorai_003G187000_1;Gorai_008G220600_1
cluster21863	peroxidase	GO:0016020,GO:0020037,GO:0046872,GO:0140825,GO:0006979,GO:0042744,GO:0098869	Q	1.11.1.7	-	2	Gorai_003G088700_1;Gorai_003G090000_1
cluster21864	Uncharacterized protein	GO:0016020	T	-	-	2	Gorai_003G163600_1;Gorai_012G062800_1
cluster21865	TIR domain-containing protein	-	C	-	-	2	Gorai_003G036000_1;Gorai_011G230100_1
cluster21867	Enoyl reductase (ER) domain-containing protein	GO:0008270,GO:0045551,GO:0009809	Q	1.1.1.195	-	2	Gorai_003G036500_1;Gorai_003G036700_1
cluster21868	Methanethiol oxidase	GO:0008430	P	-	-	2	Gorai_005G027000_1;Gorai_005G027100_1
cluster21869	auxin-responsive protein SAUR23-like	GO:0009733	S	-	-	2	Gorai_005G251600_1;Gorai_005G251700_1
cluster21870	Protein kinase domain-containing protein	GO:0004674,GO:0005524,GO:0009881,GO:0006355,GO:0016310,GO:0050896	T	-	-	2	Gorai_005G067300_1;Gorai_005G067400_1
cluster21871	protein PELPK1-like	-	-	-	-	2	Gorai_005G225000_1;Gorai_005G225200_1
cluster21872	Flowering-promoting factor 1-like protein 3	GO:0009909	S	-	-	2	Gorai_005G059800_1;Gorai_005G059900_1
cluster21875	NIF system FeS cluster assembly NifU N-terminal domain-containing protein	GO:0005506,GO:0051536,GO:0016226	C	-	-	2	Gorai_005G169800_1;Gorai_005G199200_1
cluster21876	Uncharacterized protein	GO:0016020	-	-	-	2	Gorai_005G079000_1;Gorai_005G079100_1
cluster21877	1,3-beta-glucan synthase	GO:0000148,GO:0003843,GO:0006075,GO:0008360,GO:0071555	M	-	GT48	2	Gorai_005G042700_1;Gorai_005G043100_1
cluster21878	RING-type domain-containing protein	GO:0016020	-	-	-	2	Gorai_005G106900_1;Gorai_011G223400_1
cluster21879	Uncharacterized protein	GO:0016020	-	-	-	2	Gorai_005G032700_1;Gorai_005G033000_1
cluster21880	Transcription factor CBF/NF-Y/archaeal histone domain-containing protein	GO:0016602,GO:0000978,GO:0001228,GO:0046982,GO:0045944	K	-	-	2	Gorai_005G059500_1;Gorai_006G263900_1
cluster21881	60S ribosomal protein L13a-4	GO:0005840,GO:1990904,GO:0003735,GO:0006412	J	-	-	2	Gorai_005G036700_1;Gorai_005G037000_1
cluster21882	Mediator of RNA polymerase II transcription subunit 21	GO:0016592	K	-	-	2	Gorai_005G123500_1;Gorai_006G117000_1
cluster21884	TAZ-type domain-containing protein	GO:0005516,GO:0046872,GO:0009751,GO:0016567,GO:0042542	K	-	-	2	Gorai_005G008300_1;Gorai_005G008500_1
cluster21885	FAD-binding PCMH-type domain-containing protein	GO:0071949	C	1.1.2.4	-	2	Gorai_005G132900_1;Gorai_012G042400_1
cluster21886	RAB6-interacting golgin	-	-	-	-	2	Gorai_005G057900_1;Gorai_005G058200_1
cluster21887	Tubulin_C domain-containing protein	GO:0005874,GO:0005200,GO:0005525,GO:0016787,GO:0007010,GO:0007017	Z	-	-	2	Gorai_005G140700_1;Gorai_006G069900_1
cluster21888	Cyanate lyase C-terminal domain-containing protein	-	-	-	-	2	Gorai_005G052200_1;Gorai_005G052300_1
cluster21889	protein-serine/threonine phosphatase	-	T	-	-	2	Gorai_001G182600_1;Gorai_005G055900_1
cluster21890	HMA domain-containing protein	GO:0046872	P	3.6.3.4	-	2	Gorai_005G220100_1;Gorai_012G142100_1
cluster21891	Ovule protein	-	-	-	-	2	Gorai_005G052400_1;Gorai_008G167600_1
cluster21893	Gamma-glutamyl ligase	GO:0016874	-	-	-	2	Gorai_005G267700_1;Gorai_005G267800_1
cluster21894	Glycoside hydrolase family 19 catalytic domain-containing protein	GO:0004568,GO:0005975,GO:0006032,GO:0016998,GO:0050832	U	3.2.1.14	CBM18,GH19	2	Gorai_005G257900_1;Gorai_005G258000_1
cluster21895	Fibronectin type III-like domain-containing protein	GO:0005576,GO:0009044,GO:0046556,GO:0031222,GO:0045493	G	3.2.1.37	GH3	2	Gorai_005G093200_1;Gorai_005G093300_1
cluster21897	FAD-binding PCMH-type domain-containing protein	GO:0016491,GO:0071949	C	1.1.1.195	-	2	Gorai_005G121800_1;Gorai_011G007100_1
cluster21898	SKP1-like protein	GO:0097602,GO:0006511,GO:0009867,GO:0016567	O	-	-	2	Gorai_005G097400_1;Gorai_008G036700_1
cluster21899	Trichome birefringence-like N-terminal domain-containing protein	GO:0016413	S	-	-	2	Gorai_011G293800_1;Gorai_011G294400_1
cluster21901	disease resistance protein RGA2-like	GO:0043531,GO:0050832	S	-	-	2	Gorai_011G133300_1;Gorai_011G133400_1
cluster21902	Bromo domain-containing protein	-	S	-	-	2	Gorai_006G053900_1;Gorai_011G167900_1
cluster21903	Myosin motor domain-containing protein	GO:0016459,GO:0003774,GO:0003779,GO:0005524	Z	-	-	2	Gorai_011G031500_1;Gorai_012G095100_1
cluster21905	NFACT RNA-binding domain-containing protein	-	S	-	-	2	Gorai_011G178000_1;Gorai_012G085200_1
cluster21908	WD_REPEATS_REGION domain-containing protein	GO:0140496,GO:0010968	T	-	-	2	Gorai_011G270300_1;Gorai_011G270500_1
cluster21910	Glutaredoxin domain-containing protein	-	O	-	-	2	Gorai_011G187200_1;Gorai_011G187300_1
cluster21911	O-fucosyltransferase family protein	GO:0016740,GO:0006004,GO:0009875	G	-	-	2	Gorai_011G049800_1;Gorai_011G050000_1
cluster21912	Zn(2)-C6 fungal-type domain-containing protein	GO:0016020	-	-	-	2	Gorai_011G265000_1;Gorai_011G265800_1
cluster21913	uncharacterized protein LOC105777545 isoform X1	-	G	-	-	2	Gorai_011G236600_1;Gorai_011G236900_1
cluster21914	LysM domain-containing protein	-	S	-	-	2	Gorai_011G140900_1;Gorai_011G141000_1
cluster21915	NADP-dependent oxidoreductase domain-containing protein	GO:0005737,GO:0004033	C	-	-	2	Gorai_006G141600_1;Gorai_011G180600_1
cluster21917	ribosomal protein S3 (chloroplast)	GO:0005840,GO:1990904,GO:0003735,GO:0019843,GO:0006412	J	-	-	2	Gorai_011G034100_1;Gorai_012G056700_1
cluster21921	Phospholipid/glycerol acyltransferase domain-containing protein	GO:0016020,GO:0016791,GO:0090447,GO:0010143	I	2.3.1.15,2.3.1.198	-	2	Gorai_011G267100_1;Gorai_011G267200_1
cluster21923	Uncharacterized protein	GO:0015031,GO:0032456	GM	-	-	2	Gorai_001G274400_1;Gorai_011G223800_1
cluster21924	UBC core domain-containing protein	GO:0006511	O	2.3.2.23	-	2	Gorai_008G252200_1;Gorai_011G239700_1
cluster21925	RING-type domain-containing protein	GO:0008270,GO:0016567	O	-	-	2	Gorai_011G054600_1;Gorai_011G054700_1
cluster21926	Leucine-rich repeat-containing N-terminal plant-type domain-containing protein	GO:0005886	S	-	-	2	Gorai_011G154100_1;Gorai_011G155400_1
cluster21928	Phospholipid/glycerol acyltransferase domain-containing protein	GO:0004366,GO:0006650	I	2.3.1.15	-	2	Gorai_008G116000_1;Gorai_011G197900_1
cluster21929	SKP1-like protein	GO:0005737,GO:0097602,GO:0009867,GO:0016567,GO:0031146	O	-	-	2	Gorai_008G036400_1;Gorai_008G089800_1
cluster21930	Secreted protein	-	-	-	-	2	Gorai_008G050800_1;Gorai_012G104200_1
cluster21932	ACT domain-containing protein	-	K	-	-	2	Gorai_006G058000_1;Gorai_008G083100_1
cluster21933	3-phosphoshikimate 1-carboxyvinyltransferase	GO:0016765	E	2.5.1.19	-	2	Gorai_008G113700_1;Gorai_008G113800_1
cluster21934	Hexosyltransferase	GO:0000139,GO:0047262,GO:0045489,GO:0071555	G	2.4.1.43	GT8	2	Gorai_001G172800_1;Gorai_008G107800_1
cluster21937	CDP-diacylglycerol-glycerol-3-phosphate 3-phosphatidyltransferase	GO:0016740	L	-	-	2	Gorai_008G056800_1;Gorai_008G056900_1
cluster21938	GTP-binding protein SAR1A	GO:0016020,GO:0003924,GO:0005525,GO:0006886	U	-	-	2	Gorai_008G121900_1;Gorai_012G031000_1
cluster21939	EXPERA domain-containing protein	GO:0016020	S	-	-	2	Gorai_008G172900_1;Gorai_008G173000_1
cluster21940	Secreted protein	-	-	-	-	2	Gorai_008G076400_1;Gorai_008G274400_1
cluster21941	UCR_TM domain-containing protein	GO:0005750,GO:0016491,GO:0051537,GO:0006122	C	1.10.2.2	-	2	Gorai_001G194700_1;Gorai_008G098300_1
cluster21945	Lipase	GO:0016788,GO:0016042	I	3.1.1.13	-	2	Gorai_001G195200_1;Gorai_001G195400_1
cluster21948	Protein kinase domain-containing protein	GO:0016020,GO:0004672,GO:0005524	S	2.7.11.1	-	2	Gorai_001G239500_1;Gorai_006G151700_1
cluster21951	Uncharacterized protein	-	-	-	-	2	Gorai_001G210400_1;Gorai_001G210900_1
cluster21954	phenylalanine N-monooxygenase CYP79D16-like	GO:0016020,GO:0005506,GO:0016709,GO:0020037	Q	1.14.14.40	-	2	Gorai_001G222700_1;Gorai_001G222800_1
cluster21955	Uncharacterized protein	GO:0016020	S	-	-	2	Gorai_001G002900_1;Gorai_001G003000_1
cluster21962	Arginyl-tRNA synthetase catalytic core domain-containing protein (Fragment)	GO:0016020,GO:0004814,GO:0005524,GO:0006420	J	6.1.1.19	-	2	Gorai_001G224200_1;Gorai_006G085500_1
cluster21965	Photosystem II CP47 reaction center protein	GO:0009507,GO:0009523,GO:0016168,GO:0045156,GO:0009772	S	-	-	2	Gorai_001G099800_1;Gorai_012G044000_1
cluster21966	Fe2OG dioxygenase domain-containing protein	GO:0016706,GO:0046872	Q	1.14.17.4	-	2	Gorai_001G096300_1;Gorai_001G096400_1
cluster21967	BHLH domain-containing protein	GO:0046983	K	-	-	2	Gorai_012G161700_1;Gorai_012G161900_1
cluster21968	BAG domain-containing protein	GO:0005737,GO:0000774,GO:0051087,GO:0050821	T	-	-	2	Gorai_006G184200_1;Gorai_012G117500_1
cluster21969	Leucine-rich repeat-containing N-terminal plant-type domain-containing protein	GO:0016020	T	-	-	2	Gorai_006G026400_1;Gorai_012G164600_1
cluster21970	ING domain-containing protein	-	-	-	-	2	Gorai_012G070500_1;Gorai_012G070800_1
cluster21979	Beta-amyrin 11-oxidase-like	GO:0004497,GO:0005506,GO:0016705,GO:0020037	Q	1.14.13.79	-	2	Gorai_006G216100_1;Gorai_006G216200_1
cluster21980	Patatin	GO:0016020,GO:0004620,GO:0006631,GO:0016042	I	-	-	2	Gorai_006G083400_1;Gorai_006G083500_1
cluster21981	Methionine gamma-lyase	GO:0030170,GO:0019346	E	4.4.1.11	-	2	Gorai_006G205700_1;Gorai_006G205800_1
cluster21982	calcium-transporting ATPase 12, plasma membrane-type-like	GO:0000166	P	3.6.3.8	-	2	Gorai_006G244500_1;Gorai_006G244600_1
cluster21983	Alcohol dehydrogenase	GO:0005829,GO:0004024,GO:0008270,GO:0051903,GO:0046294	Q	1.1.1.1	-	2	Gorai_006G066300_1;Gorai_006G066400_1
cluster21984	PPC domain-containing protein	GO:0003680,GO:0003700,GO:0006355	K	-	-	2	Gorai_006G120100_1;Gorai_006G124100_1
cluster21987	UDPGT domain-containing protein	GO:0035251,GO:0051555	CG	-	-	2	Gorai_006G228700_1;Gorai_006G228800_1
cluster21989	Uncharacterized protein	-	-	-	-	2	Gorai_006G074000_1;Gorai_006G074100_1

## Sheet: Humbratica
CLUSTER_ID	DESC	GO_ID	COG	EC	CAZy	Number of Members	Members
cluster88	uncharacterized protein LOC110417098	-	-	-	-	43	HumbraticaG00000003009;HumbraticaG00000004688;HumbraticaG00000004709;HumbraticaG00000004801;HumbraticaG00000004926;HumbraticaG00000005035;HumbraticaG00000005570;HumbraticaG00000006971;HumbraticaG00000007514;HumbraticaG00000007827;HumbraticaG00000007828;HumbraticaG00000007842;HumbraticaG00000008176;HumbraticaG00000009054;HumbraticaG00000011004;HumbraticaG00000011841;HumbraticaG00000012357;Humbrati…
cluster109	Uncharacterized protein ycf68	-	-	-	-	38	HumbraticaG00000019429;HumbraticaG00000019430;HumbraticaG00000031769;HumbraticaG00000031855;HumbraticaG00000031861;HumbraticaG00000031862;HumbraticaG00000031882;HumbraticaG00000031884;HumbraticaG00000031885;HumbraticaG00000031897;HumbraticaG00000031931;HumbraticaG00000031938;HumbraticaG00000032116;HumbraticaG00000032117;HumbraticaG00000032148;HumbraticaG00000032149;HumbraticaG00000032156;Humbrati…
cluster392	Putative ovule protein	GO:0009507,GO:0016020,GO:0003743,GO:0006413	S	-	-	20	HumbraticaG00000019431;HumbraticaG00000031803;HumbraticaG00000031863;HumbraticaG00000031887;HumbraticaG00000031930;HumbraticaG00000032118;HumbraticaG00000032147;HumbraticaG00000032161;HumbraticaG00000032178;HumbraticaG00000032468;HumbraticaG00000032510;HumbraticaG00000032629;HumbraticaG00000032636;HumbraticaG00000032699;HumbraticaG00000032707;HumbraticaG00000032783;HumbraticaG00000032918;Humbrati…
cluster439	Ribulose-bisphosphate carboxylase large chain	GO:0016020	-	-	-	19	HumbraticaG00000019438;HumbraticaG00000031809;HumbraticaG00000031848;HumbraticaG00000031872;HumbraticaG00000031874;HumbraticaG00000031909;HumbraticaG00000031922;HumbraticaG00000032126;HumbraticaG00000032139;HumbraticaG00000032172;HumbraticaG00000032481;HumbraticaG00000032503;HumbraticaG00000032622;HumbraticaG00000032715;HumbraticaG00000032761;HumbraticaG00000032904;HumbraticaG00000032907;Humbrati…
cluster565	cell wall-associated hydrolase	GO:0009507	S	-	-	17	HumbraticaG00000019436;HumbraticaG00000031851;HumbraticaG00000031869;HumbraticaG00000031877;HumbraticaG00000031891;HumbraticaG00000031906;HumbraticaG00000031925;HumbraticaG00000032123;HumbraticaG00000032142;HumbraticaG00000032484;HumbraticaG00000032506;HumbraticaG00000032625;HumbraticaG00000032712;HumbraticaG00000032901;HumbraticaG00000033197;HumbraticaG00000033258;HumbraticaG00000033266
cluster1335	Ubiquitin-like protease family profile domain-containing protein	-	S	-	-	12	HumbraticaG00000011086;HumbraticaG00000011280;HumbraticaG00000017479;HumbraticaG00000017492;HumbraticaG00000023126;HumbraticaG00000024198;HumbraticaG00000028093;HumbraticaG00000028113;HumbraticaG00000028117;HumbraticaG00000028169;HumbraticaG00000028188;HumbraticaG00000028853
cluster3921	DBD_Tnp_Mut domain-containing protein	-	S	-	-	8	HumbraticaG00000006481;HumbraticaG00000006521;HumbraticaG00000017132;HumbraticaG00000027942;HumbraticaG00000028168;HumbraticaG00000029156;HumbraticaG00000029224;HumbraticaG00000030334
cluster3928	RNA-directed DNA polymerase	-	L	-	-	8	HumbraticaG00000011302;HumbraticaG00000028850;HumbraticaG00000029165;HumbraticaG00000029463;HumbraticaG00000029676;HumbraticaG00000030388;HumbraticaG00000032300;HumbraticaG00000032941
cluster3930	Integrase catalytic domain-containing protein	-	O	-	-	8	HumbraticaG00000006125;HumbraticaG00000029296;HumbraticaG00000029301;HumbraticaG00000029305;HumbraticaG00000029437;HumbraticaG00000030361;HumbraticaG00000030365;HumbraticaG00000032358
cluster6141	Integrase catalytic domain-containing protein	-	E	-	-	7	HumbraticaG00000006621;HumbraticaG00000019653;HumbraticaG00000020025;HumbraticaG00000021865;HumbraticaG00000030476;HumbraticaG00000032828;HumbraticaG00000032858
cluster6142	DBD_Tnp_Mut domain-containing protein	-	S	-	-	7	HumbraticaG00000008822;HumbraticaG00000019542;HumbraticaG00000023059;HumbraticaG00000028123;HumbraticaG00000028138;HumbraticaG00000029075;HumbraticaG00000029483
cluster6153	NAC domain-containing protein	GO:0003677,GO:0006355	K	-	-	7	HumbraticaG00000027531;HumbraticaG00000027534;HumbraticaG00000027539;HumbraticaG00000027542;HumbraticaG00000027547;HumbraticaG00000027550;HumbraticaG00000027555
cluster6172	(+)-delta-cadinene synthase	GO:0000287,GO:0047461,GO:0016102	S	3.1.7.11,4.2.3.108,4.2.3.27,4.2.3.46	-	7	HumbraticaG00000017470;HumbraticaG00000017496;HumbraticaG00000031556;HumbraticaG00000031569;HumbraticaG00000031776;HumbraticaG00000031778;HumbraticaG00000031779
cluster10152	CCHC-type domain-containing protein	-	L	-	-	6	HumbraticaG00000003762;HumbraticaG00000003766;HumbraticaG00000029653;HumbraticaG00000029654;HumbraticaG00000029672;HumbraticaG00000031786
cluster10156	Zinc finger BED domain-containing protein RICESLEEPER 2-like	-	L	-	-	6	HumbraticaG00000003434;HumbraticaG00000004975;HumbraticaG00000008859;HumbraticaG00000019369;HumbraticaG00000026799;HumbraticaG00000028969
cluster10194	Genome assembly, organelle: plastid:chloroplast	-	-	-	-	6	HumbraticaG00000031656;HumbraticaG00000031864;HumbraticaG00000031881;HumbraticaG00000031886;HumbraticaG00000032159;HumbraticaG00000032637
cluster10207	Protein DETOXIFICATION	GO:0022857,GO:0006810	V	-	-	6	HumbraticaG00000029410;HumbraticaG00000029529;HumbraticaG00000029533;HumbraticaG00000032257;HumbraticaG00000032260;HumbraticaG00000032264
cluster10225	Secreted protein	GO:0016020	-	-	-	6	HumbraticaG00000032475;HumbraticaG00000032623;HumbraticaG00000032762;HumbraticaG00000033198;HumbraticaG00000033260;HumbraticaG00000033264
cluster10251	putative disease resistance protein RGA1	GO:0043531,GO:0006952,GO:0051707	T	-	-	6	HumbraticaG00000018926;HumbraticaG00000018927;HumbraticaG00000018928;HumbraticaG00000018931;HumbraticaG00000018932;HumbraticaG00000019479
cluster18619	Subtilisin-like protease SBT1.7	-	O	-	-	4	HumbraticaG00000002785;HumbraticaG00000015485;HumbraticaG00000015490;HumbraticaG00000015495
cluster18677	Subtilisin-like protease SBT1.7	-	O	-	-	4	HumbraticaG00000002786;HumbraticaG00000015484;HumbraticaG00000015491;HumbraticaG00000015494
cluster18683	DNA/RNA polymerases superfamily protein	-	L	-	-	4	HumbraticaG00000003754;HumbraticaG00000017533;HumbraticaG00000024126;HumbraticaG00000031640
cluster18711	LOW QUALITY PROTEIN: uncharacterized protein LOC110414747	-	-	-	-	4	HumbraticaG00000012350;HumbraticaG00000013418;HumbraticaG00000013976;HumbraticaG00000020218
cluster18765	NAC domain-containing protein 101	-	K	-	-	4	HumbraticaG00000027930;HumbraticaG00000027933;HumbraticaG00000027949;HumbraticaG00000027951
cluster18773	phospholipase D delta-like	-	-	-	-	4	HumbraticaG00000031655;HumbraticaG00000031889;HumbraticaG00000032119;HumbraticaG00000032919
cluster18774	putative disease resistance RPP13-like protein 1	GO:0005524,GO:0043531,GO:0006952,GO:0051707	T	-	-	4	HumbraticaG00000017072;HumbraticaG00000017073;HumbraticaG00000028345;HumbraticaG00000032336
cluster18788	RRM domain-containing protein	-	S	-	-	4	HumbraticaG00000006297;HumbraticaG00000006303;HumbraticaG00000014568;HumbraticaG00000017621
cluster18807	2,4-dienoyl-CoA reductase	-	IQ	1.1.1.100,1.1.1.304,1.1.1.76	-	4	HumbraticaG00000032278;HumbraticaG00000032530;HumbraticaG00000032722;HumbraticaG00000033154
cluster18833	4-hydroxyacetophenone monooxygenase	-	P	-	-	4	HumbraticaG00000032458;HumbraticaG00000032531;HumbraticaG00000033152;HumbraticaG00000033228
cluster18851	NAC domain-containing protein	GO:0003677,GO:0006355	K	-	-	4	HumbraticaG00000011742;HumbraticaG00000011757;HumbraticaG00000011787;HumbraticaG00000011791
cluster18926	Receptor-like serine/threonine-protein kinase	GO:0005886,GO:0004674,GO:0005524,GO:0106310,GO:0016310,GO:0048544,GO:0051301	T	-	-	4	HumbraticaG00000018811;HumbraticaG00000018818;HumbraticaG00000018819;HumbraticaG00000018820
cluster18935	Leucine-rich repeat protein kinase family protein, putative	GO:0005886,GO:0004674,GO:0005524,GO:0038023,GO:0009755,GO:0016310	T	2.7.11.1	-	4	HumbraticaG00000017984;HumbraticaG00000017987;HumbraticaG00000018455;HumbraticaG00000018456
cluster19578	Peptidase_S8 domain-containing protein	-	O	-	-	3	HumbraticaG00000002787;HumbraticaG00000015483;HumbraticaG00000015492
cluster19582	berberine bridge enzyme-like 18	-	C	1.1.1.195	-	3	HumbraticaG00000001500;HumbraticaG00000002657;HumbraticaG00000020635
cluster19607	Fe2OG dioxygenase domain-containing protein	-	Q	-	-	3	HumbraticaG00000001953;HumbraticaG00000001954;HumbraticaG00000020740
cluster19625	DBD_Tnp_Mut domain-containing protein	-	S	-	-	3	HumbraticaG00000003639;HumbraticaG00000028111;HumbraticaG00000028119
cluster19877	RNA helicase	-	A	3.6.4.13	-	3	HumbraticaG00000024207;HumbraticaG00000024211;HumbraticaG00000024219
cluster19898	Disease resistance protein CC-NBS-LRR class family	-	M	-	-	3	HumbraticaG00000013278;HumbraticaG00000017421;HumbraticaG00000024902
cluster19910	RNA-directed DNA polymerase	-	L	-	-	3	HumbraticaG00000011435;HumbraticaG00000018160;HumbraticaG00000026337
cluster20018	uncharacterized protein LOC110425998	-	-	-	-	3	HumbraticaG00000027943;HumbraticaG00000027944;HumbraticaG00000027947
cluster20028	LRRNT_2 domain-containing protein	GO:0016301,GO:0016310	S	-	-	3	HumbraticaG00000018077;HumbraticaG00000028034;HumbraticaG00000029474
cluster20029	30S ribosomal protein S12, chloroplastic	GO:0009507,GO:0015935,GO:0003735,GO:0006412	J	-	-	3	HumbraticaG00000031859;HumbraticaG00000032703;HumbraticaG00000032768
cluster20030	NADH-plastoquinone oxidoreductase subunit 1 (chloroplast)	-	C	1.6.5.3	-	3	HumbraticaG00000019446;HumbraticaG00000031917;HumbraticaG00000032131
cluster20031	Proton_antipo_M domain-containing protein	-	-	-	-	3	HumbraticaG00000031903;HumbraticaG00000032120;HumbraticaG00000032920
cluster20032	Cytochrome c assembly protein domain-containing protein	-	-	-	-	3	HumbraticaG00000031669;HumbraticaG00000031962;HumbraticaG00000032736
cluster20033	Uncharacterized protein	-	S	-	-	3	HumbraticaG00000032008;HumbraticaG00000032012;HumbraticaG00000032013
cluster20034	ribosomal protein S4 (mitochondrion)	-	S	-	-	3	HumbraticaG00000031999;HumbraticaG00000032005;HumbraticaG00000032016
cluster20062	Uncharacterized protein	-	-	-	-	3	HumbraticaG00000013214;HumbraticaG00000028416;HumbraticaG00000029449
cluster20068	Uncharacterized protein	-	-	-	-	3	HumbraticaG00000031644;HumbraticaG00000032205;HumbraticaG00000032206
cluster20072	DNA/RNA polymerases superfamily protein	-	L	-	-	3	HumbraticaG00000028943;HumbraticaG00000029310;HumbraticaG00000029361
cluster20126	hydroxymethylglutaryl-CoA reductase (NADPH) (Fragment)	-	I	1.1.1.34	-	3	HumbraticaG00000006056;HumbraticaG00000006721;HumbraticaG00000017550
cluster20176	pentatricopeptide repeat-containing protein At5g15280	-	L	-	-	3	HumbraticaG00000008880;HumbraticaG00000029250;HumbraticaG00000029333
cluster20349	3-methylcrotonyl-CoA carboxylase 2	GO:0003824,GO:0005488	I	6.3.4.14,6.4.1.2,6.4.1.3	-	3	HumbraticaG00000032410;HumbraticaG00000032577;HumbraticaG00000033148
cluster20351	Polyketide synthase	GO:0016746	Q	-	-	3	HumbraticaG00000032501;HumbraticaG00000032599;HumbraticaG00000032600
cluster20352	3 beta-hydroxysteroid dehydrogenase type 7-like protein (Fragment)	-	-	-	-	3	HumbraticaG00000031585;HumbraticaG00000032588;HumbraticaG00000032589
cluster20353	Acyl-CoA dehydrogenase	-	I	1.3.8.7	-	3	HumbraticaG00000032601;HumbraticaG00000033233;HumbraticaG00000033234
cluster20420	Protein kinase domain-containing protein	-	T	2.7.11.1	-	3	HumbraticaG00000017982;HumbraticaG00000018453;HumbraticaG00000032795
cluster20454	cytosolic sulfotransferase 15-like	-	H	2.8.2.39	-	3	HumbraticaG00000012205;HumbraticaG00000012210;HumbraticaG00000012214
cluster20461	uncharacterized protein LOC110429295	-	-	-	-	3	HumbraticaG00000011678;HumbraticaG00000011681;HumbraticaG00000016379
cluster20473	Secreted protein (Fragment)	-	J	-	-	3	HumbraticaG00000011231;HumbraticaG00000011232;HumbraticaG00000011233
cluster20523	Uncharacterized protein	-	-	-	-	3	HumbraticaG00000031735;HumbraticaG00000031738;HumbraticaG00000031753
cluster20600	Translocase, chloroplastic-like protein	-	-	-	-	3	HumbraticaG00000016033;HumbraticaG00000016035;HumbraticaG00000016039
cluster20664	probable disease resistance protein At4g27220	-	T	-	-	3	HumbraticaG00000018673;HumbraticaG00000018686;HumbraticaG00000018690
cluster20721	CCHC-type domain-containing protein (Fragment)	-	S	-	-	3	HumbraticaG00000017226;HumbraticaG00000017227;HumbraticaG00000018043
cluster20733	protein IWS1 homolog 1-like	GO:0003746,GO:0006414,GO:0009742,GO:0032784	K	-	-	3	HumbraticaG00000019265;HumbraticaG00000019268;HumbraticaG00000019295
cluster21992	Protein NO VEIN C-terminal domain-containing protein	-	S	-	-	2	HumbraticaG00000000806;HumbraticaG00000001976
cluster21993	Uncharacterized protein	-	-	-	-	2	HumbraticaG00000001102;HumbraticaG00000002262
cluster21998	Nucleotide-binding, alpha-beta plait	-	-	-	-	2	HumbraticaG00000000978;HumbraticaG00000002146
cluster21999	DBD_Tnp_Mut domain-containing protein	-	S	-	-	2	HumbraticaG00000003079;HumbraticaG00000015135
cluster22000	Uncharacterized protein	-	-	-	-	2	HumbraticaG00000000701;HumbraticaG00000001870
cluster22001	Coactivator CBP	-	-	-	-	2	HumbraticaG00000001456;HumbraticaG00000002615
cluster22002	Aminotransferase class I/classII domain-containing protein	-	E	2.6.1.5	-	2	HumbraticaG00000003459;HumbraticaG00000033347
cluster22003	Uncharacterized protein	-	-	-	-	2	HumbraticaG00000000788;HumbraticaG00000001959
cluster22004	Enoyl reductase (ER) domain-containing protein	-	Q	1.1.1.195	-	2	HumbraticaG00000002837;HumbraticaG00000015421
cluster22005	Uncharacterized protein	-	-	-	-	2	HumbraticaG00000001194;HumbraticaG00000002356
cluster22006	subtilisin-like protease SBT1.7	-	O	-	-	2	HumbraticaG00000000586;HumbraticaG00000001758
cluster22007	Reverse transcriptase domain-containing protein	-	L	-	-	2	HumbraticaG00000003709;HumbraticaG00000024132
cluster22008	ABC transporter B family member 28-like protein	-	-	-	-	2	HumbraticaG00000001543;HumbraticaG00000002705
cluster22009	receptor-like protein EIX2	-	J	6.1.1.6	-	2	HumbraticaG00000001464;HumbraticaG00000002623
cluster22012	Bifunctional inhibitor/plant lipid transfer protein/seed storage helical domain-containing protein	-	S	-	-	2	HumbraticaG00000000710;HumbraticaG00000001879
cluster22015	Neprosin domain-containing protein	-	S	-	-	2	HumbraticaG00000000437;HumbraticaG00000001611
cluster22018	3-hydroxyisobutyryl-CoA hydrolase	-	I	3.1.2.4	-	2	HumbraticaG00000000761;HumbraticaG00000001929
cluster22019	NEDD8-conjugating enzyme Ubc12	GO:0016020,GO:0005524,GO:0019788,GO:0045116	O	-	-	2	HumbraticaG00000002960;HumbraticaG00000015273
cluster22020	Disease resistance family protein / LRR family protein, putative	GO:0016301,GO:0016310	J	6.1.1.6	-	2	HumbraticaG00000001465;HumbraticaG00000002624
cluster22021	BED-type domain-containing protein	-	L	-	-	2	HumbraticaG00000003591;HumbraticaG00000016075
cluster22023	Uncharacterized protein	-	-	-	-	2	HumbraticaG00000000600;HumbraticaG00000001773
cluster22024	probable fructokinase-7	-	G	2.7.1.4	-	2	HumbraticaG00000001568;HumbraticaG00000002728
cluster22027	CAAX amino terminal protease	-	S	-	-	2	HumbraticaG00000001355;HumbraticaG00000002514
cluster22030	caffeoyl-CoA O-methyltransferase	GO:0008171,GO:0008757,GO:0032259	Q	2.1.1.104	-	2	HumbraticaG00000002793;HumbraticaG00000015476
cluster22031	probable transcriptional regulator SLK2	-	-	-	-	2	HumbraticaG00000000533;HumbraticaG00000001702
cluster22032	uncharacterized protein LOC110425006	-	-	-	-	2	HumbraticaG00000002887;HumbraticaG00000015356
cluster22034	Uncharacterized protein MANES_02G025600	-	-	-	-	2	HumbraticaG00000000521;HumbraticaG00000001690
cluster22038	omega-hydroxypalmitate O-feruloyl transferase-like	-	S	2.3.1.188	-	2	HumbraticaG00000003093;HumbraticaG00000015120
cluster22040	O-acyltransferase WSD1-like	GO:0016746	S	2.3.1.20,2.3.1.75	-	2	HumbraticaG00000001276;HumbraticaG00000002436
cluster22041	WAT1-related protein	-	S	-	-	2	HumbraticaG00000001105;HumbraticaG00000002265
cluster22042	pleiotropic drug resistance protein 1-like	-	Q	-	-	2	HumbraticaG00000003251;HumbraticaG00000007164
cluster22045	Uncharacterized protein	-	-	-	-	2	HumbraticaG00000002855;HumbraticaG00000015401
cluster22049	abscisate beta-glucosyltransferase-like	-	CG	2.4.1.263	GT1	2	HumbraticaG00000002803;HumbraticaG00000015464
cluster22060	Cyanate hydratase	GO:0008824,GO:0009439	E	4.2.1.104	-	2	HumbraticaG00000021321;HumbraticaG00000021322
cluster22075	phenolic glucoside malonyltransferase 1-like	-	S	-	-	2	HumbraticaG00000019792;HumbraticaG00000019796
cluster22076	Secreted protein	-	-	-	-	2	HumbraticaG00000021118;HumbraticaG00000021120
cluster22088	Uncharacterized protein	-	-	-	-	2	HumbraticaG00000010377;HumbraticaG00000021796
cluster22092	Cytochrome P450	GO:0016020,GO:0004497,GO:0005506,GO:0016705,GO:0020037	Q	1.14.14.1	-	2	HumbraticaG00000004279;HumbraticaG00000020156
cluster22095	AAA-ATPase ASD, mitochondrial-like	-	O	-	-	2	HumbraticaG00000019508;HumbraticaG00000019509
cluster22104	cyanate hydratase	-	E	4.2.1.104	-	2	HumbraticaG00000021320;HumbraticaG00000021323
cluster22119	Protein TIC 214		S	-	-	2	HumbraticaG00000031810;HumbraticaG00000032502
cluster22122	DUF4216 domain-containing protein	-	-	-	-	2	HumbraticaG00000022851;HumbraticaG00000028073
cluster22131	galactinol--sucrose galactosyltransferase	-	S	2.4.1.82	GH36	2	HumbraticaG00000023275;HumbraticaG00000023277
cluster22135	DNA/RNA polymerases superfamily protein	-	-	-	-	2	HumbraticaG00000022839;HumbraticaG00000027748
cluster22141	phenylalanine--tRNA ligase	-	J	6.1.1.20	-	2	HumbraticaG00000022958;HumbraticaG00000022959
cluster22164	Hexosyltransferase	GO:0000139,GO:0016758	G	-	GT31	2	HumbraticaG00000024317;HumbraticaG00000024320
cluster22165	Aminotransferase class I/classII domain-containing protein	-	E	-	-	2	HumbraticaG00000024869;HumbraticaG00000027820
cluster22167	Secreted protein	-	S	-	-	2	HumbraticaG00000013226;HumbraticaG00000024411
cluster22180	Sulfotransferase	-	H	-	-	2	HumbraticaG00000024252;HumbraticaG00000030908
cluster22182	Hexosyltransferase	-	G	-	GT31	2	HumbraticaG00000024318;HumbraticaG00000024319
cluster22183	O-fucosyltransferase family protein	-	G	-	-	2	HumbraticaG00000024265;HumbraticaG00000030896
cluster22193	VQ domain-containing protein	-	-	-	-	2	HumbraticaG00000007200;HumbraticaG00000026760
cluster22196	Armadillo-type fold	-	-	-	-	2	HumbraticaG00000025654;HumbraticaG00000027263
cluster22203	F-box domain-containing protein	-	S	-	-	2	HumbraticaG00000025572;HumbraticaG00000025574
cluster22205	(S)-2-hydroxy-acid oxidase	GO:0010181,GO:0016491	C	1.1.3.15	-	2	HumbraticaG00000026092;HumbraticaG00000026093
cluster22208	Cytochrome P450	-	Q	-	-	2	HumbraticaG00000018991;HumbraticaG00000025390
cluster22212	Retrovirus-related Pol polyprotein from transposon TNT 1-94	-	O	-	-	2	HumbraticaG00000010549;HumbraticaG00000026710
cluster22220	Retrotran_gag_3 domain-containing protein	-	L	-	-	2	HumbraticaG00000026615;HumbraticaG00000030227
cluster22226	DC1 domain-containing protein	-	S	-	-	2	HumbraticaG00000027161;HumbraticaG00000027171
cluster22231	Anion-transporting ATPase-like domain-containing protein	GO:0043529,GO:0005524,GO:0016887,GO:0006620	P	3.6.3.16	-	2	HumbraticaG00000027532;HumbraticaG00000027548
cluster22236	ankyrin repeat-containing protein BDA1-like	-	V	-	-	2	HumbraticaG00000027337;HumbraticaG00000027340
cluster22238	RNA-directed DNA polymerase	-	L	-	-	2	HumbraticaG00000027766;HumbraticaG00000029693
cluster22259	Genome assembly, organelle: plastid:chloroplast	-	-	-	-	2	HumbraticaG00000031888;HumbraticaG00000032146
cluster22260	Amidase domain-containing protein	GO:0016020	-	-	-	2	HumbraticaG00000031953;HumbraticaG00000033289
cluster22261	Uncharacterized protein	-	-	-	-	2	HumbraticaG00000031670;HumbraticaG00000031963
cluster22262	ribosomal protein L16 (mitochondrion)	GO:0005840,GO:1990904,GO:0003735,GO:0019843,GO:0006412	J	-	-	2	HumbraticaG00000031687;HumbraticaG00000031973
cluster22263	Uncharacterized protein	-	-	-	-	2	HumbraticaG00000032022;HumbraticaG00000032032
cluster22264	Uncharacterized protein	-	-	-	-	2	HumbraticaG00000032007;HumbraticaG00000032014
cluster22265	Putative ovule protein	-	-	-	-	2	HumbraticaG00000032024;HumbraticaG00000032033
cluster22266	Reverse transcriptase	-	-	-	-	2	HumbraticaG00000032021;HumbraticaG00000032031
cluster22267	H(+)-transporting two-sector ATPase	-	-	-	-	2	HumbraticaG00000032051;HumbraticaG00000032691
cluster22268	NADH-ubiquinone oxidoreductase chain 1	-	-	1.6.5.3	-	2	HumbraticaG00000031622;HumbraticaG00000032075
cluster22269	Ribosomal protein S13	GO:0005840,GO:1990904,GO:0003723,GO:0003735,GO:0006412	J	-	-	2	HumbraticaG00000031624;HumbraticaG00000032073
cluster22270	PAS domain S-box/diguanylate cyclase (GGDEF)domain-containing protein	-	-	-	-	2	HumbraticaG00000031619;HumbraticaG00000032078
cluster22271	C2 domain-containing protein	-	-	-	-	2	HumbraticaG00000028679;HumbraticaG00000028684
cluster22276	Os06g0548150 protein	-	-	-	-	2	HumbraticaG00000028687;HumbraticaG00000028698
cluster22278	ATP-dependent DNA helicase Q-like 4A isoform X1	-	A	3.6.4.12	-	2	HumbraticaG00000028470;HumbraticaG00000028475
cluster22281	Uncharacterized protein	-	-	-	-	2	HumbraticaG00000031642;HumbraticaG00000032209
cluster22284	Luciferase-like domain-containing protein	-	C	-	-	2	HumbraticaG00000032248;HumbraticaG00000033149
cluster22287	RGG repeats nuclear RNA binding protein A-like	-	-	-	-	2	HumbraticaG00000005930;HumbraticaG00000005931
cluster22298	CASP-like protein	-	-	-	-	2	HumbraticaG00000004406;HumbraticaG00000004410
cluster22310	RNA-directed DNA polymerase	-	L	-	-	2	HumbraticaG00000006067;HumbraticaG00000008849
cluster22316	Transducin family protein / WD-40 repeat family protein isoform 1	-	T	-	-	2	HumbraticaG00000004501;HumbraticaG00000015382
cluster22350	Rx_N domain-containing protein	-	-	-	-	2	HumbraticaG00000003909;HumbraticaG00000015957
cluster22352	Reverse transcriptase domain-containing protein	-	S	-	-	2	HumbraticaG00000029095;HumbraticaG00000029175
cluster22353	Uncharacterized protein	-	-	-	-	2	HumbraticaG00000029150;HumbraticaG00000029218
cluster22354	Uncharacterized protein	-	-	-	-	2	HumbraticaG00000029132;HumbraticaG00000029201
cluster22356	DUF4216 domain-containing protein	-	-	-	-	2	HumbraticaG00000029282;HumbraticaG00000029354
cluster22359	DNA/RNA polymerases superfamily protein	-	I	-	-	2	HumbraticaG00000029316;HumbraticaG00000029368
cluster22360	subtilisin-like protease SBT4.3	-	O	-	-	2	HumbraticaG00000029398;HumbraticaG00000029426
cluster22362	DBD_Tnp_Mut domain-containing protein	-	S	-	-	2	HumbraticaG00000029431;HumbraticaG00000029436
cluster22368	probable plastid-lipid-associated protein 4, chloroplastic isoform X2	-	S	-	-	2	HumbraticaG00000029488;HumbraticaG00000029657
cluster22372	Adenosine deaminase domain-containing protein	GO:0019239,GO:0034654,GO:0055086,GO:0072521	F	3.5.4.4	-	2	HumbraticaG00000032280;HumbraticaG00000033180
cluster22373	uncharacterized protein LOC110428887	-	S	-	-	2	HumbraticaG00000032283;HumbraticaG00000032727
cluster22392	DNA-directed DNA polymerase	-	L	-	-	2	HumbraticaG00000013194;HumbraticaG00000030685
cluster22394	Cytochrome P450 78A7-like	-	L	-	-	2	HumbraticaG00000030709;HumbraticaG00000032413
cluster22396	Major facilitator superfamily (MFS) profile domain-containing protein	-	EGP	-	-	2	HumbraticaG00000032340;HumbraticaG00000032377
cluster22409	Patatin	-	I	-	-	2	HumbraticaG00000030826;HumbraticaG00000030834
cluster22416	putative multidrug resistance protein	-	Q	3.6.3.44	-	2	HumbraticaG00000006749;HumbraticaG00000006844
cluster22418	1-deoxy-D-xylulose-5-phosphate synthase	-	G	2.2.1.7	-	2	HumbraticaG00000007146;HumbraticaG00000007147
cluster22423	ELYS-like domain-containing protein	-	S	2.3.2.27	-	2	HumbraticaG00000006725;HumbraticaG00000006818
cluster22425	Aminotransferase-like plant mobile domain-containing protein	-	S	-	-	2	HumbraticaG00000006740;HumbraticaG00000006834
cluster22436	1-deoxy-D-xylulose-5-phosphate synthase	-	G	2.2.1.7	-	2	HumbraticaG00000007144;HumbraticaG00000007148
cluster22444	ornithine decarboxylase	-	E	4.1.1.17	-	2	HumbraticaG00000031327;HumbraticaG00000031330
cluster22447	Epoxide hydrolase N-terminal domain-containing protein	-	S	-	-	2	HumbraticaG00000032408;HumbraticaG00000033339
cluster22448	Secreted protein	-	-	-	-	2	HumbraticaG00000009383;HumbraticaG00000032422
cluster22449	Uncharacterized protein	-	C	2.1.3.15,4.1.1.39,6.4.1.2	-	2	HumbraticaG00000032471;HumbraticaG00000033194
cluster22450	F-box/FBD/LRR-repeat protein At4g26340-like	-	S	-	-	2	HumbraticaG00000031544;HumbraticaG00000031546
cluster22451	methylcrotonoyl-CoA carboxylase	-	I	-	-	2	HumbraticaG00000032578;HumbraticaG00000033147
cluster22452	AMP-binding domain-containing protein	-	IQ	-	-	2	HumbraticaG00000032580;HumbraticaG00000033227
cluster22453	Reverse transcriptase	GO:0003964,GO:0006278	-	-	-	2	HumbraticaG00000031772;HumbraticaG00000032585
cluster22457	Nonsense-mediated mRNA decay factor SMG8	-	S	-	-	2	HumbraticaG00000009624;HumbraticaG00000009626
cluster22466	Nucleobase-ascorbate transporter 10	-	F	-	-	2	HumbraticaG00000009293;HumbraticaG00000009295
cluster22486	3'-5'-exoribonuclease family protein, putative isoform 1	-	J	-	-	2	HumbraticaG00000009038;HumbraticaG00000009042
cluster22497	YbaK/aminoacyl-tRNA synthetase-associated domain-containing protein (Fragment)	-	S	-	-	2	HumbraticaG00000032682;HumbraticaG00000032683
cluster22498	Senescence-associated protein	-	-	-	-	2	HumbraticaG00000032826;HumbraticaG00000033094
cluster22499	Gln-synt_C domain-containing protein	-	E	6.3.1.2	-	2	HumbraticaG00000032861;HumbraticaG00000032938
cluster22500	protein S-acyltransferase 24	-	L	-	-	2	HumbraticaG00000031595;HumbraticaG00000031601
cluster22502	Cysteine/Histidine-rich C1 domain family protein, putative	-	S	-	-	2	HumbraticaG00000032959;HumbraticaG00000032961
cluster22507	DUF1985 domain-containing protein	-	-	-	-	2	HumbraticaG00000010845;HumbraticaG00000010848
cluster22520	Trehalose 6-phosphate phosphatase	-	G	-	-	2	HumbraticaG00000033119;HumbraticaG00000033121
cluster22521	thiamine phosphate synthase	-	H	2.7.1.49,2.7.4.7	-	2	HumbraticaG00000033139;HumbraticaG00000033142
cluster22522	AAA+ ATPase domain-containing protein	-	O	-	-	2	HumbraticaG00000033168;HumbraticaG00000033336
cluster22530	protein EMSY-LIKE 3-like isoform X4	-	S	-	-	2	HumbraticaG00000012207;HumbraticaG00000012212
cluster22534	NB-ARC domain-containing protein	-	T	-	-	2	HumbraticaG00000012748;HumbraticaG00000012754
cluster22536	zinc finger protein GIS-like	-	S	-	-	2	HumbraticaG00000012942;HumbraticaG00000012946
cluster22538	WEB family protein	-	S	-	-	2	HumbraticaG00000011988;HumbraticaG00000011990
cluster22539	cytochrome P450 89A2-like	-	Q	1.14.14.1,1.14.14.19,1.14.14.32	-	2	HumbraticaG00000011897;HumbraticaG00000011898
cluster22542	Secreted protein	-	-	-	-	2	HumbraticaG00000011813;HumbraticaG00000031771
cluster22570	D111/G-patch domain-containing protein	-	-	-	-	2	HumbraticaG00000031699;HumbraticaG00000031713
cluster22572	Reverse transcriptase	-	-	-	-	2	HumbraticaG00000031701;HumbraticaG00000031712
cluster22584	Uncharacterized protein	-	-	-	-	2	HumbraticaG00000013530;HumbraticaG00000014296
cluster22597	GTP-binding protein YPTM2	-	U	-	-	2	HumbraticaG00000016777;HumbraticaG00000016778
cluster22635	zinc finger MYM-type protein 1-like	-	S	-	-	2	HumbraticaG00000017782;HumbraticaG00000018262
cluster22636	Translocon Sec61/SecY plug domain-containing protein	GO:0009535,GO:0015031	OU	-	-	2	HumbraticaG00000017895;HumbraticaG00000018373
cluster22638	SART-1 family protein DOT2-like	-	A	-	-	2	HumbraticaG00000017007;HumbraticaG00000018307
cluster22641	protein transport protein Sec61 subunit alpha	-	OU	-	-	2	HumbraticaG00000017898;HumbraticaG00000018376
cluster22646	receptor-like protein 12	-	S	-	-	2	HumbraticaG00000017978;HumbraticaG00000018451
cluster22647	Protein kinase superfamily protein	-	-	-	-	2	HumbraticaG00000017746;HumbraticaG00000018231
cluster22648	DBD_Tnp_Mut domain-containing protein	-	S	-	-	2	HumbraticaG00000017788;HumbraticaG00000018268
cluster22651	rust resistance kinase Lr10-like	-	T	-	-	2	HumbraticaG00000017861;HumbraticaG00000018337
cluster22654	Protein kinase domain-containing protein	-	T	-	-	2	HumbraticaG00000017776;HumbraticaG00000018259
cluster22657	Protein transport protein Sec61 subunit alpha	GO:0016020,GO:0015031	OU	-	-	2	HumbraticaG00000017897;HumbraticaG00000018375
cluster22660	Protein kinase domain-containing protein	-	T	2.7.11.1	-	2	HumbraticaG00000017876;HumbraticaG00000018354
cluster22668	aspartyl protease family protein At5g10770-like	-	O	3.4.23.25,3.4.23.5	-	2	HumbraticaG00000017881;HumbraticaG00000018358
cluster22671	non-specific serine/threonine protein kinase	-	T	-	-	2	HumbraticaG00000017924;HumbraticaG00000018400
cluster22672	PORR domain-containing protein	-	S	-	-	2	HumbraticaG00000017688;HumbraticaG00000018188

## Sheet: Tcacao
CLUSTER_ID	DESC	GO_ID	COG	EC	CAZy	Number of Members	Members
cluster29	CCHC-type domain-containing protein	-	-	-	-	72	TcriolloG00000000057;TcriolloG00000000071;TcriolloG00000000154;TcriolloG00000000497;TcriolloG00000000499;TcriolloG00000000539;TcriolloG00000000568;TcriolloG00000003218;TcriolloG00000003310;TcriolloG00000003382;TcriolloG00000003383;TcriolloG00000003397;TcriolloG00000003463;TcriolloG00000003488;TcriolloG00000003491;TcriolloG00000003556;TcriolloG00000003638;TcriolloG00000007950;TcriolloG00000008017;…
cluster39	CCHC-type domain-containing protein	-	-	-	-	60	TcriolloG00000000047;TcriolloG00000000153;TcriolloG00000000296;TcriolloG00000000324;TcriolloG00000000423;TcriolloG00000000460;TcriolloG00000000551;TcriolloG00000003395;TcriolloG00000003417;TcriolloG00000003464;TcriolloG00000003566;TcriolloG00000003568;TcriolloG00000003620;TcriolloG00000008297;TcriolloG00000008298;TcriolloG00000008332;TcriolloG00000008413;TcriolloG00000008479;TcriolloG00000008482;…
cluster75	RRM domain-containing protein	-	-	-	-	47	TcriolloG00000000101;TcriolloG00000003423;TcriolloG00000003451;TcriolloG00000007888;TcriolloG00000008274;TcriolloG00000008294;TcriolloG00000008300;TcriolloG00000008313;TcriolloG00000008481;TcriolloG00000008506;TcriolloG00000011010;TcriolloG00000011011;TcriolloG00000011017;TcriolloG00000011046;TcriolloG00000011049;TcriolloG00000011056;TcriolloG00000011475;TcriolloG00000014852;TcriolloG00000014962;…
cluster119	DUF1985 domain-containing protein	-	S	-	-	37	TcriolloG00000000033;TcriolloG00000000243;TcriolloG00000002610;TcriolloG00000002700;TcriolloG00000002789;TcriolloG00000002887;TcriolloG00000003033;TcriolloG00000003427;TcriolloG00000004161;TcriolloG00000007118;TcriolloG00000007301;TcriolloG00000007532;TcriolloG00000008045;TcriolloG00000008681;TcriolloG00000008828;TcriolloG00000009061;TcriolloG00000010646;TcriolloG00000010782;TcriolloG00000015784;…
cluster215	DUF4283 domain-containing protein	-	-	-	-	27	TcriolloG00000007966;TcriolloG00000008437;TcriolloG00000008494;TcriolloG00000010704;TcriolloG00000011043;TcriolloG00000014949;TcriolloG00000015099;TcriolloG00000015168;TcriolloG00000019343;TcriolloG00000022741;TcriolloG00000022837;TcriolloG00000024836;TcriolloG00000027146;TcriolloG00000027226;TcriolloG00000029757;TcriolloG00000029758;TcriolloG00000029767;TcriolloG00000031577;TcriolloG00000031650;…
cluster246	RNA-dependent RNA polymerase	-	J	2.7.7.48	-	25	TcriolloG00000000036;TcriolloG00000002647;TcriolloG00000007866;TcriolloG00000008161;TcriolloG00000010670;TcriolloG00000011130;TcriolloG00000014714;TcriolloG00000014967;TcriolloG00000014968;TcriolloG00000015740;TcriolloG00000016049;TcriolloG00000019289;TcriolloG00000026904;TcriolloG00000028921;TcriolloG00000032179;TcriolloG00000032180;TcriolloG00000032368;TcriolloG00000032438;TcriolloG00000033221;…
cluster275	Uncharacterized protein	-	-	-	-	24	TcriolloG00000000367;TcriolloG00000000595;TcriolloG00000003432;TcriolloG00000003487;TcriolloG00000007943;TcriolloG00000007944;TcriolloG00000008277;TcriolloG00000008314;TcriolloG00000008473;TcriolloG00000011026;TcriolloG00000011602;TcriolloG00000014960;TcriolloG00000017891;TcriolloG00000017892;TcriolloG00000019070;TcriolloG00000019174;TcriolloG00000019300;TcriolloG00000019348;TcriolloG00000022965;…
cluster895	Embryo sac development arrest 7	-	J	-	-	14	TcriolloG00000002514;TcriolloG00000003154;TcriolloG00000011080;TcriolloG00000015256;TcriolloG00000019576;TcriolloG00000020010;TcriolloG00000023196;TcriolloG00000023721;TcriolloG00000031869;TcriolloG00000032320;TcriolloG00000033340;TcriolloG00000033875;TcriolloG00000035647;TcriolloG00000035993
cluster897	Uncharacterized protein	-	T	2.7.11.1	-	14	TcriolloG00000003201;TcriolloG00000003327;TcriolloG00000003391;TcriolloG00000003443;TcriolloG00000015002;TcriolloG00000015033;TcriolloG00000022722;TcriolloG00000027044;TcriolloG00000027050;TcriolloG00000027150;TcriolloG00000032145;TcriolloG00000032219;TcriolloG00000035433;TcriolloG00000035690
cluster899	probable disease resistance protein At4g27220	-	T	-	-	14	TcriolloG00000025534;TcriolloG00000025537;TcriolloG00000025559;TcriolloG00000025565;TcriolloG00000025569;TcriolloG00000025570;TcriolloG00000025577;TcriolloG00000025580;TcriolloG00000025581;TcriolloG00000025582;TcriolloG00000025585;TcriolloG00000025588;TcriolloG00000025592;TcriolloG00000026477
cluster1086	Uncharacterized protein	-	-	-	-	13	TcriolloG00000003466;TcriolloG00000003748;TcriolloG00000004060;TcriolloG00000008243;TcriolloG00000008712;TcriolloG00000009320;TcriolloG00000010731;TcriolloG00000015385;TcriolloG00000015693;TcriolloG00000019019;TcriolloG00000022866;TcriolloG00000029009;TcriolloG00000029127
cluster1349	Ubiquitin-like protease family profile domain-containing protein	-	S	-	-	12	TcriolloG00000000219;TcriolloG00000002636;TcriolloG00000002666;TcriolloG00000003277;TcriolloG00000003307;TcriolloG00000011082;TcriolloG00000022636;TcriolloG00000023254;TcriolloG00000027080;TcriolloG00000032335;TcriolloG00000035517;TcriolloG00000035734
cluster1350	ATP-dependent DNA helicase	-	D	3.6.4.12	-	12	TcriolloG00000004011;TcriolloG00000010852;TcriolloG00000011300;TcriolloG00000015589;TcriolloG00000015906;TcriolloG00000018709;TcriolloG00000018784;TcriolloG00000031234;TcriolloG00000031787;TcriolloG00000035865;TcriolloG00000035866;TcriolloG00000036467
cluster1353	DNA-directed RNA polymerase subunit	-	K	2.7.7.6	-	12	TcriolloG00000007657;TcriolloG00000007737;TcriolloG00000008069;TcriolloG00000009275;TcriolloG00000015698;TcriolloG00000015876;TcriolloG00000018878;TcriolloG00000018907;TcriolloG00000022759;TcriolloG00000023249;TcriolloG00000029327;TcriolloG00000036280
cluster1355	receptor-like protein 12	GO:0005886	S	-	-	12	TcriolloG00000026187;TcriolloG00000026202;TcriolloG00000026204;TcriolloG00000026206;TcriolloG00000026207;TcriolloG00000026210;TcriolloG00000026215;TcriolloG00000026219;TcriolloG00000026222;TcriolloG00000026225;TcriolloG00000026227;TcriolloG00000026230
cluster1702	Alpha/beta-Hydrolases superfamily protein, putative	-	S	-	-	11	TcriolloG00000000217;TcriolloG00000003857;TcriolloG00000008751;TcriolloG00000020892;TcriolloG00000022528;TcriolloG00000022691;TcriolloG00000022733;TcriolloG00000032653;TcriolloG00000033231;TcriolloG00000035638;TcriolloG00000035926
cluster1704	putative disease resistance protein RGA3	-	T	-	-	11	TcriolloG00000001360;TcriolloG00000025420;TcriolloG00000025428;TcriolloG00000025429;TcriolloG00000025430;TcriolloG00000025434;TcriolloG00000025439;TcriolloG00000025443;TcriolloG00000025445;TcriolloG00000025449;TcriolloG00000025450
cluster2143	EB domain-containing protein	-	-	-	-	10	TcriolloG00000000040;TcriolloG00000000075;TcriolloG00000000159;TcriolloG00000000168;TcriolloG00000009084;TcriolloG00000010488;TcriolloG00000011849;TcriolloG00000014895;TcriolloG00000015209;TcriolloG00000027207
cluster2144	DUF1985 domain-containing protein	-	-	-	-	10	TcriolloG00000000190;TcriolloG00000000611;TcriolloG00000002245;TcriolloG00000002754;TcriolloG00000011439;TcriolloG00000018875;TcriolloG00000025969;TcriolloG00000031895;TcriolloG00000034821;TcriolloG00000035656
cluster2148	Leucine-rich repeat protein kinase family protein	-	-	-	-	10	TcriolloG00000001405;TcriolloG00000009710;TcriolloG00000010867;TcriolloG00000011177;TcriolloG00000017126;TcriolloG00000025336;TcriolloG00000028523;TcriolloG00000029772;TcriolloG00000031506;TcriolloG00000032720
cluster2790	Integrase catalytic domain-containing protein	-	I	-	-	9	TcriolloG00000000141;TcriolloG00000008113;TcriolloG00000023044;TcriolloG00000026865;TcriolloG00000026919;TcriolloG00000027091;TcriolloG00000027096;TcriolloG00000027310;TcriolloG00000027329
cluster2791	DUF4283 domain-containing protein	-	S	-	-	9	TcriolloG00000000249;TcriolloG00000003166;TcriolloG00000003554;TcriolloG00000009431;TcriolloG00000010156;TcriolloG00000019242;TcriolloG00000021920;TcriolloG00000024838;TcriolloG00000026452
cluster2793	Uncharacterized protein	-	-	-	-	9	TcriolloG00000003448;TcriolloG00000008577;TcriolloG00000010955;TcriolloG00000011060;TcriolloG00000022885;TcriolloG00000025892;TcriolloG00000029543;TcriolloG00000029544;TcriolloG00000035078
cluster3955	Class I glutamine amidotransferase-like superfamily protein, putative	-	F	-	-	8	TcriolloG00000000434;TcriolloG00000004126;TcriolloG00000005372;TcriolloG00000010195;TcriolloG00000018688;TcriolloG00000019001;TcriolloG00000022234;TcriolloG00000035946
cluster3957	Zinc finger BED domain-containing protein RICESLEEPER 2	-	L	-	-	8	TcriolloG00000002054;TcriolloG00000018870;TcriolloG00000019208;TcriolloG00000021946;TcriolloG00000022770;TcriolloG00000030586;TcriolloG00000033223;TcriolloG00000033463
cluster6191	Ribonuclease H	-	E	-	-	7	TcriolloG00000000214;TcriolloG00000000488;TcriolloG00000011251;TcriolloG00000019252;TcriolloG00000027193;TcriolloG00000029189;TcriolloG00000036086
cluster6192	LEAF RUST 10 DISEASE-RESISTANCE LOCUS RECEPTOR-LIKE PROTEIN KINASE-like 2.2	-	A	-	-	7	TcriolloG00000000127;TcriolloG00000008581;TcriolloG00000014856;TcriolloG00000019474;TcriolloG00000026543;TcriolloG00000032652;TcriolloG00000035664
cluster6193	Protein kinase domain-containing protein	GO:0004674	T	-	-	7	TcriolloG00000000535;TcriolloG00000025609;TcriolloG00000025623;TcriolloG00000025632;TcriolloG00000025635;TcriolloG00000025794;TcriolloG00000026075
cluster6194	Retrotransposon gag protein	-	-	-	-	7	TcriolloG00000002576;TcriolloG00000008037;TcriolloG00000015105;TcriolloG00000030258;TcriolloG00000032128;TcriolloG00000035744;TcriolloG00000035770
cluster6203	40S ribosomal protein S15	-	S	-	-	7	TcriolloG00000016750;TcriolloG00000018687;TcriolloG00000023049;TcriolloG00000023536;TcriolloG00000031929;TcriolloG00000032807;TcriolloG00000035278
cluster6205	Protein FAR1-RELATED SEQUENCE	-	S	-	-	7	TcriolloG00000006700;TcriolloG00000008579;TcriolloG00000011850;TcriolloG00000011851;TcriolloG00000019597;TcriolloG00000021986;TcriolloG00000032136
cluster6208	PREDICTED: uncharacterized protein LOC108660724	-	-	-	-	7	TcriolloG00000009377;TcriolloG00000010971;TcriolloG00000011137;TcriolloG00000014738;TcriolloG00000015024;TcriolloG00000015725;TcriolloG00000031738
cluster6210	S-locus lectin protein kinase family protein, putative	GO:0005886,GO:0004674,GO:0005524,GO:0106310,GO:0016310,GO:0048544	T	-	-	7	TcriolloG00000025618;TcriolloG00000025620;TcriolloG00000025621;TcriolloG00000025622;TcriolloG00000025625;TcriolloG00000025630;TcriolloG00000025638
cluster10266	Uncharacterized protein	GO:0016020	-	-	-	6	TcriolloG00000000027;TcriolloG00000003545;TcriolloG00000003555;TcriolloG00000008321;TcriolloG00000014896;TcriolloG00000027247
cluster10275	DUF4283 domain-containing protein	-	S	-	-	6	TcriolloG00000010157;TcriolloG00000010946;TcriolloG00000014953;TcriolloG00000018658;TcriolloG00000021918;TcriolloG00000029770
cluster15987	Uncharacterized protein	-	C	3.2.1.21	GH1	5	TcriolloG00000000188;TcriolloG00000000381;TcriolloG00000000382;TcriolloG00000003688;TcriolloG00000028909
cluster15991	Benzoyl coenzyme A: Benzyl alcohol benzoyl transferase	-	S	2.3.1.195,2.3.1.196,2.3.1.232	-	5	TcriolloG00000000485;TcriolloG00000003587;TcriolloG00000008233;TcriolloG00000011048;TcriolloG00000029397
cluster15992	PMD domain-containing protein	-	-	-	-	5	TcriolloG00000003575;TcriolloG00000004243;TcriolloG00000009284;TcriolloG00000022989;TcriolloG00000028831
cluster15994	Phospholipase-like protein	-	-	-	-	5	TcriolloG00000002193;TcriolloG00000010162;TcriolloG00000018777;TcriolloG00000031088;TcriolloG00000036363
cluster15995	DUF4283 domain-containing protein	-	S	-	-	5	TcriolloG00000003866;TcriolloG00000014808;TcriolloG00000019105;TcriolloG00000026849;TcriolloG00000035494
cluster15996	Uncharacterized protein	-	-	-	-	5	TcriolloG00000003588;TcriolloG00000008295;TcriolloG00000008388;TcriolloG00000011165;TcriolloG00000029231
cluster15997	Putative plant transposon protein domain-containing protein	-	L	-	-	5	TcriolloG00000003534;TcriolloG00000014947;TcriolloG00000029244;TcriolloG00000032245;TcriolloG00000032327
cluster15998	DNA/RNA polymerases superfamily protein	-	L	-	-	5	TcriolloG00000003355;TcriolloG00000011371;TcriolloG00000011374;TcriolloG00000027228;TcriolloG00000035604
cluster16000	Uncharacterized protein	-	-	-	-	5	TcriolloG00000003449;TcriolloG00000008369;TcriolloG00000015676;TcriolloG00000023657;TcriolloG00000031801
cluster16004	Nitrate excretion transporter 1, putative	-	E	-	-	5	TcriolloG00000008521;TcriolloG00000010973;TcriolloG00000014799;TcriolloG00000019134;TcriolloG00000035364
cluster16006	RNA-directed DNA polymerase	-	L	-	-	5	TcriolloG00000008362;TcriolloG00000027093;TcriolloG00000029245;TcriolloG00000031584;TcriolloG00000035486
cluster16010	Integrase catalytic domain-containing protein	-	J	-	-	5	TcriolloG00000008090;TcriolloG00000008387;TcriolloG00000011927;TcriolloG00000022984;TcriolloG00000032135
cluster16024	DUF1985 domain-containing protein	-	S	-	-	5	TcriolloG00000010915;TcriolloG00000011150;TcriolloG00000022775;TcriolloG00000031824;TcriolloG00000032528
cluster16026	Uncharacterized protein	-	-	-	-	5	TcriolloG00000019449;TcriolloG00000020542;TcriolloG00000022806;TcriolloG00000027138;TcriolloG00000031907
cluster18955	Kinesin motor domain-containing protein	GO:0005874,GO:0003777,GO:0005524,GO:0008017,GO:0007018	Z	-	-	4	TcriolloG00000000285;TcriolloG00000000345;TcriolloG00000009469;TcriolloG00000010617
cluster18956	Uncharacterized protein	-	-	-	-	4	TcriolloG00000000570;TcriolloG00000003378;TcriolloG00000003780;TcriolloG00000011477
cluster18961	RNA-directed DNA polymerase	-	L	-	-	4	TcriolloG00000000282;TcriolloG00000019469;TcriolloG00000029157;TcriolloG00000032197
cluster18965	Uncharacterized protein	-	-	-	-	4	TcriolloG00000001782;TcriolloG00000008932;TcriolloG00000030790;TcriolloG00000032670
cluster18970	Uncharacterized protein	-	-	-	-	4	TcriolloG00000003469;TcriolloG00000008409;TcriolloG00000019378;TcriolloG00000035399
cluster18971	DUF1985 domain-containing protein	-	S	-	-	4	TcriolloG00000003495;TcriolloG00000010564;TcriolloG00000015230;TcriolloG00000022529
cluster18972	Uncharacterized protein	-	B	-	-	4	TcriolloG00000004293;TcriolloG00000004769;TcriolloG00000009998;TcriolloG00000014239
cluster18975	phosphoribosylaminoimidazolesuccinocarboxamide synthase (Fragment)	-	S	-	-	4	TcriolloG00000003195;TcriolloG00000008158;TcriolloG00000010284;TcriolloG00000022888
cluster18976	Aminotransferase-like plant mobile domain-containing protein	-	-	-	-	4	TcriolloG00000002916;TcriolloG00000026889;TcriolloG00000032357;TcriolloG00000033255
cluster18977	Methyltransferase type 11 domain-containing protein	GO:0008757	Q	-	-	4	TcriolloG00000003988;TcriolloG00000018703;TcriolloG00000019006;TcriolloG00000022459
cluster18981	Ubiquitin-like protease family profile domain-containing protein	-	-	-	-	4	TcriolloG00000023062;TcriolloG00000025965;TcriolloG00000032082;TcriolloG00000035390
cluster18989	PREDICTED: uncharacterized protein LOC108663046	-	L	-	-	4	TcriolloG00000008580;TcriolloG00000011092;TcriolloG00000022516;TcriolloG00000031812
cluster18993	RNA-directed DNA polymerase	-	E	-	-	4	TcriolloG00000006851;TcriolloG00000007848;TcriolloG00000023360;TcriolloG00000031425
cluster18997	Uncharacterized protein	-	-	-	-	4	TcriolloG00000007535;TcriolloG00000011434;TcriolloG00000011574;TcriolloG00000022545
cluster18998	Uncharacterized protein	-	-	-	-	4	TcriolloG00000007875;TcriolloG00000015036;TcriolloG00000026151;TcriolloG00000031566
cluster18999	Ubiquitin-like protease family profile domain-containing protein	-	S	-	-	4	TcriolloG00000007599;TcriolloG00000015425;TcriolloG00000032529;TcriolloG00000032847
cluster19006	Ubiquitin-like protease family profile domain-containing protein	-	S	-	-	4	TcriolloG00000018885;TcriolloG00000020350;TcriolloG00000026816;TcriolloG00000027184
cluster19009	P-loop containing nucleoside triphosphate hydrolases superfamily protein	-	O	-	-	4	TcriolloG00000021561;TcriolloG00000021566;TcriolloG00000021599;TcriolloG00000021679
cluster20762	Ubiquitin-protein ligase, putative	-	S	-	-	3	TcriolloG00000000251;TcriolloG00000014997;TcriolloG00000017395
cluster20766	AAI domain-containing protein (Fragment)	-	-	-	-	3	TcriolloG00000000118;TcriolloG00000000119;TcriolloG00000000122
cluster20769	Uncharacterized protein	-	-	-	-	3	TcriolloG00000000565;TcriolloG00000029460;TcriolloG00000035869
cluster20771	ULP_PROTEASE domain-containing protein	-	O	-	-	3	TcriolloG00000000294;TcriolloG00000014771;TcriolloG00000019213
cluster20772	Uncharacterized protein	-	-	-	-	3	TcriolloG00000000115;TcriolloG00000007960;TcriolloG00000019347
cluster20783	O-glucosyltransferase rumi homolog	-	S	-	GT90	3	TcriolloG00000004965;TcriolloG00000026552;TcriolloG00000026563
cluster20784	Phospho-2-dehydro-3-deoxyheptonate aldolase	-	E	2.5.1.54	-	3	TcriolloG00000001691;TcriolloG00000002210;TcriolloG00000013174
cluster20786	LIM domain-containing protein WLIM2b	GO:0005886,GO:0015629,GO:0046872,GO:0051015,GO:0051017	TZ	-	-	3	TcriolloG00000002862;TcriolloG00000010733;TcriolloG00000036058
cluster20789	cytochrome P450 704C1-like	-	Q	-	-	3	TcriolloG00000005100;TcriolloG00000012337;TcriolloG00000032941
cluster20796	CCHC-type domain-containing protein	-	O	-	-	3	TcriolloG00000002510;TcriolloG00000026556;TcriolloG00000035400
cluster20797	DUF4283 domain-containing protein	-	E	-	-	3	TcriolloG00000003141;TcriolloG00000019115;TcriolloG00000019519
cluster20803	serine carboxypeptidase-like 44	-	O	-	-	3	TcriolloG00000025874;TcriolloG00000036059;TcriolloG00000036223
cluster20804	PREDICTED: uncharacterized protein LOC108663037	-	-	-	-	3	TcriolloG00000029338;TcriolloG00000032651;TcriolloG00000034779
cluster20809	Myb/SANT-like domain-containing protein	-	S	-	-	3	TcriolloG00000014904;TcriolloG00000019958;TcriolloG00000035746
cluster20810	PMD domain-containing protein	-	S	-	-	3	TcriolloG00000018868;TcriolloG00000019113;TcriolloG00000036422
cluster20813	23 kDa jasmonate-induced protein-like	-	-	-	-	3	TcriolloG00000035936;TcriolloG00000035940;TcriolloG00000035944
cluster20815	Integrase catalytic domain-containing protein	-	O	-	-	3	TcriolloG00000019461;TcriolloG00000031876;TcriolloG00000035358
cluster20820	Reverse transcriptase domain-containing protein	-	S	-	-	3	TcriolloG00000007592;TcriolloG00000035386;TcriolloG00000035696
cluster20822	Uncharacterized protein	-	-	-	-	3	TcriolloG00000015810;TcriolloG00000025070;TcriolloG00000034478
cluster20827	cell number regulator 2-like	-	S	-	-	3	TcriolloG00000009286;TcriolloG00000009288;TcriolloG00000009289
cluster20829	Sugar transport protein 10-like	-	U	-	-	3	TcriolloG00000007366;TcriolloG00000012179;TcriolloG00000033561
cluster20830	Integrase catalytic domain-containing protein	-	L	-	-	3	TcriolloG00000008429;TcriolloG00000009466;TcriolloG00000011166
cluster20832	UDP-glycosyltransferase 85A2-like protein	-	CG	2.4.1.324	GT1	3	TcriolloG00000007117;TcriolloG00000015337;TcriolloG00000020352
cluster20838	Secreted protein	-	-	-	-	3	TcriolloG00000011489;TcriolloG00000019216;TcriolloG00000031828
cluster20839	probable S-adenosylmethionine-dependent methyltransferase At5g38100	GO:0008757,GO:0046872,GO:0032259	S	-	-	3	TcriolloG00000010715;TcriolloG00000010717;TcriolloG00000025425
cluster20844	Secreted protein	-	-	-	-	3	TcriolloG00000013145;TcriolloG00000023018;TcriolloG00000032133
cluster20848	Ubiquitin-like protease family profile domain-containing protein	-	S	-	-	3	TcriolloG00000011086;TcriolloG00000015454;TcriolloG00000032884
cluster20865	Putative plant transposon protein domain-containing protein	-	L	-	-	3	TcriolloG00000015694;TcriolloG00000029167;TcriolloG00000032173
cluster20868	SWIM-type domain-containing protein	-	-	-	-	3	TcriolloG00000014927;TcriolloG00000019036;TcriolloG00000027082
cluster20874	Bidirectional sugar transporter SWEET	-	U	-	-	3	TcriolloG00000021721;TcriolloG00000021724;TcriolloG00000021725
cluster20875	DUF1985 domain-containing protein	-	J	2.7.7.48	-	3	TcriolloG00000018782;TcriolloG00000020164;TcriolloG00000029241
cluster20885	Protein kinase domain-containing protein	GO:0004672,GO:0005524	T	-	-	3	TcriolloG00000024402;TcriolloG00000024477;TcriolloG00000025578
cluster20887	cysteine-rich receptor-like protein kinase 10	-	T	-	-	3	TcriolloG00000024448;TcriolloG00000024451;TcriolloG00000024454
cluster20889	Putative serine/threonine-protein kinase WNK5-like	-	L	-	-	3	TcriolloG00000023514;TcriolloG00000026493;TcriolloG00000028242
cluster20892	PLAC8 family protein	-	S	-	-	3	TcriolloG00000022533;TcriolloG00000026198;TcriolloG00000026446
cluster20893	Phospholipase-like protein	-	-	-	-	3	TcriolloG00000022952;TcriolloG00000023295;TcriolloG00000027017
cluster20904	(+)-delta-cadinene synthase	GO:0000287,GO:0047461,GO:0016102	S	3.1.7.11,4.2.3.108,4.2.3.27,4.2.3.46	-	3	TcriolloG00000027074;TcriolloG00000027075;TcriolloG00000027085
cluster22691	Uncharacterized protein	-	-	-	-	2	TcriolloG00000000180;TcriolloG00000029207
cluster22692	protein ECERIFERUM 1-like	-	S	4.1.99.5	-	2	TcriolloG00000000438;TcriolloG00000000597
cluster22694	Uncharacterized protein	-	-	-	-	2	TcriolloG00000000200;TcriolloG00000027213
cluster22695	Replication protein	GO:0003887,GO:0006270,GO:0071897	L	-	-	2	TcriolloG00000000584;TcriolloG00000000593
cluster22696	Uncharacterized protein	-	-	-	-	2	TcriolloG00000000056;TcriolloG00000008480
cluster22699	ABC transporter domain-containing protein	-	Q	-	-	2	TcriolloG00000000218;TcriolloG00000031554
cluster22700	cytochrome P450 704C1-like isoform X2	-	Q	-	-	2	TcriolloG00000005099;TcriolloG00000005102
cluster22702	cytochrome P450 704C1-like	-	Q	-	-	2	TcriolloG00000005098;TcriolloG00000005101
cluster22703	Pyridine nucleotide-disulfide oxidoreductase domain-containing protein 2	-	Q	-	-	2	TcriolloG00000000605;TcriolloG00000027334
cluster22705	40S ribosomal protein S9	-	J	-	-	2	TcriolloG00000001471;TcriolloG00000003722
cluster22712	DUF659 domain-containing protein	-	S	-	-	2	TcriolloG00000003634;TcriolloG00000019709
cluster22715	UDP-glycosyltransferase 74E1-like	-	CG	2.4.1.195,2.4.1.324	GT1	2	TcriolloG00000003019;TcriolloG00000016194
cluster22718	PREDICTED: uncharacterized protein LOC108662791	-	-	-	-	2	TcriolloG00000002159;TcriolloG00000032166
cluster22720	MATH domain-containing protein	-	D	-	-	2	TcriolloG00000005269;TcriolloG00000005274
cluster22722	RNA-dependent RNA polymerase	-	J	2.7.7.48	-	2	TcriolloG00000003037;TcriolloG00000033858
cluster22725	LRR and NB-ARC domains-containing disease resistance protein, putative	-	S	-	-	2	TcriolloG00000003126;TcriolloG00000032284
cluster22729	UDP-glycosyltransferase 71K1-like	-	CG	2.4.1.218	GT1	2	TcriolloG00000002598;TcriolloG00000002652
cluster22732	1-aminocyclopropane-1-carboxylate oxidase homolog 12-like	-	Q	-	-	2	TcriolloG00000003791;TcriolloG00000027137
cluster22734	Calcium-transporting ATPase	-	T	2.7.11.1	-	2	TcriolloG00000005204;TcriolloG00000005210
cluster22736	Integrase catalytic domain-containing protein	-	O	-	-	2	TcriolloG00000002863;TcriolloG00000015106
cluster22745	Secreted protein	-	-	-	-	2	TcriolloG00000003111;TcriolloG00000010709
cluster22747	AB hydrolase-1 domain-containing protein	-	I	-	-	2	TcriolloG00000000898;TcriolloG00000006481
cluster22750	UDP-glycosyltransferase 91A1	-	CG	-	-	2	TcriolloG00000001596;TcriolloG00000030719
cluster22758	DUF4283 domain-containing protein	-	-	-	-	2	TcriolloG00000003142;TcriolloG00000015652
cluster22762	WAT1-related protein	-	S	-	-	2	TcriolloG00000036000;TcriolloG00000036004
cluster22763	Retrovirus-related Pol polyprotein from transposon TNT 1-94	-	DO	-	-	2	TcriolloG00000013964;TcriolloG00000036275
cluster22766	Reverse transcriptase domain-containing protein	-	E	-	-	2	TcriolloG00000015480;TcriolloG00000035933
cluster22771	Uncharacterized protein	-	-	-	-	2	TcriolloG00000032127;TcriolloG00000036220
cluster22779	Sulfotransferase	-	S	2.8.2.39	-	2	TcriolloG00000036026;TcriolloG00000036030
cluster22784	WAT1-related protein	-	S	-	-	2	TcriolloG00000036001;TcriolloG00000036005
cluster22788	L-type lectin-domain containing receptor kinase IX.1	-	S	-	-	2	TcriolloG00000026462;TcriolloG00000035675
cluster22790	Germin-like protein	-	S	-	-	2	TcriolloG00000021368;TcriolloG00000035528
cluster22794	DC1 domain-containing protein	-	S	-	-	2	TcriolloG00000017186;TcriolloG00000035220
cluster22797	F-box domain-containing protein	-	S	-	-	2	TcriolloG00000034766;TcriolloG00000034774
cluster22806	protein SEH1	-	U	2.4.1.218	GT1	2	TcriolloG00000008392;TcriolloG00000012342
cluster22815	Uncharacterized protein	-	-	-	-	2	TcriolloG00000007160;TcriolloG00000014186
cluster22816	queuine tRNA-ribosyltransferase accessory subunit 2-like isoform X2	-	A	2.4.2.29	-	2	TcriolloG00000009532;TcriolloG00000031278
cluster22817	disease resistance protein RPS2-like	-	T	-	-	2	TcriolloG00000005736;TcriolloG00000005741
cluster22818	Retrovirus-related Pol polyprotein from transposon TNT 1-94	-	O	-	-	2	TcriolloG00000009176;TcriolloG00000019377
cluster22819	Protein FLX-like 3	-	S	-	-	2	TcriolloG00000008326;TcriolloG00000008542
cluster22827	Putative lipid binding protein	-	S	-	-	2	TcriolloG00000007037;TcriolloG00000017660
cluster22836	Uncharacterized protein	-	-	-	-	2	TcriolloG00000005687;TcriolloG00000030665
cluster22838	DUF223 domain-containing protein	-	-	-	-	2	TcriolloG00000007934;TcriolloG00000029320
cluster22839	DUF1985 domain-containing protein	-	S	-	-	2	TcriolloG00000008623;TcriolloG00000008624
cluster22853	DUF4216 domain-containing protein	-	-	-	-	2	TcriolloG00000009311;TcriolloG00000027056
cluster22860	protein NRDE2 homolog	-	S	-	-	2	TcriolloG00000009894;TcriolloG00000028715
cluster22862	Integrase catalytic domain-containing protein	-	L	-	-	2	TcriolloG00000008638;TcriolloG00000026765
cluster22870	Uncharacterized protein	-	-	-	-	2	TcriolloG00000012222;TcriolloG00000012223
cluster22872	DNA-directed RNA polymerase	GO:0003677,GO:0003899,GO:0046872,GO:0006351	K	2.7.7.6	-	2	TcriolloG00000010282;TcriolloG00000033885
cluster22879	protein PLANT CADMIUM RESISTANCE 6	-	S	-	-	2	TcriolloG00000010474;TcriolloG00000010476
cluster22891	Os01g0683800 protein	-	S	-	-	2	TcriolloG00000012866;TcriolloG00000016281
cluster22900	Uncharacterized protein	-	-	-	-	2	TcriolloG00000010400;TcriolloG00000034139
cluster22911	ENTH domain-containing protein	-	-	-	-	2	TcriolloG00000012615;TcriolloG00000012617
cluster22917	Retrotran_gag_3 domain-containing protein	-	-	-	-	2	TcriolloG00000012526;TcriolloG00000027205
cluster22927	Phorbol-ester/DAG-type domain-containing protein	-	S	-	-	2	TcriolloG00000016438;TcriolloG00000019988
cluster22937	Glycosyltransferase	GO:0016740	CG	2.4.1.195	GT1	2	TcriolloG00000016190;TcriolloG00000016192
cluster22942	60S ribosomal protein L23	GO:0005840,GO:1990904,GO:0003735,GO:0006412	J	-	-	2	TcriolloG00000014430;TcriolloG00000029337
cluster22944	metalloendoproteinase 1-like	GO:0016020	O	3.4.24.7	-	2	TcriolloG00000015957;TcriolloG00000015960
cluster22948	Uncharacterized protein	-	-	-	-	2	TcriolloG00000016603;TcriolloG00000016607
cluster22949	feruloyl CoA ortho-hydroxylase 2-like	-	O	2.3.2.31	-	2	TcriolloG00000017819;TcriolloG00000023597
cluster22955	Reverse transcriptase domain-containing protein	-	E	-	-	2	TcriolloG00000014688;TcriolloG00000029483
cluster22964	MDIS1-interacting receptor like kinase 2-like	-	T	-	-	2	TcriolloG00000017368;TcriolloG00000028525
cluster22996	ARM repeat superfamily protein	-	-	-	-	2	TcriolloG00000020694;TcriolloG00000020851
cluster22999	Germin-like protein	-	S	-	-	2	TcriolloG00000021144;TcriolloG00000021145
cluster23000	CN hydrolase domain-containing protein	-	E	3.5.1.3	-	2	TcriolloG00000019747;TcriolloG00000030451
cluster23002	DUF4283 domain-containing protein	-	-	-	-	2	TcriolloG00000019434;TcriolloG00000032461
cluster23012	Uncharacterized protein	-	-	-	-	2	TcriolloG00000020293;TcriolloG00000033168
cluster23015	Uncharacterized protein	GO:0016020	-	-	-	2	TcriolloG00000019631;TcriolloG00000030471
cluster23029	TMV resistance protein N	-	S	-	-	2	TcriolloG00000020526;TcriolloG00000020535
cluster23032	Uncharacterized protein	-	-	-	-	2	TcriolloG00000019977;TcriolloG00000026150
cluster23039	RNA-directed DNA polymerase	-	L	-	-	2	TcriolloG00000022540;TcriolloG00000031713
cluster23042	PMD domain-containing protein	-	-	-	-	2	TcriolloG00000022598;TcriolloG00000022800
cluster23046	TTF-type domain-containing protein	-	S	-	-	2	TcriolloG00000022588;TcriolloG00000032430
cluster23048	Ubiquitin-like protease family profile domain-containing protein	-	-	-	-	2	TcriolloG00000022413;TcriolloG00000026941
cluster23051	Cyclin F-box	-	S	-	-	2	TcriolloG00000022230;TcriolloG00000022242
cluster23052	AAA+ ATPase domain-containing protein	-	O	-	-	2	TcriolloG00000022642;TcriolloG00000027681
cluster23058	SPX domain-containing protein 1-like	-	S	-	-	2	TcriolloG00000022228;TcriolloG00000022240
cluster23079	Protein kinase domain-containing protein	-	T	2.7.11.1	-	2	TcriolloG00000026945;TcriolloG00000028905
cluster23085	rust resistance kinase Lr10-like	-	KLT	-	-	2	TcriolloG00000026419;TcriolloG00000026539
cluster23086	probably inactive leucine-rich repeat receptor-like protein kinase At2g25790	-	S	-	-	2	TcriolloG00000025092;TcriolloG00000025098
cluster23091	Uncharacterized protein	-	-	-	-	2	TcriolloG00000026489;TcriolloG00000026499
cluster23098	cell cycle checkpoint control protein RAD9A	-	DL	3.1.11.2	-	2	TcriolloG00000026900;TcriolloG00000026906
cluster23112	Uncharacterized protein	-	-	-	-	2	TcriolloG00000026490;TcriolloG00000026496
cluster23121	CDT1 domain-containing protein	-	-	-	-	2	TcriolloG00000027711;TcriolloG00000028593
cluster23122	Laccase	GO:0005507	Q	1.10.3.2,1.10.3.3	-	2	TcriolloG00000029661;TcriolloG00000029670
cluster23125	cytochrome P450 83B1-like	-	Q	1.14.14.19,1.14.14.32,1.14.14.43,1.14.14.45	-	2	TcriolloG00000027770;TcriolloG00000027771
cluster23130	PPR_long domain-containing protein	-	L	-	-	2	TcriolloG00000029284;TcriolloG00000029313
cluster23133	PREDICTED: uncharacterized protein LOC108661357	-	-	-	-	2	TcriolloG00000029729;TcriolloG00000029769
cluster23143	PMD domain-containing protein	-	-	-	-	2	TcriolloG00000029440;TcriolloG00000031944
cluster23154	Myb/SANT-like domain-containing protein	-	T	2.7.11.1	-	2	TcriolloG00000031974;TcriolloG00000032395
cluster23158	GDSL esterase/lipase	-	S	-	-	2	TcriolloG00000031848;TcriolloG00000031854
cluster23174	Uncharacterized protein	GO:0016020	-	-	-	2	TcriolloG00000030443;TcriolloG00000030444
cluster23181	DNA-directed RNA polymerase subunit	-	K	2.7.7.6	-	2	TcriolloG00000033880;TcriolloG00000033884
cluster23183	DUF4216 domain-containing protein	-	-	-	-	2	TcriolloG00000032186;TcriolloG00000032747
cluster23194	Plant U-box 22-like protein	-	H	-	-	2	TcriolloG00000031521;TcriolloG00000031557

## Sheet: Tgrand
CLUSTER_ID	DESC	GO_ID	COG	EC	CAZy	Number of Members	Members
cluster2	DUF1985 domain-containing protein	-	S	-	-	526	TgrandC1074G00000000318;TgrandC1074G00000000319;TgrandC1074G00000000775;TgrandC1074G00000001073;TgrandC1074G00000001375;TgrandC1074G00000001406;TgrandC1074G00000001475;TgrandC1074G00000001484;TgrandC1074G00000001639;TgrandC1074G00000001696;TgrandC1074G00000001728;TgrandC1074G00000001759;TgrandC1074G00000001817;TgrandC1074G00000001843;TgrandC1074G00000001889;TgrandC1074G00000001892;TgrandC1074G000…
cluster5	SWIM-type domain-containing protein	-	S	-	-	191	TgrandC1074G00000000773;TgrandC1074G00000001374;TgrandC1074G00000001726;TgrandC1074G00000001787;TgrandC1074G00000001819;TgrandC1074G00000001894;TgrandC1074G00000002104;TgrandC1074G00000002296;TgrandC1074G00000002450;TgrandC1074G00000002475;TgrandC1074G00000002519;TgrandC1074G00000002653;TgrandC1074G00000002890;TgrandC1074G00000003003;TgrandC1074G00000003020;TgrandC1074G00000003109;TgrandC1074G000…
cluster14	DUF4283 domain-containing protein	-	S	-	-	97	TgrandC1074G00000001739;TgrandC1074G00000001962;TgrandC1074G00000001973;TgrandC1074G00000002119;TgrandC1074G00000002128;TgrandC1074G00000002135;TgrandC1074G00000006604;TgrandC1074G00000006737;TgrandC1074G00000006784;TgrandC1074G00000006788;TgrandC1074G00000006838;TgrandC1074G00000006862;TgrandC1074G00000006929;TgrandC1074G00000006942;TgrandC1074G00000007220;TgrandC1074G00000007265;TgrandC1074G000…
cluster20	DUF1985 domain-containing protein	-	S	-	-	87	TgrandC1074G00000000776;TgrandC1074G00000001072;TgrandC1074G00000001446;TgrandC1074G00000001697;TgrandC1074G00000001785;TgrandC1074G00000002293;TgrandC1074G00000002351;TgrandC1074G00000002363;TgrandC1074G00000002383;TgrandC1074G00000002577;TgrandC1074G00000002655;TgrandC1074G00000003289;TgrandC1074G00000005725;TgrandC1074G00000006250;TgrandC1074G00000006728;TgrandC1074G00000006794;TgrandC1074G000…
cluster35	Phospholipase-like protein	-	-	-	-	67	TgrandC1074G00000001405;TgrandC1074G00000001725;TgrandC1074G00000001788;TgrandC1074G00000002249;TgrandC1074G00000002314;TgrandC1074G00000003002;TgrandC1074G00000006118;TgrandC1074G00000006356;TgrandC1074G00000007362;TgrandC1074G00000007382;TgrandC1074G00000007893;TgrandC1074G00000008246;TgrandC1074G00000009218;TgrandC1074G00000009477;TgrandC1074G00000010719;TgrandC1074G00000011421;TgrandC1074G000…
cluster44	VASt domain-containing protein	-	S	-	-	56	TgrandC1074G00000001031;TgrandC1074G00000001326;TgrandC1074G00000001428;TgrandC1074G00000001756;TgrandC1074G00000003061;TgrandC1074G00000003235;TgrandC1074G00000003241;TgrandC1074G00000005815;TgrandC1074G00000005968;TgrandC1074G00000006443;TgrandC1074G00000006793;TgrandC1074G00000006805;TgrandC1074G00000007210;TgrandC1074G00000010106;TgrandC1074G00000010165;TgrandC1074G00000012740;TgrandC1074G000…
cluster51	Hydroxycinnamoyl CoA shikimate/quinate hydroxycinnamoyltransferase	-	S	2.3.1.133	-	53	TgrandC1074G00000001091;TgrandC1074G00000002212;TgrandC1074G00000002373;TgrandC1074G00000002564;TgrandC1074G00000002842;TgrandC1074G00000002881;TgrandC1074G00000002882;TgrandC1074G00000003259;TgrandC1074G00000003514;TgrandC1074G00000004036;TgrandC1074G00000004037;TgrandC1074G00000005858;TgrandC1074G00000006595;TgrandC1074G00000006905;TgrandC1074G00000007595;TgrandC1074G00000007743;TgrandC1074G000…
cluster52	VASt domain-containing protein	-	S	-	-	53	TgrandC1074G00000000214;TgrandC1074G00000002186;TgrandC1074G00000002464;TgrandC1074G00000002742;TgrandC1074G00000003209;TgrandC1074G00000003412;TgrandC1074G00000005694;TgrandC1074G00000005789;TgrandC1074G00000006082;TgrandC1074G00000006646;TgrandC1074G00000006993;TgrandC1074G00000006994;TgrandC1074G00000007287;TgrandC1074G00000007455;TgrandC1074G00000007494;TgrandC1074G00000010942;TgrandC1074G000…
cluster55	DUF4283 domain-containing protein	-	S	-	-	51	TgrandC1074G00000001906;TgrandC1074G00000006587;TgrandC1074G00000006629;TgrandC1074G00000006681;TgrandC1074G00000006739;TgrandC1074G00000006799;TgrandC1074G00000006890;TgrandC1074G00000007080;TgrandC1074G00000012070;TgrandC1074G00000012155;TgrandC1074G00000012288;TgrandC1074G00000012351;TgrandC1074G00000012375;TgrandC1074G00000016304;TgrandC1074G00000016307;TgrandC1074G00000016308;TgrandC1074G000…
cluster61	SWIM-type domain-containing protein	-	S	-	-	50	TgrandC1074G00000001694;TgrandC1074G00000001701;TgrandC1074G00000002580;TgrandC1074G00000002791;TgrandC1074G00000004061;TgrandC1074G00000005729;TgrandC1074G00000006755;TgrandC1074G00000006928;TgrandC1074G00000007751;TgrandC1074G00000008627;TgrandC1074G00000012447;TgrandC1074G00000012522;TgrandC1074G00000012539;TgrandC1074G00000014170;TgrandC1074G00000015254;TgrandC1074G00000015306;TgrandC1074G000…
cluster125	probable disease resistance protein At4g27220	GO:0032559,GO:0043168	T	-	-	35	TgrandC1074G00000026844;TgrandC1074G00000026845;TgrandC1074G00000026849;TgrandC1074G00000026850;TgrandC1074G00000026853;TgrandC1074G00000026862;TgrandC1074G00000026864;TgrandC1074G00000026869;TgrandC1074G00000026871;TgrandC1074G00000026872;TgrandC1074G00000026875;TgrandC1074G00000026879;TgrandC1074G00000026882;TgrandC1074G00000026884;TgrandC1074G00000026886;TgrandC1074G00000026889;TgrandC1074G000…
cluster154	DUF1985 domain-containing protein	-	S	-	-	32	TgrandC1074G00000001425;TgrandC1074G00000002350;TgrandC1074G00000002559;TgrandC1074G00000002657;TgrandC1074G00000004051;TgrandC1074G00000006668;TgrandC1074G00000006761;TgrandC1074G00000006877;TgrandC1074G00000007937;TgrandC1074G00000012021;TgrandC1074G00000016100;TgrandC1074G00000016270;TgrandC1074G00000016433;TgrandC1074G00000018462;TgrandC1074G00000019343;TgrandC1074G00000019950;TgrandC1074G000…
cluster178	DUF4283 domain-containing protein	-	S	-	-	30	TgrandC1074G00000002204;TgrandC1074G00000006542;TgrandC1074G00000006613;TgrandC1074G00000006844;TgrandC1074G00000011149;TgrandC1074G00000012642;TgrandC1074G00000012720;TgrandC1074G00000013146;TgrandC1074G00000016337;TgrandC1074G00000019894;TgrandC1074G00000020154;TgrandC1074G00000023256;TgrandC1074G00000023272;TgrandC1074G00000023609;TgrandC1074G00000023787;TgrandC1074G00000024813;TgrandC1074G000…
cluster195	Uncharacterized protein	-	-	-	-	29	TgrandC1074G00000002199;TgrandC1074G00000002292;TgrandC1074G00000002327;TgrandC1074G00000006598;TgrandC1074G00000006605;TgrandC1074G00000006621;TgrandC1074G00000006644;TgrandC1074G00000006661;TgrandC1074G00000006695;TgrandC1074G00000006742;TgrandC1074G00000006776;TgrandC1074G00000007427;TgrandC1074G00000012382;TgrandC1074G00000012462;TgrandC1074G00000012476;TgrandC1074G00000016375;TgrandC1074G000…
cluster205	Uncharacterized protein	-	-	-	-	28	TgrandC1074G00000002019;TgrandC1074G00000002084;TgrandC1074G00000006691;TgrandC1074G00000006832;TgrandC1074G00000006865;TgrandC1074G00000007408;TgrandC1074G00000012454;TgrandC1074G00000012475;TgrandC1074G00000012652;TgrandC1074G00000015528;TgrandC1074G00000016094;TgrandC1074G00000016444;TgrandC1074G00000016520;TgrandC1074G00000017708;TgrandC1074G00000019532;TgrandC1074G00000019546;TgrandC1074G000…
cluster247	G-patch domain-containing protein	-	-	-	-	25	TgrandC1074G00000001745;TgrandC1074G00000005410;TgrandC1074G00000006088;TgrandC1074G00000006716;TgrandC1074G00000011102;TgrandC1074G00000012900;TgrandC1074G00000014928;TgrandC1074G00000017948;TgrandC1074G00000018860;TgrandC1074G00000018876;TgrandC1074G00000019474;TgrandC1074G00000019478;TgrandC1074G00000022989;TgrandC1074G00000024166;TgrandC1074G00000024777;TgrandC1074G00000025329;TgrandC1074G000…
cluster248	Ubiquitin-like protease family profile domain-containing protein	-	S	-	-	25	TgrandC1074G00000001333;TgrandC1074G00000001445;TgrandC1074G00000002537;TgrandC1074G00000003883;TgrandC1074G00000006446;TgrandC1074G00000007170;TgrandC1074G00000011856;TgrandC1074G00000013079;TgrandC1074G00000015723;TgrandC1074G00000016782;TgrandC1074G00000019098;TgrandC1074G00000019804;TgrandC1074G00000020080;TgrandC1074G00000020806;TgrandC1074G00000023956;TgrandC1074G00000025061;TgrandC1074G000…
cluster302	DBD_Tnp_Mut domain-containing protein	-	S	-	-	23	TgrandC1074G00000001693;TgrandC1074G00000002449;TgrandC1074G00000002520;TgrandC1074G00000002790;TgrandC1074G00000010309;TgrandC1074G00000011897;TgrandC1074G00000012019;TgrandC1074G00000012087;TgrandC1074G00000013748;TgrandC1074G00000018575;TgrandC1074G00000019092;TgrandC1074G00000019740;TgrandC1074G00000020316;TgrandC1074G00000021009;TgrandC1074G00000024763;TgrandC1074G00000028403;TgrandC1074G000…
cluster356	PREDICTED: uncharacterized protein LOC108663851	-	-	-	-	21	TgrandC1074G00000002026;TgrandC1074G00000002137;TgrandC1074G00000006606;TgrandC1074G00000006707;TgrandC1074G00000012154;TgrandC1074G00000012234;TgrandC1074G00000012313;TgrandC1074G00000012315;TgrandC1074G00000016279;TgrandC1074G00000019833;TgrandC1074G00000019959;TgrandC1074G00000020018;TgrandC1074G00000020087;TgrandC1074G00000023417;TgrandC1074G00000024944;TgrandC1074G00000024981;TgrandC1074G000…
cluster401	Uncharacterized protein	-	B	-	-	20	TgrandC1074G00000000701;TgrandC1074G00000000824;TgrandC1074G00000001594;TgrandC1074G00000004694;TgrandC1074G00000005522;TgrandC1074G00000005852;TgrandC1074G00000007253;TgrandC1074G00000010955;TgrandC1074G00000019380;TgrandC1074G00000020611;TgrandC1074G00000020617;TgrandC1074G00000021899;TgrandC1074G00000023469;TgrandC1074G00000025469;TgrandC1074G00000028113;TgrandC1074G00000028192;TgrandC1074G000…
cluster402	major allergen Pru ar 1-like	GO:0005737,GO:0004864,GO:0010427,GO:0038023,GO:0006952,GO:0009738	S	-	-	20	TgrandC1074G00000018738;TgrandC1074G00000018744;TgrandC1074G00000018750;TgrandC1074G00000018756;TgrandC1074G00000018761;TgrandC1074G00000018767;TgrandC1074G00000018773;TgrandC1074G00000018779;TgrandC1074G00000018786;TgrandC1074G00000018792;TgrandC1074G00000018798;TgrandC1074G00000018804;TgrandC1074G00000018810;TgrandC1074G00000018819;TgrandC1074G00000018826;TgrandC1074G00000018832;TgrandC1074G000…
cluster403	Prolamin-like domain-containing protein	GO:0110165	S	-	-	20	TgrandC1074G00000026571;TgrandC1074G00000026573;TgrandC1074G00000026576;TgrandC1074G00000026577;TgrandC1074G00000026579;TgrandC1074G00000026580;TgrandC1074G00000026582;TgrandC1074G00000026584;TgrandC1074G00000026585;TgrandC1074G00000026587;TgrandC1074G00000026589;TgrandC1074G00000026590;TgrandC1074G00000026593;TgrandC1074G00000026594;TgrandC1074G00000026596;TgrandC1074G00000026598;TgrandC1074G000…
cluster489	Bet v I/Major latex protein domain-containing protein	-	S	-	-	18	TgrandC1074G00000006322;TgrandC1074G00000018737;TgrandC1074G00000018743;TgrandC1074G00000018749;TgrandC1074G00000018755;TgrandC1074G00000018760;TgrandC1074G00000018766;TgrandC1074G00000018772;TgrandC1074G00000018778;TgrandC1074G00000018785;TgrandC1074G00000018791;TgrandC1074G00000018797;TgrandC1074G00000018803;TgrandC1074G00000018809;TgrandC1074G00000018814;TgrandC1074G00000018818;TgrandC1074G000…
cluster490	Bet v I/Major latex protein domain-containing protein	-	-	-	-	18	TgrandC1074G00000018734;TgrandC1074G00000018740;TgrandC1074G00000018746;TgrandC1074G00000018752;TgrandC1074G00000018757;TgrandC1074G00000018763;TgrandC1074G00000018769;TgrandC1074G00000018775;TgrandC1074G00000018782;TgrandC1074G00000018788;TgrandC1074G00000018794;TgrandC1074G00000018800;TgrandC1074G00000018806;TgrandC1074G00000018815;TgrandC1074G00000018822;TgrandC1074G00000018828;TgrandC1074G000…
cluster491	major allergen Pru ar 1-like	GO:0005737,GO:0004864,GO:0010427,GO:0038023,GO:0006952,GO:0009738	S	-	-	18	TgrandC1074G00000018727;TgrandC1074G00000018736;TgrandC1074G00000018742;TgrandC1074G00000018748;TgrandC1074G00000018754;TgrandC1074G00000018759;TgrandC1074G00000018765;TgrandC1074G00000018771;TgrandC1074G00000018777;TgrandC1074G00000018784;TgrandC1074G00000018790;TgrandC1074G00000018796;TgrandC1074G00000018802;TgrandC1074G00000018808;TgrandC1074G00000018813;TgrandC1074G00000018817;TgrandC1074G000…
cluster651	DUF4283 domain-containing protein	-	S	-	-	16	TgrandC1074G00000002125;TgrandC1074G00000002159;TgrandC1074G00000002163;TgrandC1074G00000002543;TgrandC1074G00000002887;TgrandC1074G00000006181;TgrandC1074G00000006931;TgrandC1074G00000012338;TgrandC1074G00000012392;TgrandC1074G00000020085;TgrandC1074G00000023247;TgrandC1074G00000023721;TgrandC1074G00000024807;TgrandC1074G00000025003;TgrandC1074G00000025049;TgrandC1074G00000035949
cluster652	Uncharacterized protein	-	-	-	-	16	TgrandC1074G00000003284;TgrandC1074G00000006436;TgrandC1074G00000012477;TgrandC1074G00000012723;TgrandC1074G00000012725;TgrandC1074G00000016086;TgrandC1074G00000020371;TgrandC1074G00000024701;TgrandC1074G00000024724;TgrandC1074G00000025168;TgrandC1074G00000026591;TgrandC1074G00000032206;TgrandC1074G00000032214;TgrandC1074G00000032275;TgrandC1074G00000035188;TgrandC1074G00000035885
cluster900	Putative plant transposon protein domain-containing protein	-	A	-	-	14	TgrandC1074G00000006715;TgrandC1074G00000006870;TgrandC1074G00000012473;TgrandC1074G00000012512;TgrandC1074G00000012559;TgrandC1074G00000016174;TgrandC1074G00000016277;TgrandC1074G00000016424;TgrandC1074G00000019768;TgrandC1074G00000023201;TgrandC1074G00000024979;TgrandC1074G00000025019;TgrandC1074G00000027856;TgrandC1074G00000032776
cluster901	flavin mononucleotide hydrolase 1, chloroplatic	-	S	3.1.3.102,3.1.3.104	-	14	TgrandC1074G00000018739;TgrandC1074G00000018745;TgrandC1074G00000018751;TgrandC1074G00000018762;TgrandC1074G00000018768;TgrandC1074G00000018774;TgrandC1074G00000018780;TgrandC1074G00000018787;TgrandC1074G00000018793;TgrandC1074G00000018799;TgrandC1074G00000018805;TgrandC1074G00000018811;TgrandC1074G00000018820;TgrandC1074G00000018827
cluster1089	Aminotransferase-like plant mobile domain-containing protein	-	S	-	-	13	TgrandC1074G00000000446;TgrandC1074G00000003547;TgrandC1074G00000005582;TgrandC1074G00000006894;TgrandC1074G00000007389;TgrandC1074G00000014945;TgrandC1074G00000015021;TgrandC1074G00000016463;TgrandC1074G00000023128;TgrandC1074G00000024465;TgrandC1074G00000025921;TgrandC1074G00000035012;TgrandC1074G00000035974
cluster1090	DUF4283 domain-containing protein	-	S	-	-	13	TgrandC1074G00000001923;TgrandC1074G00000003047;TgrandC1074G00000007110;TgrandC1074G00000007422;TgrandC1074G00000012290;TgrandC1074G00000016370;TgrandC1074G00000017207;TgrandC1074G00000018987;TgrandC1074G00000019924;TgrandC1074G00000023905;TgrandC1074G00000028539;TgrandC1074G00000036239;TgrandC1074G00000037452
cluster1091	BED-type domain-containing protein	-	L	3.4.22.68	-	13	TgrandC1074G00000004156;TgrandC1074G00000005846;TgrandC1074G00000005919;TgrandC1074G00000007225;TgrandC1074G00000014290;TgrandC1074G00000017203;TgrandC1074G00000020577;TgrandC1074G00000027520;TgrandC1074G00000027549;TgrandC1074G00000028774;TgrandC1074G00000031860;TgrandC1074G00000032756;TgrandC1074G00000036075
cluster1092	DUF1985 domain-containing protein	-	S	-	-	13	TgrandC1074G00000003667;TgrandC1074G00000005912;TgrandC1074G00000007020;TgrandC1074G00000007172;TgrandC1074G00000012432;TgrandC1074G00000016523;TgrandC1074G00000016620;TgrandC1074G00000019806;TgrandC1074G00000020306;TgrandC1074G00000020728;TgrandC1074G00000023599;TgrandC1074G00000032892;TgrandC1074G00000037019
cluster1093	SWIM-type domain-containing protein	-	S	-	-	13	TgrandC1074G00000006069;TgrandC1074G00000006984;TgrandC1074G00000012274;TgrandC1074G00000012626;TgrandC1074G00000015444;TgrandC1074G00000020291;TgrandC1074G00000020540;TgrandC1074G00000022703;TgrandC1074G00000025208;TgrandC1074G00000032233;TgrandC1074G00000032555;TgrandC1074G00000032965;TgrandC1074G00000035008
cluster1094	putative disease resistance protein RGA1	GO:0043531,GO:0006952,GO:0051707	T	-	-	13	TgrandC1074G00000027072;TgrandC1074G00000027081;TgrandC1074G00000027083;TgrandC1074G00000027087;TgrandC1074G00000027095;TgrandC1074G00000027101;TgrandC1074G00000027106;TgrandC1074G00000027109;TgrandC1074G00000027112;TgrandC1074G00000027114;TgrandC1074G00000027117;TgrandC1074G00000027122;TgrandC1074G00000027124
cluster1356	DUF4283 domain-containing protein	-	S	-	-	12	TgrandC1074G00000002047;TgrandC1074G00000002124;TgrandC1074G00000002529;TgrandC1074G00000006545;TgrandC1074G00000006935;TgrandC1074G00000012329;TgrandC1074G00000019927;TgrandC1074G00000020240;TgrandC1074G00000023250;TgrandC1074G00000032152;TgrandC1074G00000032536;TgrandC1074G00000035935
cluster1357	Ubiquitin-like protease family profile domain-containing protein	-	S	-	-	12	TgrandC1074G00000002267;TgrandC1074G00000003328;TgrandC1074G00000003879;TgrandC1074G00000011934;TgrandC1074G00000012584;TgrandC1074G00000015187;TgrandC1074G00000028179;TgrandC1074G00000028429;TgrandC1074G00000031868;TgrandC1074G00000032279;TgrandC1074G00000035958;TgrandC1074G00000036340
cluster1358	Ubiquitin-like protease family profile domain-containing protein	-	J	2.7.7.48	-	12	TgrandC1074G00000004970;TgrandC1074G00000006637;TgrandC1074G00000006975;TgrandC1074G00000015363;TgrandC1074G00000019749;TgrandC1074G00000023588;TgrandC1074G00000023725;TgrandC1074G00000025284;TgrandC1074G00000025732;TgrandC1074G00000031272;TgrandC1074G00000032994;TgrandC1074G00000035595
cluster1359	DUF4283 domain-containing protein	-	S	-	-	12	TgrandC1074G00000006588;TgrandC1074G00000006630;TgrandC1074G00000011389;TgrandC1074G00000012287;TgrandC1074G00000016309;TgrandC1074G00000017205;TgrandC1074G00000019790;TgrandC1074G00000031435;TgrandC1074G00000032562;TgrandC1074G00000032603;TgrandC1074G00000035509;TgrandC1074G00000035968
cluster1360	Uncharacterized protein	-	-	-	-	12	TgrandC1074G00000006580;TgrandC1074G00000012239;TgrandC1074G00000016159;TgrandC1074G00000016452;TgrandC1074G00000019730;TgrandC1074G00000019877;TgrandC1074G00000020095;TgrandC1074G00000020179;TgrandC1074G00000024824;TgrandC1074G00000024852;TgrandC1074G00000028530;TgrandC1074G00000035190
cluster1361	Leucine-rich repeat protein kinase family protein, putative	GO:0005886,GO:0004674,GO:0005524,GO:0038023,GO:0009755,GO:0016310	T	2.7.11.1	-	12	TgrandC1074G00000024742;TgrandC1074G00000024743;TgrandC1074G00000024745;TgrandC1074G00000024746;TgrandC1074G00000024749;TgrandC1074G00000026021;TgrandC1074G00000026022;TgrandC1074G00000026074;TgrandC1074G00000026084;TgrandC1074G00000026086;TgrandC1074G00000026089;TgrandC1074G00000026091
cluster1705	DUF4283 domain-containing protein	-	S	-	-	11	TgrandC1074G00000003063;TgrandC1074G00000012235;TgrandC1074G00000019891;TgrandC1074G00000020005;TgrandC1074G00000023622;TgrandC1074G00000023666;TgrandC1074G00000024943;TgrandC1074G00000025001;TgrandC1074G00000025120;TgrandC1074G00000028574;TgrandC1074G00000033773
cluster1706	DUF4216 domain-containing protein	-	S	-	-	11	TgrandC1074G00000002743;TgrandC1074G00000006645;TgrandC1074G00000007288;TgrandC1074G00000007521;TgrandC1074G00000015493;TgrandC1074G00000016035;TgrandC1074G00000019814;TgrandC1074G00000022961;TgrandC1074G00000025535;TgrandC1074G00000028295;TgrandC1074G00000031690
cluster2154	CCHC-type domain-containing protein	-	-	-	-	10	TgrandC1074G00000002371;TgrandC1074G00000007426;TgrandC1074G00000015887;TgrandC1074G00000016162;TgrandC1074G00000023844;TgrandC1074G00000023857;TgrandC1074G00000023859;TgrandC1074G00000028129;TgrandC1074G00000028457;TgrandC1074G00000032025
cluster2796	Reverse transcriptase domain-containing protein	-	O	-	-	9	TgrandC1074G00000002540;TgrandC1074G00000006334;TgrandC1074G00000006386;TgrandC1074G00000015594;TgrandC1074G00000016434;TgrandC1074G00000023384;TgrandC1074G00000023528;TgrandC1074G00000028687;TgrandC1074G00000029440
cluster2797	DUF1985 domain-containing protein	-	S	-	-	9	TgrandC1074G00000002656;TgrandC1074G00000006980;TgrandC1074G00000012056;TgrandC1074G00000016781;TgrandC1074G00000019344;TgrandC1074G00000024572;TgrandC1074G00000024655;TgrandC1074G00000025125;TgrandC1074G00000031677
cluster2798	Uncharacterized protein	-	-	-	-	9	TgrandC1074G00000001875;TgrandC1074G00000002376;TgrandC1074G00000005850;TgrandC1074G00000008505;TgrandC1074G00000012260;TgrandC1074G00000015456;TgrandC1074G00000026563;TgrandC1074G00000035000;TgrandC1074G00000035898
cluster2799	DUF1985 domain-containing protein	-	S	-	-	9	TgrandC1074G00000002688;TgrandC1074G00000009474;TgrandC1074G00000011624;TgrandC1074G00000012629;TgrandC1074G00000019469;TgrandC1074G00000025219;TgrandC1074G00000032037;TgrandC1074G00000032977;TgrandC1074G00000035530
cluster2800	Uncharacterized protein	-	-	-	-	9	TgrandC1074G00000002220;TgrandC1074G00000012265;TgrandC1074G00000012284;TgrandC1074G00000016179;TgrandC1074G00000020006;TgrandC1074G00000024940;TgrandC1074G00000025117;TgrandC1074G00000028497;TgrandC1074G00000032457
cluster2801	DUF4283 domain-containing protein	-	S	-	-	9	TgrandC1074G00000015064;TgrandC1074G00000018024;TgrandC1074G00000018034;TgrandC1074G00000018414;TgrandC1074G00000018994;TgrandC1074G00000022200;TgrandC1074G00000035478;TgrandC1074G00000035479;TgrandC1074G00000036944
cluster2802	DUF4283 domain-containing protein	-	E	-	-	9	TgrandC1074G00000006864;TgrandC1074G00000012374;TgrandC1074G00000012542;TgrandC1074G00000016491;TgrandC1074G00000019725;TgrandC1074G00000020238;TgrandC1074G00000023102;TgrandC1074G00000023103;TgrandC1074G00000024734
cluster2803	S-locus lectin protein kinase family protein, putative	GO:0005886,GO:0004674,GO:0005524,GO:0106310,GO:0016310,GO:0048544	T	-	-	9	TgrandC1074G00000016790;TgrandC1074G00000026811;TgrandC1074G00000026812;TgrandC1074G00000026818;TgrandC1074G00000026819;TgrandC1074G00000026820;TgrandC1074G00000026823;TgrandC1074G00000026826;TgrandC1074G00000026829
cluster2804	Prolamin-like domain-containing protein	GO:0016020	S	-	-	9	TgrandC1074G00000025024;TgrandC1074G00000026484;TgrandC1074G00000026490;TgrandC1074G00000026496;TgrandC1074G00000026502;TgrandC1074G00000026508;TgrandC1074G00000026514;TgrandC1074G00000026520;TgrandC1074G00000026521
cluster3961	Integrase catalytic domain-containing protein	-	L	-	-	8	TgrandC1074G00000002100;TgrandC1074G00000023933;TgrandC1074G00000028142;TgrandC1074G00000031231;TgrandC1074G00000032864;TgrandC1074G00000033517;TgrandC1074G00000033688;TgrandC1074G00000036090
cluster3962	DUF4283 domain-containing protein	-	-	-	-	8	TgrandC1074G00000002937;TgrandC1074G00000002945;TgrandC1074G00000002955;TgrandC1074G00000012552;TgrandC1074G00000019287;TgrandC1074G00000027022;TgrandC1074G00000027030;TgrandC1074G00000032110
cluster3963	Ubiquitin-like protease family profile domain-containing protein	-	Q	-	-	8	TgrandC1074G00000002582;TgrandC1074G00000012615;TgrandC1074G00000016012;TgrandC1074G00000016345;TgrandC1074G00000019494;TgrandC1074G00000024467;TgrandC1074G00000032587;TgrandC1074G00000036050
cluster3964	PMD domain-containing protein	-	-	-	-	8	TgrandC1074G00000001538;TgrandC1074G00000014936;TgrandC1074G00000022987;TgrandC1074G00000024744;TgrandC1074G00000032300;TgrandC1074G00000032757;TgrandC1074G00000032760;TgrandC1074G00000036669
cluster3965	PMD domain-containing protein	-	-	-	-	8	TgrandC1074G00000001539;TgrandC1074G00000005714;TgrandC1074G00000007367;TgrandC1074G00000014935;TgrandC1074G00000018429;TgrandC1074G00000020364;TgrandC1074G00000020730;TgrandC1074G00000036613
cluster3966	Ubiquitin-like protease family profile domain-containing protein	-	S	-	-	8	TgrandC1074G00000006391;TgrandC1074G00000006669;TgrandC1074G00000007272;TgrandC1074G00000007938;TgrandC1074G00000019805;TgrandC1074G00000019984;TgrandC1074G00000032063;TgrandC1074G00000035520
cluster3967	high mobility group B protein 15 isoform X1	-	K	-	-	8	TgrandC1074G00000005964;TgrandC1074G00000013129;TgrandC1074G00000017366;TgrandC1074G00000022231;TgrandC1074G00000033840;TgrandC1074G00000035346;TgrandC1074G00000035349;TgrandC1074G00000035412
cluster3968	DUF4283 domain-containing protein	-	S	-	-	8	TgrandC1074G00000006696;TgrandC1074G00000007424;TgrandC1074G00000016361;TgrandC1074G00000016663;TgrandC1074G00000020099;TgrandC1074G00000028579;TgrandC1074G00000028727;TgrandC1074G00000028787
cluster3969	Germin-like protein	GO:0030145	S	-	-	8	TgrandC1074G00000018075;TgrandC1074G00000018076;TgrandC1074G00000024327;TgrandC1074G00000024330;TgrandC1074G00000024332;TgrandC1074G00000024335;TgrandC1074G00000024336;TgrandC1074G00000024337
cluster3970	SHSP domain-containing protein	GO:0043621,GO:0051082,GO:0006457,GO:0009408,GO:0009651,GO:0042542,GO:0051259	O	-	-	8	TgrandC1074G00000030970;TgrandC1074G00000030973;TgrandC1074G00000030982;TgrandC1074G00000030985;TgrandC1074G00000030988;TgrandC1074G00000030991;TgrandC1074G00000031000;TgrandC1074G00000031003
cluster6211	Aminotransferase-like plant mobile domain-containing protein	-	-	-	-	7	TgrandC1074G00000001615;TgrandC1074G00000006235;TgrandC1074G00000015402;TgrandC1074G00000028419;TgrandC1074G00000031471;TgrandC1074G00000033025;TgrandC1074G00000035655
cluster6212	PREDICTED: uncharacterized protein LOC108663851	-	-	-	-	7	TgrandC1074G00000002133;TgrandC1074G00000012314;TgrandC1074G00000012443;TgrandC1074G00000023261;TgrandC1074G00000032405;TgrandC1074G00000036044;TgrandC1074G00000036057
cluster6213	DUF4283 domain-containing protein	-	S	-	-	7	TgrandC1074G00000002122;TgrandC1074G00000006714;TgrandC1074G00000007267;TgrandC1074G00000016169;TgrandC1074G00000016256;TgrandC1074G00000020082;TgrandC1074G00000034729
cluster6214	Laminin subunit beta-1	-	-	-	-	7	TgrandC1074G00000035035;TgrandC1074G00000035038;TgrandC1074G00000035053;TgrandC1074G00000035055;TgrandC1074G00000035057;TgrandC1074G00000035066;TgrandC1074G00000035077
cluster6215	chaperonin CPN60-2, mitochondrial	-	O	-	-	7	TgrandC1074G00000010343;TgrandC1074G00000012066;TgrandC1074G00000015810;TgrandC1074G00000024823;TgrandC1074G00000026551;TgrandC1074G00000026817;TgrandC1074G00000027535
cluster6216	insulin-degrading enzyme-like 1, peroxisomal isoform X2	GO:0005829,GO:0004222,GO:0046872,GO:0043171,GO:0051603	O	3.4.24.56	-	7	TgrandC1074G00000019459;TgrandC1074G00000019471;TgrandC1074G00000019475;TgrandC1074G00000019481;TgrandC1074G00000019490;TgrandC1074G00000019497;TgrandC1074G00000019508
cluster6217	DUF1985 domain-containing protein	-	S	-	-	7	TgrandC1074G00000019748;TgrandC1074G00000019952;TgrandC1074G00000023649;TgrandC1074G00000023724;TgrandC1074G00000024587;TgrandC1074G00000025358;TgrandC1074G00000031947
cluster6218	putative DUF21 domain-containing protein At3g13070, chloroplastic isoform X1	-	P	-	-	7	TgrandC1074G00000027561;TgrandC1074G00000027568;TgrandC1074G00000027575;TgrandC1074G00000027576;TgrandC1074G00000027604;TgrandC1074G00000027610;TgrandC1074G00000027616
cluster10285	DUF1985 domain-containing protein	-	S	-	-	6	TgrandC1074G00000001447;TgrandC1074G00000003668;TgrandC1074G00000006406;TgrandC1074G00000015961;TgrandC1074G00000016089;TgrandC1074G00000035962
cluster10286	DUF4283 domain-containing protein	-	S	-	-	6	TgrandC1074G00000007425;TgrandC1074G00000016109;TgrandC1074G00000016664;TgrandC1074G00000023446;TgrandC1074G00000035875;TgrandC1074G00000036106
cluster10287	Reverse transcriptase domain-containing protein	-	-	-	-	6	TgrandC1074G00000016448;TgrandC1074G00000020086;TgrandC1074G00000023406;TgrandC1074G00000024868;TgrandC1074G00000024875;TgrandC1074G00000032182
cluster10288	receptor-like protein 12	GO:0016020,GO:0016301,GO:0016310	S	3.4.18.1,3.4.19.9	-	6	TgrandC1074G00000025847;TgrandC1074G00000025854;TgrandC1074G00000025863;TgrandC1074G00000025866;TgrandC1074G00000025878;TgrandC1074G00000025883
cluster10289	Prolamin-like domain-containing protein	GO:0016020	S	-	-	6	TgrandC1074G00000026485;TgrandC1074G00000026491;TgrandC1074G00000026497;TgrandC1074G00000026503;TgrandC1074G00000026509;TgrandC1074G00000026515
cluster10290	protein IWS1 homolog 1-like	GO:0003746,GO:0006414,GO:0009742,GO:0032784	K	-	-	6	TgrandC1074G00000027700;TgrandC1074G00000027703;TgrandC1074G00000027706;TgrandC1074G00000027749;TgrandC1074G00000027754;TgrandC1074G00000027763
cluster10291	Regulator of rDNA transcription protein 15	-	-	-	-	6	TgrandC1074G00000024502;TgrandC1074G00000024521;TgrandC1074G00000024532;TgrandC1074G00000024537;TgrandC1074G00000024543;TgrandC1074G00000024548
cluster16036	DUF4216 domain-containing protein	-	-	-	-	5	TgrandC1074G00000001873;TgrandC1074G00000001993;TgrandC1074G00000006196;TgrandC1074G00000023669;TgrandC1074G00000023916
cluster16037	DUF4283 domain-containing protein	-	E	-	-	5	TgrandC1074G00000002218;TgrandC1074G00000016120;TgrandC1074G00000020055;TgrandC1074G00000025651;TgrandC1074G00000032569
cluster16038	Retrotransposon gag domain-containing protein	-	L	-	-	5	TgrandC1074G00000002150;TgrandC1074G00000006544;TgrandC1074G00000016374;TgrandC1074G00000019892;TgrandC1074G00000025083
cluster16039	DUF4283 domain-containing protein	-	S	-	-	5	TgrandC1074G00000002165;TgrandC1074G00000012301;TgrandC1074G00000016202;TgrandC1074G00000016413;TgrandC1074G00000032476
cluster16040	Exocyst complex component Sec6	-	U	-	-	5	TgrandC1074G00000011185;TgrandC1074G00000011663;TgrandC1074G00000015573;TgrandC1074G00000015576;TgrandC1074G00000024925
cluster16041	DUF4283 domain-containing protein	-	S	-	-	5	TgrandC1074G00000012460;TgrandC1074G00000016305;TgrandC1074G00000019766;TgrandC1074G00000024648;TgrandC1074G00000028573
cluster16042	WD_REPEATS_REGION domain-containing protein	-	KLT	-	-	5	TgrandC1074G00000017373;TgrandC1074G00000017377;TgrandC1074G00000017382;TgrandC1074G00000024100;TgrandC1074G00000028197
cluster16043	Receptor-like serine/threonine-protein kinase	-	T	-	-	5	TgrandC1074G00000026852;TgrandC1074G00000026865;TgrandC1074G00000026887;TgrandC1074G00000026910;TgrandC1074G00000026936
cluster16044	Regulator of rDNA transcription protein 15	-	-	-	-	5	TgrandC1074G00000024485;TgrandC1074G00000024508;TgrandC1074G00000024515;TgrandC1074G00000024526;TgrandC1074G00000024553
cluster19031	Ubiquitin-like protease family profile domain-containing protein	-	-	-	-	4	TgrandC1074G00000001994;TgrandC1074G00000026539;TgrandC1074G00000034964;TgrandC1074G00000034975
cluster19032	DNA-directed RNA polymerase subunit beta	-	K	2.7.7.6	-	4	TgrandC1074G00000001891;TgrandC1074G00000002886;TgrandC1074G00000003017;TgrandC1074G00000032748
cluster19033	Transposase, MuDR, plant	-	-	-	-	4	TgrandC1074G00000002331;TgrandC1074G00000023209;TgrandC1074G00000023621;TgrandC1074G00000031772
cluster19034	ribonuclease 1-like	GO:0005576,GO:0003723,GO:0033897,GO:0006401	S	3.1.27.1,5.3.4.1	-	4	TgrandC1074G00000035153;TgrandC1074G00000035161;TgrandC1074G00000035163;TgrandC1074G00000035193
cluster19035	Malectin/receptor protein kinase family protein	-	KLT	2.7.11.1	-	4	TgrandC1074G00000037197;TgrandC1074G00000037211;TgrandC1074G00000037219;TgrandC1074G00000037223
cluster19036	DUF4283 domain-containing protein	-	S	-	-	4	TgrandC1074G00000011969;TgrandC1074G00000013296;TgrandC1074G00000024608;TgrandC1074G00000036238
cluster19037	zinc finger BED domain-containing protein RICESLEEPER 2-like	-	L	-	-	4	TgrandC1074G00000023798;TgrandC1074G00000024702;TgrandC1074G00000027968;TgrandC1074G00000036267
cluster19038	putative disease resistance RPP13-like protein 1	-	T	-	-	4	TgrandC1074G00000006115;TgrandC1074G00000014660;TgrandC1074G00000027622;TgrandC1074G00000027726
cluster19039	Receptor like protein 27	-	U	-	-	4	TgrandC1074G00000006849;TgrandC1074G00000007516;TgrandC1074G00000024933;TgrandC1074G00000032707
cluster19040	Receptor like protein 27	-	U	-	-	4	TgrandC1074G00000006578;TgrandC1074G00000016310;TgrandC1074G00000023238;TgrandC1074G00000023489
cluster19041	nudix hydrolase 13, mitochondrial-like	-	T	3.6.1.52	-	4	TgrandC1074G00000007409;TgrandC1074G00000019341;TgrandC1074G00000019972;TgrandC1074G00000023045
cluster19042	probable fructokinase-7	-	G	2.7.1.4	-	4	TgrandC1074G00000010166;TgrandC1074G00000015784;TgrandC1074G00000017390;TgrandC1074G00000032926
cluster19043	Ubiquitin-like protease family profile domain-containing protein	-	S	-	-	4	TgrandC1074G00000016253;TgrandC1074G00000027994;TgrandC1074G00000028739;TgrandC1074G00000031934
cluster19044	Laccase	-	Q	1.10.3.2	-	4	TgrandC1074G00000018444;TgrandC1074G00000020660;TgrandC1074G00000021073;TgrandC1074G00000030732
cluster19045	major allergen Pru ar 1-like	GO:0005737,GO:0004864,GO:0010427,GO:0038023,GO:0006952,GO:0009738	S	-	-	4	TgrandC1074G00000018841;TgrandC1074G00000018845;TgrandC1074G00000018880;TgrandC1074G00000018882
cluster19046	TTF-type domain-containing protein	-	S	-	-	4	TgrandC1074G00000018690;TgrandC1074G00000018693;TgrandC1074G00000018697;TgrandC1074G00000028873
cluster19047	galactinol--sucrose galactosyltransferase	-	S	2.4.1.82	GH36	4	TgrandC1074G00000024023;TgrandC1074G00000024024;TgrandC1074G00000027815;TgrandC1074G00000027836
cluster19048	putative disease resistance protein RGA1	-	T	-	-	4	TgrandC1074G00000027075;TgrandC1074G00000027076;TgrandC1074G00000027077;TgrandC1074G00000027078
cluster19049	(+)-delta-cadinene synthase	GO:0000287,GO:0047461,GO:0016102	S	3.1.7.11,4.2.3.108,4.2.3.27,4.2.3.46	-	4	TgrandC1074G00000024972;TgrandC1074G00000024977;TgrandC1074G00000024982;TgrandC1074G00000025115
cluster19050	Uncharacterized protein	-	-	-	-	4	TgrandC1074G00000025855;TgrandC1074G00000025867;TgrandC1074G00000025879;TgrandC1074G00000025884
cluster20927	ATP citrate synthase	GO:0046912,GO:0006099	C	2.3.3.8	-	3	TgrandC1074G00000001126;TgrandC1074G00000001129;TgrandC1074G00000001132
cluster20928	DUF4283 domain-containing protein	-	S	-	-	3	TgrandC1074G00000002033;TgrandC1074G00000016450;TgrandC1074G00000023241
cluster20929	oxysterol-binding protein-related protein 2A-like isoform X7	-	I	-	-	3	TgrandC1074G00000003617;TgrandC1074G00000024888;TgrandC1074G00000036158
cluster20930	Ubiquitin-like protease family profile domain-containing protein	-	S	-	-	3	TgrandC1074G00000002268;TgrandC1074G00000006243;TgrandC1074G00000030386
cluster20931	DUF4216 domain-containing protein	-	S	-	-	3	TgrandC1074G00000003411;TgrandC1074G00000007493;TgrandC1074G00000032942
cluster20932	LRR and NB-ARC domains-containing disease resistance protein, putative	-	T	-	-	3	TgrandC1074G00000002224;TgrandC1074G00000006399;TgrandC1074G00000025656
cluster20933	DUF1985 domain-containing protein	-	S	-	-	3	TgrandC1074G00000001334;TgrandC1074G00000015901;TgrandC1074G00000033330
cluster20934	SWIM-type domain-containing protein	-	S	-	-	3	TgrandC1074G00000002064;TgrandC1074G00000020830;TgrandC1074G00000036540
cluster20935	Ubiquitin-like protease family profile domain-containing protein	-	Q	-	-	3	TgrandC1074G00000003884;TgrandC1074G00000015502;TgrandC1074G00000034823
cluster20936	DUF1985 domain-containing protein	-	S	-	-	3	TgrandC1074G00000001424;TgrandC1074G00000016117;TgrandC1074G00000032393
cluster20937	Uncharacterized protein	-	-	-	-	3	TgrandC1074G00000002118;TgrandC1074G00000002127;TgrandC1074G00000036707
cluster20938	VASt domain-containing protein	-	S	-	-	3	TgrandC1074G00000002579;TgrandC1074G00000025085;TgrandC1074G00000028624
cluster20939	Phospholipase-like protein	-	-	-	-	3	TgrandC1074G00000002297;TgrandC1074G00000018323;TgrandC1074G00000024629
cluster20940	DUF4283 domain-containing protein	-	S	-	-	3	TgrandC1074G00000002612;TgrandC1074G00000014677;TgrandC1074G00000034608
cluster20941	ribonuclease MC-like	GO:0004519	A	3.1.27.1	-	3	TgrandC1074G00000035387;TgrandC1074G00000035395;TgrandC1074G00000035405
cluster20942	Aminotransferase-like plant mobile domain-containing protein	-	S	-	-	3	TgrandC1074G00000031569;TgrandC1074G00000036236;TgrandC1074G00000036244
cluster20943	protein NEDD1-like	-	T	-	-	3	TgrandC1074G00000036996;TgrandC1074G00000037004;TgrandC1074G00000037015
cluster20944	23 kDa jasmonate-induced protein-like	-	-	-	-	3	TgrandC1074G00000035631;TgrandC1074G00000035644;TgrandC1074G00000035645
cluster20945	Peptidase A1 domain-containing protein	-	O	3.4.23.25	-	3	TgrandC1074G00000035368;TgrandC1074G00000035370;TgrandC1074G00000035399
cluster20946	Ribonuclease 2, putative	GO:0005576,GO:0003723,GO:0033897,GO:0006401	S	3.1.27.1,5.3.4.1	-	3	TgrandC1074G00000035165;TgrandC1074G00000035195;TgrandC1074G00000035197
cluster20947	PMD domain-containing protein	-	-	-	-	3	TgrandC1074G00000007415;TgrandC1074G00000015806;TgrandC1074G00000031818
cluster20948	TF-B3 domain-containing protein	GO:0003677	K	-	-	3	TgrandC1074G00000009095;TgrandC1074G00000009104;TgrandC1074G00000009112
cluster20949	transcriptional elongation regulator MINIYO	-	L	-	-	3	TgrandC1074G00000008817;TgrandC1074G00000008821;TgrandC1074G00000008824
cluster20950	RNA-binding S4 domain-containing protein	-	J	-	-	3	TgrandC1074G00000005669;TgrandC1074G00000006662;TgrandC1074G00000027953
cluster20951	heterodimeric geranylgeranyl pyrophosphate synthase small subunit, chloroplastic-like	-	H	2.5.1.1,2.5.1.10,2.5.1.29	-	3	TgrandC1074G00000008818;TgrandC1074G00000008822;TgrandC1074G00000008825
cluster20952	DUF4283 domain-containing protein	-	S	-	-	3	TgrandC1074G00000006933;TgrandC1074G00000013295;TgrandC1074G00000032413
cluster20953	Uncharacterized protein	-	-	-	-	3	TgrandC1074G00000007056;TgrandC1074G00000024122;TgrandC1074G00000031076
cluster20954	sphinganine C4-monooxygenase 1-like	-	I	1.14.18.5	-	3	TgrandC1074G00000005157;TgrandC1074G00000026072;TgrandC1074G00000026085
cluster20955	zinc finger BED domain-containing protein RICESLEEPER 2-like	-	L	-	-	3	TgrandC1074G00000006281;TgrandC1074G00000015708;TgrandC1074G00000025130
cluster20956	DUF4283 domain-containing protein	-	S	-	-	3	TgrandC1074G00000006797;TgrandC1074G00000020435;TgrandC1074G00000023572
cluster20957	60S ribosomal protein L34	GO:0003735,GO:0042254	J	-	-	3	TgrandC1074G00000005581;TgrandC1074G00000019180;TgrandC1074G00000024965
cluster20958	endonuclease III homolog 1, chloroplastic isoform X1	-	L	4.2.99.18	-	3	TgrandC1074G00000011842;TgrandC1074G00000014721;TgrandC1074G00000014724
cluster20959	thaumatin-like protein	-	S	-	-	3	TgrandC1074G00000010019;TgrandC1074G00000010023;TgrandC1074G00000010024
cluster20960	Secreted protein	-	-	-	-	3	TgrandC1074G00000009915;TgrandC1074G00000010970;TgrandC1074G00000027778
cluster20961	Ubiquitin-like protease family profile domain-containing protein	-	S	-	-	3	TgrandC1074G00000012366;TgrandC1074G00000025295;TgrandC1074G00000032186
cluster20962	RING-type E3 ubiquitin transferase	-	H	-	-	3	TgrandC1074G00000011074;TgrandC1074G00000026395;TgrandC1074G00000027249
cluster20963	Enoyl reductase (ER) domain-containing protein	GO:0016491	C	1.3.1.105	-	3	TgrandC1074G00000017091;TgrandC1074G00000017098;TgrandC1074G00000017104
cluster20964	AP2/ERF domain-containing protein	-	K	-	-	3	TgrandC1074G00000014509;TgrandC1074G00000014510;TgrandC1074G00000014515
cluster20965	Enoyl reductase (ER) domain-containing protein	GO:0016628	S	1.3.1.74	-	3	TgrandC1074G00000015047;TgrandC1074G00000015053;TgrandC1074G00000015058
cluster20966	DUF1985 domain-containing protein	-	S	-	-	3	TgrandC1074G00000016392;TgrandC1074G00000019820;TgrandC1074G00000019838
cluster20967	Os01g0323775 protein (Fragment)	-	-	-	-	3	TgrandC1074G00000013341;TgrandC1074G00000017261;TgrandC1074G00000020718
cluster20968	3,9-dihydroxypterocarpan 6A-monooxygenase	-	Q	1.14.14.1,1.14.14.19,1.14.14.32	-	3	TgrandC1074G00000019315;TgrandC1074G00000020114;TgrandC1074G00000025131
cluster20969	NAD(P)-linked oxidoreductase superfamily protein	-	C	-	-	3	TgrandC1074G00000017761;TgrandC1074G00000017764;TgrandC1074G00000017767
cluster20970	Uncharacterized protein	-	-	-	-	3	TgrandC1074G00000018979;TgrandC1074G00000018989;TgrandC1074G00000018999
cluster20971	Phosphoprotein phosphatase, putative	-	T	-	-	3	TgrandC1074G00000017641;TgrandC1074G00000017643;TgrandC1074G00000017652
cluster20972	P-type H(+)-exporting transporter	-	P	3.6.3.6	-	3	TgrandC1074G00000020471;TgrandC1074G00000026541;TgrandC1074G00000028473
cluster20973	probable disease resistance protein At1g12290	-	T	2.7.12.2	-	3	TgrandC1074G00000024027;TgrandC1074G00000024036;TgrandC1074G00000024080
cluster20974	RNA-binding S4 domain-containing protein	-	S	-	-	3	TgrandC1074G00000026428;TgrandC1074G00000026434;TgrandC1074G00000026435
cluster20975	rab3 GTPase-activating protein non-catalytic subunit isoform X2	-	U	-	-	3	TgrandC1074G00000026011;TgrandC1074G00000026025;TgrandC1074G00000026057
cluster20976	TF-B3 domain-containing protein	GO:0003677	-	-	-	3	TgrandC1074G00000026122;TgrandC1074G00000026125;TgrandC1074G00000026128
cluster20977	ER membrane protein complex subunit 8/9 homolog	-	S	-	-	3	TgrandC1074G00000027751;TgrandC1074G00000027756;TgrandC1074G00000027758
cluster20978	UDP-glycosyltransferase 79B6-like	-	CG	2.4.2.51	-	3	TgrandC1074G00000026218;TgrandC1074G00000026238;TgrandC1074G00000026241
cluster20979	DUF4283 domain-containing protein	-	S	-	-	3	TgrandC1074G00000024870;TgrandC1074G00000024876;TgrandC1074G00000024916
cluster20980	serine/threonine-protein kinase TOR	-	L	2.7.11.1	-	3	TgrandC1074G00000024859;TgrandC1074G00000024930;TgrandC1074G00000024934
cluster20981	DUF2428 domain-containing protein	-	D	-	-	3	TgrandC1074G00000028354;TgrandC1074G00000028362;TgrandC1074G00000028371
cluster20982	SHSP domain-containing protein	-	O	-	-	3	TgrandC1074G00000030965;TgrandC1074G00000030975;TgrandC1074G00000030993
cluster20983	UDP-glucose iridoid glucosyltransferase-like	-	CG	-	-	3	TgrandC1074G00000030962;TgrandC1074G00000030974;TgrandC1074G00000030992
cluster23211	DUF4283 domain-containing protein	-	S	-	-	2	TgrandC1074G00000001058;TgrandC1074G00000022302
cluster23212	DUF4283 domain-containing protein	-	S	-	-	2	TgrandC1074G00000001959;TgrandC1074G00000028499
cluster23213	golgin subfamily A member 6-like protein 22	-	-	-	-	2	TgrandC1074G00000003201;TgrandC1074G00000032455
cluster23214	Uncharacterized protein	-	-	-	-	2	TgrandC1074G00000004498;TgrandC1074G00000016348
cluster23215	Uncharacterized protein	-	-	-	-	2	TgrandC1074G00000000266;TgrandC1074G00000000272
cluster23216	DUF1985 domain-containing protein	-	S	-	-	2	TgrandC1074G00000003116;TgrandC1074G00000016950
cluster23217	protein argonaute 1-like	-	J	-	-	2	TgrandC1074G00000002014;TgrandC1074G00000015860
cluster23218	Ubiquitin-like protease family profile domain-containing protein	-	S	-	-	2	TgrandC1074G00000002536;TgrandC1074G00000036007
cluster23219	SWIM-type domain-containing protein	-	S	-	-	2	TgrandC1074G00000003220;TgrandC1074G00000036564
cluster23220	Uncharacterized protein	-	-	-	-	2	TgrandC1074G00000002404;TgrandC1074G00000022667
cluster23221	Transducin/WD40 repeat-like superfamily protein	-	DO	-	-	2	TgrandC1074G00000002747;TgrandC1074G00000020530
cluster23222	Zinc finger, RING-type	-	-	-	-	2	TgrandC1074G00000000569;TgrandC1074G00000022296
cluster23223	cytochrome b5 domain-containing protein RLF	-	C	1.6.2.2	-	2	TgrandC1074G00000000088;TgrandC1074G00000000091
cluster23224	Probable indole-3-pyruvate monooxygenase YUCCA11	-	Q	1.14.13.168	-	2	TgrandC1074G00000003542;TgrandC1074G00000003543
cluster23225	DUF1985 domain-containing protein	-	S	-	-	2	TgrandC1074G00000002453;TgrandC1074G00000028834
cluster23226	VASt domain-containing protein	-	S	-	-	2	TgrandC1074G00000002415;TgrandC1074G00000007502
cluster23227	Mitochondrial substrate carrier family protein ucpB	-	-	-	-	2	TgrandC1074G00000001413;TgrandC1074G00000012209
cluster23228	DUF4283 domain-containing protein	-	S	-	-	2	TgrandC1074G00000004963;TgrandC1074G00000013293
cluster23229	DUF4216 domain-containing protein	-	S	-	-	2	TgrandC1074G00000001805;TgrandC1074G00000031689
cluster23230	Ubiquitin carboxyl-terminal hydrolase	-	O	3.4.19.12	-	2	TgrandC1074G00000035639;TgrandC1074G00000035640
cluster23231	MDIS1-interacting receptor like kinase 2-like	-	T	-	-	2	TgrandC1074G00000035469;TgrandC1074G00000035488
cluster23232	Helicase ATP-binding domain-containing protein	-	A	3.6.4.13	-	2	TgrandC1074G00000035138;TgrandC1074G00000035278
cluster23233	UPF0481 protein At3g47200-like	-	S	-	-	2	TgrandC1074G00000037163;TgrandC1074G00000037174
cluster23234	DUF1985 domain-containing protein	-	-	-	-	2	TgrandC1074G00000034966;TgrandC1074G00000034977
cluster23235	receptor-like protein 34	-	V	-	-	2	TgrandC1074G00000035040;TgrandC1074G00000035060
cluster23236	DUF4216 domain-containing protein	-	-	-	-	2	TgrandC1074G00000034963;TgrandC1074G00000034974
cluster23237	Rapid ALkalinization Factor	-	-	-	-	2	TgrandC1074G00000035369;TgrandC1074G00000035373
cluster23238	ABC-2 type transporter family protein	-	-	-	-	2	TgrandC1074G00000020947;TgrandC1074G00000036665
cluster23239	DUF1985 domain-containing protein	-	S	-	-	2	TgrandC1074G00000010831;TgrandC1074G00000036051
cluster23240	Glycosyltransferase	-	CG	2.4.1.323	GT1	2	TgrandC1074G00000037060;TgrandC1074G00000037063
cluster23241	putative disease resistance RPP13-like protein 1	-	T	-	-	2	TgrandC1074G00000006922;TgrandC1074G00000036521
cluster23242	protein trichome birefringence-like 33	-	S	-	-	2	TgrandC1074G00000037334;TgrandC1074G00000037336
cluster23243	TF-B3 domain-containing protein	-	K	-	-	2	TgrandC1074G00000037240;TgrandC1074G00000037247
cluster23244	Protein phosphatase	-	T	3.1.3.16	-	2	TgrandC1074G00000035742;TgrandC1074G00000035781
cluster23245	LRR and NB-ARC domains-containing disease resistance protein, putative	-	T	-	-	2	TgrandC1074G00000019632;TgrandC1074G00000035550
cluster23246	DUF4283 domain-containing protein	-	S	-	-	2	TgrandC1074G00000012157;TgrandC1074G00000035807
cluster23247	Stress regulated protein	-	-	-	-	2	TgrandC1074G00000012748;TgrandC1074G00000035316
cluster23248	Cyclin N-terminal domain-containing protein	-	D	-	-	2	TgrandC1074G00000006080;TgrandC1074G00000011273
cluster23249	TF-B3 domain-containing protein	-	-	-	-	2	TgrandC1074G00000009186;TgrandC1074G00000009197
cluster23250	LRR and NB-ARC domains-containing disease resistance protein, putative	-	S	-	-	2	TgrandC1074G00000007212;TgrandC1074G00000019809
cluster23251	Reverse transcriptase domain-containing protein	-	L	-	-	2	TgrandC1074G00000005865;TgrandC1074G00000007340
cluster23252	Pentatricopeptide repeat-containing protein	-	S	-	-	2	TgrandC1074G00000007369;TgrandC1074G00000026566
cluster23253	DUF1985 domain-containing protein	-	S	-	-	2	TgrandC1074G00000006518;TgrandC1074G00000025624
cluster23254	Aminotransferase-like plant mobile domain-containing protein	-	S	-	-	2	TgrandC1074G00000006440;TgrandC1074G00000012152
cluster23255	VASt domain-containing protein	-	S	-	-	2	TgrandC1074G00000007935;TgrandC1074G00000012833
cluster23256	Ubiquitin-like protease family profile domain-containing protein	-	S	-	-	2	TgrandC1074G00000005727;TgrandC1074G00000024295
cluster23257	Uncharacterized protein	-	-	-	-	2	TgrandC1074G00000007526;TgrandC1074G00000018097
cluster23258	DUF1985 domain-containing protein	-	S	-	-	2	TgrandC1074G00000007531;TgrandC1074G00000023611
cluster23259	pentatricopeptide repeat-containing protein At1g80150, mitochondrial	-	S	-	-	2	TgrandC1074G00000013292;TgrandC1074G00000027919
cluster23260	Peptidase A1 domain-containing protein	GO:0016020	O	-	-	2	TgrandC1074G00000012965;TgrandC1074G00000012967
cluster23261	uDENN domain-containing protein	-	T	-	-	2	TgrandC1074G00000012979;TgrandC1074G00000012982
cluster23262	Gamma-irradiation and mitomycin c induced 1, putative isoform 1	-	S	-	-	2	TgrandC1074G00000010826;TgrandC1074G00000010837
cluster23263	Ubiquitin-like protease family profile domain-containing protein	-	S	-	-	2	TgrandC1074G00000012535;TgrandC1074G00000032725
cluster23264	structural maintenance of chromosomes flexible hinge domain-containing protein GMI1-like	-	S	-	-	2	TgrandC1074G00000010836;TgrandC1074G00000010845
cluster23265	DUF4283 domain-containing protein	-	S	-	-	2	TgrandC1074G00000012726;TgrandC1074G00000012727
cluster23266	polyadenylate-binding protein-interacting protein 7 isoform X1	-	L	-	-	2	TgrandC1074G00000010303;TgrandC1074G00000010306
cluster23267	RNA-directed DNA polymerase	-	L	-	-	2	TgrandC1074G00000012653;TgrandC1074G00000020033
cluster23268	histone deacetylase 15 isoform X2	-	B	3.5.1.98	-	2	TgrandC1074G00000011291;TgrandC1074G00000018450
cluster23269	Gamma-irradiation and mitomycin c induced 1, putative isoform 4	-	S	-	-	2	TgrandC1074G00000010835;TgrandC1074G00000010844
cluster23270	methyltransferase-like protein 1	-	-	-	-	2	TgrandC1074G00000012834;TgrandC1074G00000015879
cluster23271	Protein DETOXIFICATION	-	V	-	-	2	TgrandC1074G00000014967;TgrandC1074G00000026389
cluster23272	PORR domain-containing protein	-	S	-	-	2	TgrandC1074G00000014749;TgrandC1074G00000014754
cluster23273	Longin domain-containing protein	GO:0005737,GO:0016020,GO:0016192	U	-	-	2	TgrandC1074G00000014443;TgrandC1074G00000014445
cluster23274	protein PRD1 isoform X1	-	S	-	-	2	TgrandC1074G00000014653;TgrandC1074G00000014659
cluster23275	Bet v I/Major latex protein domain-containing protein	GO:0005737,GO:0004864,GO:0010427,GO:0038023,GO:0006952,GO:0009738	S	-	-	2	TgrandC1074G00000013535;TgrandC1074G00000013537
cluster23276	DUF1985 domain-containing protein	-	S	-	-	2	TgrandC1074G00000015133;TgrandC1074G00000023600
cluster23277	Cytochrome P450 71D10, putative	-	Q	1.14.13.144,1.14.14.19,1.14.14.32	-	2	TgrandC1074G00000015485;TgrandC1074G00000024975
cluster23278	DUF1985 domain-containing protein	-	S	-	-	2	TgrandC1074G00000016346;TgrandC1074G00000020294
cluster23279	putative disease resistance RPP13-like protein 1	-	S	-	-	2	TgrandC1074G00000014494;TgrandC1074G00000014498
cluster23280	Ribosomal protein L18e/L15P domain-containing protein	-	J	-	-	2	TgrandC1074G00000015274;TgrandC1074G00000027247
cluster23281	DUF1985 domain-containing protein	-	S	-	-	2	TgrandC1074G00000014182;TgrandC1074G00000019750
cluster23282	Ubiquitin system component Cue protein, putative	-	S	-	-	2	TgrandC1074G00000013713;TgrandC1074G00000014469
cluster23283	peptidyl-prolyl cis-trans isomerase PASTICCINO1	-	O	5.2.1.8	-	2	TgrandC1074G00000021195;TgrandC1074G00000021203
cluster23284	probable disease resistance protein At4g27220	-	T	-	-	2	TgrandC1074G00000017622;TgrandC1074G00000017627
cluster23285	Ubiquitin-like protease family profile domain-containing protein	-	S	-	-	2	TgrandC1074G00000020436;TgrandC1074G00000020658
cluster23286	Phospholipase-like protein	-	-	-	-	2	TgrandC1074G00000019817;TgrandC1074G00000020433
cluster23287	Uncharacterized protein	-	-	-	-	2	TgrandC1074G00000019254;TgrandC1074G00000019255
cluster23288	Cytochrome P450	-	Q	1.14.14.1,1.14.14.19,1.14.14.32	-	2	TgrandC1074G00000018500;TgrandC1074G00000018508
cluster23289	TMV resistance protein N	-	S	-	-	2	TgrandC1074G00000018691;TgrandC1074G00000018694
cluster23290	class I heat shock protein-like	GO:0005515,GO:0006950,GO:0009628,GO:0009987	O	-	-	2	TgrandC1074G00000021192;TgrandC1074G00000021200
cluster23291	PMD domain-containing protein	-	D	-	-	2	TgrandC1074G00000023847;TgrandC1074G00000023855
cluster23292	probable disease resistance protein At1g12290	-	T	2.7.12.2	-	2	TgrandC1074G00000024116;TgrandC1074G00000024119
cluster23293	Protein kinase domain-containing protein	-	T	2.7.11.1	-	2	TgrandC1074G00000021887;TgrandC1074G00000021889
cluster23294	SMP-LTD domain-containing protein	-	S	-	-	2	TgrandC1074G00000024350;TgrandC1074G00000024357
cluster23295	30S ribosomal protein S15, chloroplastic	-	J	-	-	2	TgrandC1074G00000023846;TgrandC1074G00000023863
cluster23296	Ubiquitin receptor RAD23	GO:0005654,GO:0005829,GO:0003684,GO:0031593,GO:0043130,GO:0006289,GO:0043161	L	-	-	2	TgrandC1074G00000021584;TgrandC1074G00000021592
cluster23297	Post-illumination chlorophyll fluorescence increase isoform 2	-	S	-	-	2	TgrandC1074G00000024104;TgrandC1074G00000024108
cluster23298	Uncharacterized protein	-	-	-	-	2	TgrandC1074G00000022025;TgrandC1074G00000025500
cluster23299	probable disease resistance protein At1g12290	-	T	2.7.12.2	-	2	TgrandC1074G00000024051;TgrandC1074G00000024066
cluster23300	RBR-type E3 ubiquitin transferase	-	O	2.3.2.31	-	2	TgrandC1074G00000024250;TgrandC1074G00000024259
cluster23301	probable disease resistance protein At4g27220	-	S	-	-	2	TgrandC1074G00000027231;TgrandC1074G00000027257
cluster23302	DUF4283 domain-containing protein	-	-	-	-	2	TgrandC1074G00000025325;TgrandC1074G00000025393
cluster23303	UDP-Glycosyltransferase superfamily protein	-	CG	2.4.2.51	-	2	TgrandC1074G00000026220;TgrandC1074G00000026244
cluster23304	plant intracellular Ras-group-related LRR protein 6	-	L	-	-	2	TgrandC1074G00000026669;TgrandC1074G00000026674
cluster23305	indole-3-acetic acid-amido synthetase GH3.17-like	-	S	-	-	2	TgrandC1074G00000026383;TgrandC1074G00000026392
cluster23306	CC-NBS-LRR class disease resistance protein	-	T	-	-	2	TgrandC1074G00000026303;TgrandC1074G00000026343
cluster23307	UDP-glycosyltransferase 79B6-like	-	CG	2.4.2.51	-	2	TgrandC1074G00000026221;TgrandC1074G00000026245
cluster23308	putative disease resistance protein At1g50180	-	T	-	-	2	TgrandC1074G00000026318;TgrandC1074G00000026336
cluster23309	putative disease resistance protein RGA3	-	T	-	-	2	TgrandC1074G00000027100;TgrandC1074G00000027121
cluster23310	DUF4283 domain-containing protein	-	-	-	-	2	TgrandC1074G00000026015;TgrandC1074G00000026030
cluster23311	Ubiquitin-like protease family profile domain-containing protein	GO:0008234,GO:0006508	S	-	-	2	TgrandC1074G00000024610;TgrandC1074G00000033354
cluster23312	DUF1985 domain-containing protein	-	-	-	-	2	TgrandC1074G00000025035;TgrandC1074G00000025044
cluster23313	S-locus lectin protein kinase family protein, putative	-	T	-	-	2	TgrandC1074G00000026816;TgrandC1074G00000026827
cluster23314	receptor-like protein 12 isoform X1	GO:0016020	S	-	-	2	TgrandC1074G00000025822;TgrandC1074G00000025823
cluster23315	Receptor-like serine/threonine-protein kinase	-	T	-	-	2	TgrandC1074G00000026809;TgrandC1074G00000026965
cluster23316	DUF4216 domain-containing protein	-	S	-	-	2	TgrandC1074G00000025155;TgrandC1074G00000028662
cluster23317	probable disease resistance protein At4g27220	-	S	-	-	2	TgrandC1074G00000027230;TgrandC1074G00000027256
cluster23318	Cytochrome P450 71D10, putative	GO:0016020,GO:0004497,GO:0005506,GO:0016705,GO:0020037	Q	1.14.13.144,1.14.14.19,1.14.14.32	-	2	TgrandC1074G00000027651;TgrandC1074G00000027654
cluster23319	Reverse transcriptase	-	S	-	-	2	TgrandC1074G00000025721;TgrandC1074G00000025723
cluster23320	Non-specific serine/threonine protein kinase	-	-	-	-	2	TgrandC1074G00000024487;TgrandC1074G00000024495
cluster23321	Receptor-like serine/threonine-protein kinase	-	T	-	-	2	TgrandC1074G00000026938;TgrandC1074G00000026948
cluster23322	LRR and NB-ARC domains-containing disease resistance protein, putative	-	S	-	-	2	TgrandC1074G00000024883;TgrandC1074G00000025776
cluster23323	putative disease resistance protein RGA1	-	T	-	-	2	TgrandC1074G00000027108;TgrandC1074G00000027119
cluster23324	J domain-containing protein	-	O	-	-	2	TgrandC1074G00000027689;TgrandC1074G00000027690
cluster23325	Diacylglycerol glucosyltransferase N-terminal domain-containing protein	-	M	2.4.1.46	GT28	2	TgrandC1074G00000029743;TgrandC1074G00000031582
cluster23326	Polypyrimidine tract-binding protein 3	-	S	-	-	2	TgrandC1074G00000028390;TgrandC1074G00000028437
cluster23327	DYW domain-containing protein	-	S	-	-	2	TgrandC1074G00000027965;TgrandC1074G00000027971
cluster23328	SHSP domain-containing protein	GO:0043621,GO:0051082,GO:0006457,GO:0009408,GO:0009651,GO:0042542,GO:0051259	O	-	-	2	TgrandC1074G00000030969;TgrandC1074G00000030987

## Sheet: Theobroma
CLUSTER_ID	DESC	GO_ID	COG	EC	CAZy	Number of Members	Members
cluster3	Uncharacterized protein	-	-	-	-	300	TcriolloG00000002625;TgrandC1074G00000000493;TgrandC1074G00000001090;TgrandC1074G00000001239;TgrandC1074G00000001244;TgrandC1074G00000001262;TgrandC1074G00000001356;TgrandC1074G00000001640;TgrandC1074G00000001657;TgrandC1074G00000001708;TgrandC1074G00000001765;TgrandC1074G00000001904;TgrandC1074G00000001913;TgrandC1074G00000001942;TgrandC1074G00000002228;TgrandC1074G00000002229;TgrandC1074G000000…
cluster16	Uncharacterized protein	-	-	-	-	92	TcriolloG00000000152;TcriolloG00000000156;TcriolloG00000002989;TcriolloG00000003433;TcriolloG00000003485;TcriolloG00000003508;TcriolloG00000003580;TcriolloG00000003625;TcriolloG00000007912;TcriolloG00000007974;TcriolloG00000008084;TcriolloG00000008100;TcriolloG00000008186;TcriolloG00000008194;TcriolloG00000008218;TcriolloG00000008268;TcriolloG00000008296;TcriolloG00000008308;TcriolloG00000008312;…
cluster50	RNA-directed DNA polymerase	-	E	-	-	53	TcriolloG00000000009;TcriolloG00000000103;TcriolloG00000000104;TcriolloG00000000109;TcriolloG00000000194;TcriolloG00000000234;TcriolloG00000003917;TcriolloG00000004244;TcriolloG00000005272;TcriolloG00000007385;TcriolloG00000007509;TcriolloG00000007543;TcriolloG00000008504;TcriolloG00000009187;TcriolloG00000009789;TcriolloG00000010468;TcriolloG00000010604;TcriolloG00000010993;TcriolloG00000011839;…
cluster142	HAT C-terminal dimerisation domain-containing protein	-	E	3.2.1.4	GH5,GH9	33	TcriolloG00000000573;TcriolloG00000002866;TcriolloG00000003408;TcriolloG00000006697;TcriolloG00000007753;TcriolloG00000008235;TcriolloG00000008307;TcriolloG00000008396;TcriolloG00000008522;TcriolloG00000008565;TcriolloG00000008627;TcriolloG00000010744;TcriolloG00000012314;TcriolloG00000014691;TcriolloG00000015233;TcriolloG00000015334;TcriolloG00000015372;TcriolloG00000018749;TcriolloG00000018862;…
cluster231	CCHC-type domain-containing protein	-	T	-	-	26	TcriolloG00000000209;TcriolloG00000000519;TcriolloG00000000549;TcriolloG00000002815;TcriolloG00000003202;TcriolloG00000003506;TcriolloG00000003630;TcriolloG00000008576;TcriolloG00000010332;TcriolloG00000011071;TcriolloG00000011176;TcriolloG00000011483;TcriolloG00000015028;TcriolloG00000015080;TcriolloG00000015688;TcriolloG00000019130;TcriolloG00000019170;TcriolloG00000019250;TcriolloG00000022755;…
cluster232	Transposase, Ptta/En/Spm, plant	-	S	-	-	26	TcriolloG00000002932;TcriolloG00000026379;TgrandC1074G00000000215;TgrandC1074G00000002302;TgrandC1074G00000003362;TgrandC1074G00000005695;TgrandC1074G00000005788;TgrandC1074G00000005910;TgrandC1074G00000007936;TgrandC1074G00000011275;TgrandC1074G00000012688;TgrandC1074G00000012704;TgrandC1074G00000015713;TgrandC1074G00000017863;TgrandC1074G00000018523;TgrandC1074G00000023732;TgrandC1074G000000253…
cluster274	Gag-pro-like protein	-	-	-	-	24	TcriolloG00000000008;TcriolloG00000000108;TcriolloG00000000235;TcriolloG00000003240;TcriolloG00000007384;TcriolloG00000007462;TcriolloG00000007838;TcriolloG00000009314;TcriolloG00000011672;TcriolloG00000011741;TcriolloG00000012438;TcriolloG00000014569;TcriolloG00000023450;TcriolloG00000023451;TcriolloG00000026255;TcriolloG00000026992;TcriolloG00000028830;TcriolloG00000031698;TcriolloG00000032278;…
cluster276	DUF1985 domain-containing protein	-	S	-	-	24	TcriolloG00000002790;TcriolloG00000003366;TcriolloG00000007611;TcriolloG00000008288;TcriolloG00000010986;TcriolloG00000011126;TcriolloG00000020480;TcriolloG00000022824;TcriolloG00000027070;TcriolloG00000027315;TcriolloG00000028829;TcriolloG00000029005;TcriolloG00000029050;TcriolloG00000029177;TcriolloG00000029700;TcriolloG00000032311;TcriolloG00000032848;TcriolloG00000032883;TcriolloG00000035327;…
cluster277	SWIM-type domain-containing protein	-	O	1.8.4.11	-	24	TcriolloG00000002574;TcriolloG00000002787;TcriolloG00000008081;TcriolloG00000008082;TcriolloG00000015857;TcriolloG00000018601;TcriolloG00000019398;TcriolloG00000019497;TcriolloG00000023006;TcriolloG00000023147;TcriolloG00000023172;TcriolloG00000023269;TcriolloG00000026673;TcriolloG00000029021;TcriolloG00000031370;TcriolloG00000035246;TcriolloG00000035959;TgrandC1074G00000002959;TgrandC1074G000000…
cluster323	Gag-pro-like protein	-	S	-	-	22	TcriolloG00000000536;TcriolloG00000002019;TcriolloG00000002559;TcriolloG00000002875;TcriolloG00000007493;TcriolloG00000009390;TcriolloG00000010650;TcriolloG00000010682;TcriolloG00000010683;TcriolloG00000011536;TcriolloG00000015368;TcriolloG00000019650;TcriolloG00000022517;TcriolloG00000022559;TcriolloG00000026937;TcriolloG00000026942;TcriolloG00000029069;TcriolloG00000029269;TcriolloG00000033091;…
cluster324	VASt domain-containing protein	-	S	-	-	22	TcriolloG00000000149;TcriolloG00000000256;TcriolloG00000002496;TcriolloG00000003057;TcriolloG00000008034;TcriolloG00000009085;TcriolloG00000010919;TcriolloG00000014689;TcriolloG00000015014;TcriolloG00000015205;TcriolloG00000015746;TcriolloG00000019530;TcriolloG00000019955;TcriolloG00000021518;TcriolloG00000022047;TcriolloG00000022353;TcriolloG00000025942;TcriolloG00000032271;TcriolloG00000032516;…
cluster325	DNA/RNA polymerases superfamily protein	-	L	-	-	22	TcriolloG00000000193;TcriolloG00000008291;TcriolloG00000008315;TcriolloG00000008474;TcriolloG00000008639;TcriolloG00000010848;TcriolloG00000010868;TcriolloG00000010987;TcriolloG00000011072;TcriolloG00000011091;TcriolloG00000011159;TcriolloG00000014804;TcriolloG00000014828;TcriolloG00000014972;TcriolloG00000014999;TcriolloG00000015011;TcriolloG00000019102;TcriolloG00000019133;TcriolloG00000019166;…
cluster326	pollen-specific leucine-rich repeat extensin-like protein 1	-	A	-	-	22	TcriolloG00000003440;TcriolloG00000003637;TcriolloG00000007499;TcriolloG00000008109;TcriolloG00000008317;TcriolloG00000010926;TcriolloG00000011134;TcriolloG00000011310;TcriolloG00000011604;TcriolloG00000014827;TcriolloG00000014923;TcriolloG00000019048;TcriolloG00000019237;TcriolloG00000023048;TcriolloG00000026830;TcriolloG00000027038;TcriolloG00000029184;TcriolloG00000029452;TcriolloG00000031863;…
cluster327	Putative plant transposon protein domain-containing protein	-	C	1.3.5.2	-	22	TcriolloG00000022262;TgrandC1074G00000006195;TgrandC1074G00000006454;TgrandC1074G00000006548;TgrandC1074G00000007057;TgrandC1074G00000007886;TgrandC1074G00000015988;TgrandC1074G00000016099;TgrandC1074G00000016171;TgrandC1074G00000016666;TgrandC1074G00000020470;TgrandC1074G00000023220;TgrandC1074G00000023913;TgrandC1074G00000025403;TgrandC1074G00000026540;TgrandC1074G00000028118;TgrandC1074G000000…
cluster442	Nitrilase/cyanide hydratase and apolipoprotein N-acyltransferase family protein, putative	-	S	-	-	19	TcriolloG00000002591;TcriolloG00000002828;TcriolloG00000003293;TcriolloG00000004705;TcriolloG00000005462;TcriolloG00000006819;TcriolloG00000007606;TcriolloG00000009449;TcriolloG00000010767;TcriolloG00000012045;TcriolloG00000012686;TcriolloG00000013298;TcriolloG00000015133;TcriolloG00000015808;TcriolloG00000019981;TcriolloG00000025598;TcriolloG00000029390;TcriolloG00000036150;TgrandC1074G000000032…
cluster443	DUF4283 domain-containing protein	-	-	-	-	19	TcriolloG00000000599;TcriolloG00000009231;TcriolloG00000010158;TcriolloG00000010705;TcriolloG00000014100;TcriolloG00000014954;TcriolloG00000017779;TcriolloG00000019243;TcriolloG00000024837;TcriolloG00000026848;TcriolloG00000027155;TcriolloG00000029563;TcriolloG00000031578;TcriolloG00000032190;TcriolloG00000032211;TcriolloG00000035500;TgrandC1074G00000002041;TgrandC1074G00000011978;TgrandC1074G000…
cluster488	Receptor like protein 27	-	U	-	-	18	TcriolloG00000000068;TcriolloG00000000266;TcriolloG00000000342;TcriolloG00000000557;TcriolloG00000003317;TcriolloG00000007977;TcriolloG00000010750;TcriolloG00000011311;TcriolloG00000014797;TcriolloG00000019298;TcriolloG00000019325;TcriolloG00000019379;TcriolloG00000026675;TcriolloG00000029155;TcriolloG00000029230;TcriolloG00000031959;TcriolloG00000035588;TgrandC1074G00000012516
cluster571	DUF4283 domain-containing protein	-	S	-	-	17	TcriolloG00000001554;TcriolloG00000007477;TcriolloG00000015499;TgrandC1074G00000009587;TgrandC1074G00000010635;TgrandC1074G00000014314;TgrandC1074G00000017095;TgrandC1074G00000017102;TgrandC1074G00000018432;TgrandC1074G00000018433;TgrandC1074G00000022024;TgrandC1074G00000024040;TgrandC1074G00000026668;TgrandC1074G00000026673;TgrandC1074G00000028701;TgrandC1074G00000036740;TgrandC1074G00000037216
cluster572	NAC domain-containing protein 101	-	B	-	-	17	TcriolloG00000002112;TcriolloG00000035911;TcriolloG00000035913;TcriolloG00000035918;TcriolloG00000035938;TcriolloG00000035942;TcriolloG00000035945;TcriolloG00000035955;TgrandC1074G00000035624;TgrandC1074G00000035626;TgrandC1074G00000035632;TgrandC1074G00000035635;TgrandC1074G00000035637;TgrandC1074G00000035660;TgrandC1074G00000035668;TgrandC1074G00000035669;TgrandC1074G00000035671
cluster649	RNA-directed DNA polymerase	-	I	-	-	16	TcriolloG00000000232;TcriolloG00000003402;TcriolloG00000008320;TcriolloG00000010614;TcriolloG00000014834;TcriolloG00000014958;TcriolloG00000019322;TcriolloG00000022548;TcriolloG00000022712;TcriolloG00000027049;TcriolloG00000027142;TcriolloG00000032005;TcriolloG00000032193;TcriolloG00000032518;TcriolloG00000035611;TgrandC1074G00000002132
cluster650	Receptor-like serine/threonine-protein kinase	-	T	-	-	16	TcriolloG00000025555;TcriolloG00000025567;TcriolloG00000025596;TgrandC1074G00000026846;TgrandC1074G00000026854;TgrandC1074G00000026866;TgrandC1074G00000026874;TgrandC1074G00000026880;TgrandC1074G00000026883;TgrandC1074G00000026885;TgrandC1074G00000026888;TgrandC1074G00000026892;TgrandC1074G00000026896;TgrandC1074G00000026903;TgrandC1074G00000026911;TgrandC1074G00000026950
cluster896	Transposase MuDR plant domain-containing protein	-	S	-	-	14	TcriolloG00000000608;TcriolloG00000003471;TcriolloG00000003539;TcriolloG00000007528;TcriolloG00000008067;TcriolloG00000008344;TcriolloG00000010631;TcriolloG00000014664;TcriolloG00000022624;TcriolloG00000026364;TcriolloG00000028932;TcriolloG00000029389;TcriolloG00000029667;TgrandC1074G00000023219
cluster898	Aspartic peptidase DDI1-type domain-containing protein	-	-	-	-	14	TcriolloG00000007769;TcriolloG00000007839;TcriolloG00000007881;TcriolloG00000007897;TcriolloG00000010743;TcriolloG00000011329;TcriolloG00000014830;TcriolloG00000019283;TcriolloG00000019590;TcriolloG00000021902;TcriolloG00000023315;TcriolloG00000027021;TgrandC1074G00000017200;TgrandC1074G00000019722
cluster1084	Leucine-rich repeat receptor-like protein kinase family protein	-	T	-	-	13	TcriolloG00000000385;TcriolloG00000000403;TcriolloG00000000416;TcriolloG00000003362;TcriolloG00000009232;TcriolloG00000019135;TcriolloG00000032233;TcriolloG00000032234;TgrandC1074G00000001802;TgrandC1074G00000003056;TgrandC1074G00000006469;TgrandC1074G00000007519;TgrandC1074G00000028768
cluster1085	Nucleic acid-binding protein	-	L	-	-	13	TcriolloG00000004014;TcriolloG00000011203;TcriolloG00000016473;TcriolloG00000022070;TcriolloG00000029014;TcriolloG00000029067;TcriolloG00000031235;TcriolloG00000031244;TgrandC1074G00000003681;TgrandC1074G00000004048;TgrandC1074G00000015180;TgrandC1074G00000028055;TgrandC1074G00000028751
cluster1087	Uncharacterized protein	-	-	-	-	13	TcriolloG00000008485;TcriolloG00000011182;TcriolloG00000011355;TcriolloG00000015000;TcriolloG00000019504;TcriolloG00000022970;TcriolloG00000026877;TcriolloG00000027040;TcriolloG00000032020;TcriolloG00000032167;TcriolloG00000032434;TcriolloG00000035835;TgrandC1074G00000016334
cluster1088	DUF1985 domain-containing protein	-	S	-	-	13	TcriolloG00000008289;TcriolloG00000022575;TcriolloG00000022792;TcriolloG00000029699;TgrandC1074G00000001448;TgrandC1074G00000002735;TgrandC1074G00000005899;TgrandC1074G00000007303;TgrandC1074G00000012496;TgrandC1074G00000015561;TgrandC1074G00000025319;TgrandC1074G00000028716;TgrandC1074G00000032158
cluster1346	DUF4283 domain-containing protein	-	-	-	-	12	TcriolloG00000000198;TcriolloG00000007870;TcriolloG00000011053;TcriolloG00000014503;TcriolloG00000022680;TcriolloG00000022908;TcriolloG00000031651;TcriolloG00000032062;TcriolloG00000032397;TcriolloG00000032452;TgrandC1074G00000007405;TgrandC1074G00000021473
cluster1347	Uncharacterized protein	-	-	-	-	12	TcriolloG00000000116;TcriolloG00000008379;TcriolloG00000009468;TcriolloG00000014929;TcriolloG00000014956;TcriolloG00000019266;TcriolloG00000019280;TcriolloG00000022813;TcriolloG00000029254;TcriolloG00000035398;TcriolloG00000035447;TgrandC1074G00000023405
cluster1348	Uncharacterized protein	-	-	-	-	12	TcriolloG00000000287;TcriolloG00000003406;TcriolloG00000007620;TcriolloG00000008311;TcriolloG00000008496;TcriolloG00000010665;TcriolloG00000014792;TcriolloG00000014875;TcriolloG00000015013;TcriolloG00000027034;TcriolloG00000032379;TgrandC1074G00000016192
cluster1351	Transposase MuDR plant domain-containing protein	-	S	-	-	12	TcriolloG00000002918;TcriolloG00000003538;TcriolloG00000007910;TcriolloG00000011213;TcriolloG00000015666;TcriolloG00000019494;TcriolloG00000022932;TcriolloG00000029591;TcriolloG00000035655;TcriolloG00000036329;TgrandC1074G00000007186;TgrandC1074G00000035386
[truncated: 699 more rows]

## Sheet: Tgrand and Humbratica
CLUSTER_ID	DESC	GO_ID	COG	EC	CAZy	Number of Members	Members
[truncated: 297 more rows]

[truncated: 2 more sheets: Tcacao and Humbratica, Theobroma and Humbratica]
