# Supplementary material for: Genomic decoding of Theobroma grandiflorum (cupuassu) at chromosomal scale: evolutionary insights for horticultural innovation
Source: Gigascience. 2024 Jun 5;13:giae027. doi: 10.1093/gigascience/giae027 (PMC11152179; doi:10.1093/gigascience/giae027)
Supplement: giae027_supplement [file giae027_supplement.zip › TableS11.xls]

## Sheet: Tgrand
CLUSTER_ID	DESC	GO_ID	COG	EC	CAZy	Location	Spatial Arrangement
TgrandC1074G00000000013	vicianin hydrolase-like	-	-	-	-	chr1:121173-123159(+)	dispersed
TgrandC1074G00000000038	zinc finger A20 and AN1 domain-containing stress-associated protein 8-like	GO:0003677;GO:0008270	S	-	-	chr1:231396-231899(-)	tandem
TgrandC1074G00000000078	obg-like ATPase 1	-	-	-	-	chr1:425688-426095(+)	dispersed
TgrandC1074G00000000101	cinnamoyl-CoA reductase 1-like isoform X1	-	-	-	-	chr1:566480-568997(-)	tandem
TgrandC1074G00000000102	cinnamoyl-CoA reductase 1-like	-	-	-	-	chr1:569112-570094(-)	proximal
TgrandC1074G00000000116	Uncharacterized protein	-	-	-	-	chr1:636940-637406(-)	singleton
TgrandC1074G00000000122	putative disease resistance RPP13-like protein 1 isoform X1	-	-	-	-	chr1:660487-661191(+)	proximal
TgrandC1074G00000000138	MBOAT [Membrane bound O-acyl transferase] family protein	-	-	-	-	chr1:735761-736039(+)	proximal
TgrandC1074G00000000175	RRM domain-containing protein	-	-	-	-	chr1:880008-880313(+)	singleton
TgrandC1074G00000000176	PPIase cyclophilin-type domain-containing protein	-	-	-	-	chr1:883271-883531(+)	segmental
TgrandC1074G00000000179	Putative linoleate 9S-lipoxygenase 5	-	-	-	-	chr1:888052-888501(+)	singleton
TgrandC1074G00000000210	rust resistance kinase Lr10	-	-	-	-	chr1:1057549-1057883(+)	proximal
TgrandC1074G00000000268	putative UPF0481 protein At3g02645	-	-	-	-	chr1:1323809-1324111(+)	proximal
TgrandC1074G00000000270	60S ribosomal protein L6	GO:0005840;GO:0003735;GO:0006412	-	-	-	chr1:1343037-1343572(-)	dispersed
TgrandC1074G00000000293	UPF0481 protein At3g47200-like	-	-	-	-	chr1:1510165-1512403(+)	proximal
TgrandC1074G00000000309	SWIM-type domain-containing protein	-	-	-	-	chr1:1605507-1605767(+)	singleton
TgrandC1074G00000000324	MATH domain-containing protein [Fragment]	GO:0005515	-	-	-	chr1:1695565-1696360(-)	singleton
TgrandC1074G00000000342	Os11g0110033 protein	-	-	-	-	chr1:1801613-1801906(+)	singleton
TgrandC1074G00000000557	Uncharacterized protein	-	-	-	-	chr1:3057577-3057816(-)	dispersed
TgrandC1074G00000000589	[+]-neomenthol dehydrogenase-like	-	-	-	-	chr1:3216250-3217562(+)	proximal
TgrandC1074G00000000613	O-glucosyltransferase rumi homolog isoform X1	-	-	-	-	chr1:3339405-3339704(+)	tandem
TgrandC1074G00000000622	Ripening-related protein 1	-	S	-	-	chr1:3360613-3361240(-)	tandem
TgrandC1074G00000000672	E3 ubiquitin-protein ligase RMA	GO:0005783;GO:0061630;GO:0006511	-	-	-	chr1:3635193-3635525(-)	dispersed
TgrandC1074G00000000682	Peptidyl-tRNA hydrolase II family protein [Fragment]	-	-	-	-	chr1:3683008-3683634(+)	singleton
TgrandC1074G00000000693	mechanosensitive ion channel protein 1 mitochondrial	GO:0016020;GO:0055085	-	-	-	chr1:3729028-3729530(+)	proximal
TgrandC1074G00000000702	Uncharacterized protein	-	-	-	-	chr1:3791788-3791970(+)	singleton
TgrandC1074G00000000752	chitinase	-	-	-	-	chr1:4050685-4051203(+)	segmental
TgrandC1074G00000000798	Glycosyltransferase	-	CG	2.4.1.111,2.4.1.218	GT1	chr1:4325252-4326979(+)	segmental
TgrandC1074G00000000802	NAD-dependent epimerase/dehydratase domain-containing protein	-	-	-	-	chr1:4347790-4349371(+)	proximal
TgrandC1074G00000000850	Uncharacterized protein	-	-	-	-	chr1:4591989-4592288(+)	singleton
TgrandC1074G00000000858	Auxin response factor	-	-	-	-	chr1:4655493-4655831(+)	singleton
TgrandC1074G00000000891	PPR long domain-containing protein	-	-	-	-	chr1:4819855-4820055(+)	singleton
TgrandC1074G00000001056	RING-type E3 ubiquitin transferase	GO:0061630;GO:0072344	-	-	-	chr1:5813757-5814934(-)	proximal
TgrandC1074G00000001057	RING-type E3 ubiquitin transferase	GO:0061630;GO:0016567;GO:0072344	-	-	-	chr1:5814976-5815420(-)	proximal
TgrandC1074G00000001075	SWIM-type domain-containing protein	-	-	-	-	chr1:5921508-5921968(-)	dispersed
TgrandC1074G00000001110	Zinc finger BED domain-containing protein RICESLEEPER 2-like	-	-	-	-	chr1:6134720-6136018(+)	dispersed
TgrandC1074G00000001159	Putative bZIP transcription factor 53-like isoform X1	-	-	-	-	chr1:6362170-6362427(+)	singleton
TgrandC1074G00000001219	Two-component response regulator ARR2-like	-	-	-	-	chr1:6690406-6690657(-)	tandem
TgrandC1074G00000001339	glutathione transferase	-	-	-	-	chr1:7502989-7503355(-)	proximal
TgrandC1074G00000001366	Potassium transporter	GO:0015079;GO:0071805;GO:0016020	P	-	-	chr1:7694230-7699674(+)	proximal
TgrandC1074G00000001367	Potassium transporter	GO:0016020;GO:0015079;GO:0071805	-	-	-	chr1:7699790-7700062(+)	proximal
TgrandC1074G00000001386	Glutaredoxin domain-containing protein	-	O	-	-	chr1:7842591-7842827(-)	segmental
TgrandC1074G00000001408	protease Do-like 2 chloroplastic	GO:0005515	-	-	-	chr1:7977545-7981915(-)	tandem
TgrandC1074G00000001454	Uncharacterized protein	-	-	-	-	chr1:8224659-8224907(+)	singleton
TgrandC1074G00000001514	DUF3700 domain-containing protein	-	-	-	-	chr1:8614148-8614372(+)	segmental
TgrandC1074G00000001521	Terpenoid cyclases family protein	-	-	-	-	chr1:8707340-8707762(-)	dispersed
TgrandC1074G00000001540	VASt domain-containing protein	-	-	-	-	chr1:8849956-8850285(+)	dispersed
TgrandC1074G00000001580	SMP domain-containing protein	-	S	-	-	chr1:9135329-9135972(-)	segmental
TgrandC1074G00000001583	LRR receptor-like serine/threonine-protein kinase FLS2	-	-	-	-	chr1:9139679-9140306(-)	dispersed
TgrandC1074G00000001620	Uncharacterized protein	-	-	-	-	chr1:9502860-9503227(+)	singleton
TgrandC1074G00000001621	chlorophyllase	GO:0047746;GO:0015996	S	3.1.1.14	-	chr1:9504154-9504489(+)	segmental
TgrandC1074G00000001703	Ubiquitin-like protease family profile domain-containing protein	-	-	-	-	chr1:10258976-10259559(-)	dispersed
TgrandC1074G00000001723	Zeta toxin domain-containing protein [Fragment]	-	-	-	-	chr1:10567841-10568433(-)	segmental
TgrandC1074G00000001724	Zeta toxin domain-containing protein	-	-	-	-	chr1:10571107-10571460(-)	dispersed
TgrandC1074G00000001742	CCHC-type domain-containing protein	-	-	-	-	chr1:10735049-10736155(-)	dispersed
TgrandC1074G00000001744	Ubiquitin-like protease family profile domain-containing protein	-	-	-	-	chr1:10748791-10749452(-)	dispersed
TgrandC1074G00000001881	MDIS1-interacting receptor like kinase 2-like	-	-	-	-	chr1:13199172-13199546(+)	tandem
TgrandC1074G00000001908	60S ribosomal protein L23	GO:0005840;GO:1990904;GO:0003735;GO:0006412	J	-	-	chr1:13320688-13322031(-)	segmental
TgrandC1074G00000001918	Uncharacterized protein	-	-	-	-	chr1:13402391-13402916(-)	singleton
TgrandC1074G00000001969	uncharacterized protein LOC110410248	-	-	-	-	chr1:14271541-14273164(+)	singleton
TgrandC1074G00000001972	WD REPEATS REGION domain-containing protein	GO:0005515	-	-	-	chr1:14366860-14367820(-)	dispersed
TgrandC1074G00000001996	Terpenoid cyclases family protein	-	-	-	-	chr1:14813377-14814374(-)	dispersed
TgrandC1074G00000002006	Putative ovule protein	-	-	-	-	chr1:15231782-15232081(+)	singleton
TgrandC1074G00000002036	Ubiquitin-like protease family profile domain-containing protein	-	-	-	-	chr1:16750065-16750873(+)	dispersed
TgrandC1074G00000002055	Mitotic-spindle organizing protein 1B	GO:0000931;GO:0033566	-	-	-	chr1:17968878-17969189(-)	dispersed
TgrandC1074G00000002081	LRR and NB-ARC domains-containing disease resistance protein putative	-	-	-	-	chr1:18818838-18819185(+)	dispersed
TgrandC1074G00000002087	DUF4283 domain-containing protein	-	-	-	-	chr1:19670530-19671908(+)	dispersed
TgrandC1074G00000002090	Uncharacterized protein	-	-	-	-	chr1:19837851-19839185(+)	dispersed
TgrandC1074G00000002146	60S ribosomal protein L30	GO:0003723;GO:0003735	J	-	-	chr1:22365325-22365654(-)	dispersed
TgrandC1074G00000002153	Ubiquitin-like protease family profile domain-containing protein	-	-	-	-	chr1:22953101-22954273(+)	dispersed
TgrandC1074G00000002155	Ubiquitin-like protease family profile domain-containing protein	-	-	-	-	chr1:22972274-22973073(+)	dispersed
TgrandC1074G00000002175	Ubiquitin-like protease family profile domain-containing protein	-	-	-	-	chr1:23751339-23752669(-)	dispersed
TgrandC1074G00000002216	DUF4283 domain-containing protein	-	-	-	-	chr1:24625251-24625659(-)	dispersed
TgrandC1074G00000002348	Membrane protein of ER body-like protein	-	-	-	-	chr1:26843643-26843903(+)	singleton
TgrandC1074G00000002354	SWIM-type domain-containing protein	-	-	-	-	chr1:26878898-26879098(-)	dispersed
TgrandC1074G00000002488	SWIM-type domain-containing protein	-	-	-	-	chr1:28771250-28772593(+)	dispersed
TgrandC1074G00000002490	Uncharacterized protein	-	-	-	-	chr1:28800541-28800810(+)	singleton
TgrandC1074G00000002539	Ubiquitin-like protease family profile domain-containing protein	-	-	-	-	chr1:29311039-29311607(+)	dispersed
TgrandC1074G00000002558	DUF1985 domain-containing protein	-	-	-	-	chr1:29651221-29652826(-)	dispersed
TgrandC1074G00000002567	Ubiquitin-like protease family profile domain-containing protein	-	-	-	-	chr1:29724131-29725382(-)	dispersed
TgrandC1074G00000002583	DUF1985 domain-containing protein	-	-	-	-	chr1:29845982-29846212(-)	dispersed
TgrandC1074G00000002617	Small nuclear ribonucleoprotein Sm D1	GO:0005682;GO:0005686;GO:0005685;GO:0005687;GO:0000387;GO:0000243;GO:0005689;GO:0003723;GO:0034715;GO:0071013;GO:0071011;GO:0034719;GO:0097526	A	-	-	chr1:30233667-30238181(+)	dispersed
TgrandC1074G00000002648	transmembrane emp24 domain-containing protein p24beta2	-	-	-	-	chr1:30592304-30593491(+)	segmental
TgrandC1074G00000002818	Uncharacterized protein	-	-	-	-	chr1:32391866-32392273(+)	singleton
TgrandC1074G00000002894	cellulose synthase-like protein H1	GO:0016020;GO:0016760;GO:0030244	-	-	-	chr1:33090615-33091798(-)	tandem
TgrandC1074G00000002895	cellulose synthase-like protein B4	GO:0016020;GO:0016760;GO:0030244	G	-	-	chr1:33093421-33094147(-)	proximal
TgrandC1074G00000002906	WAT1-related protein	GO:0016021;GO:0022857	-	-	-	chr1:33227479-33228815(-)	dispersed
TgrandC1074G00000002910	Uncharacterized protein	-	-	-	-	chr1:33264912-33265205(+)	singleton
TgrandC1074G00000002940	Lethal giant larvae protein homolog 1	-	-	-	-	chr1:33510564-33510791(+)	singleton
TgrandC1074G00000002970	Uncharacterized protein	-	-	-	-	chr1:33653718-33653969(+)	singleton
TgrandC1074G00000003039	4-hydroxyphenylpyruvate dioxygenase	GO:0009072;GO:0003868	E	1.13.11.27	-	chr1:34164845-34166029(-)	proximal
TgrandC1074G00000003094	13-beta-glucan synthase	-	-	-	-	chr1:34852711-34863740(+)	proximal
TgrandC1074G00000003132	Xyloglucan endotransglucosylase/hydrolase	GO:0048046;GO:0005618;GO:0071555;GO:0004553;GO:0016762;GO:0010411;GO:0042546	G	2.4.1.207	-	chr1:35187060-35188162(+)	tandem
TgrandC1074G00000003144	DUF4283 domain-containing protein	GO:0003676	-	-	-	chr1:35343990-35346154(+)	dispersed
TgrandC1074G00000003210	Uncharacterized protein	-	-	-	-	chr1:36037056-36037292(-)	dispersed
TgrandC1074G00000003212	histone H3	GO:0000786;GO:0003677;GO:0030527;GO:0046982	B	-	-	chr1:36069223-36069633(+)	dispersed
TgrandC1074G00000003219	SWIM-type domain-containing protein	-	-	-	-	chr1:36091713-36091961(-)	dispersed
TgrandC1074G00000003221	MDIS1-interacting receptor like kinase 2-like	-	-	-	-	chr1:36102250-36103047(-)	dispersed
TgrandC1074G00000003305	PMD domain-containing protein	-	-	-	-	chr1:37090433-37091091(-)	dispersed
TgrandC1074G00000003337	protein trichome birefringence-like 42	GO:0016413	-	-	-	chr1:37312309-37312710(-)	proximal
TgrandC1074G00000003340	protein trichome birefringence-like 42	-	-	-	-	chr1:37313848-37314342(-)	tandem
TgrandC1074G00000003376	uncharacterized protein LOC110653502	-	-	-	-	chr1:37582113-37582430(+)	dispersed
TgrandC1074G00000003377	PREDICTED uncharacterized protein LOC18594299	-	-	-	-	chr1:37613118-37613369(-)	singleton
TgrandC1074G00000003392	Eukaryotic translation initiation factor 2 family protein / eIF-2 family protein	-	-	-	-	chr1:37780146-37780475(+)	singleton
TgrandC1074G00000003394	Phospho-2-dehydro-3-deoxyheptonate aldolase	GO:0009507;GO:0003849;GO:0008652;GO:0009073;GO:0009423	-	-	-	chr1:37795221-37795818(+)	dispersed
TgrandC1074G00000003428	Cc-nbs-lrr resistance protein	-	-	-	-	chr1:38037093-38037978(+)	proximal
TgrandC1074G00000003534	BTB/POZ domain-containing protein	-	-	-	-	chr1:38866840-38867091(+)	singleton
TgrandC1074G00000003535	DPPIV N domain-containing protein [Fragment]	-	-	-	-	chr1:38871027-38871560(+)	singleton
TgrandC1074G00000003541	NAC domain-containing protein 82-like	GO:0003677;GO:0006355	-	-	-	chr1:38929144-38929734(+)	dispersed
TgrandC1074G00000003550	chitinase 2-like	-	-	-	-	chr1:38984036-38984505(-)	singleton
TgrandC1074G00000003558	Squalene monooxygenase	GO:0016021;GO:0004506;GO:0050660;GO:0016126	-	-	-	chr1:39056406-39056728(-)	proximal
TgrandC1074G00000003564	TPR REGION domain-containing protein	GO:0005515;GO:0000398	A	-	-	chr1:39083211-39087659(-)	dispersed
TgrandC1074G00000003566	putative transcription elongation factor SPT5 homolog 1	-	-	-	-	chr1:39093646-39096707(-)	dispersed
TgrandC1074G00000003632	sugar transport protein 8 isoform X4	-	-	-	-	chr1:39461380-39462949(+)	singleton
TgrandC1074G00000003633	sugar transport protein 8-like	-	-	-	-	chr1:39467512-39469753(+)	singleton
TgrandC1074G00000003649	Plastid lipid-associated protein/fibrillin conserved domain-containing protein	-	-	-	-	chr1:39606211-39607165(-)	proximal
TgrandC1074G00000003690	Uncharacterized protein	-	-	-	-	chr1:39876113-39879744(+)	dispersed
TgrandC1074G00000003731	glucan endo-13-beta-D-glucosidase	GO:0004553;GO:0005975	-	-	-	chr1:40178598-40178930(+)	tandem
TgrandC1074G00000003739	Uncharacterized protein	-	-	-	-	chr1:40210999-40211517(+)	singleton
TgrandC1074G00000003782	Cytochrome P450	GO:0016705;GO:0005506;GO:0004497;GO:0020037	-	-	-	chr1:40508039-40508481(-)	dispersed
TgrandC1074G00000003787	60S ribosomal protein L35	GO:0000463;GO:0003735;GO:0003729;GO:0022625;GO:0006412	J	-	-	chr1:40536764-40537458(-)	dispersed
TgrandC1074G00000003801	Receptor-like serine/threonine-protein kinase	-	-	-	-	chr1:40627075-40627338(+)	dispersed
TgrandC1074G00000003820	L-ascorbate oxidase	-	-	-	-	chr1:40781517-40781939(-)	proximal
TgrandC1074G00000003901	Uncharacterized protein	-	-	-	-	chr1:41346139-41346657(+)	singleton
TgrandC1074G00000003926	Phospho-2-dehydro-3-deoxyheptonate aldolase	GO:0009507;GO:0003849;GO:0008652;GO:0009073;GO:0009423	E	2.5.1.54	-	chr1:41511167-41512471(+)	proximal
TgrandC1074G00000003965	Secreted protein	-	-	-	-	chr1:41744227-41744472(+)	singleton
TgrandC1074G00000003974	glycine-rich protein 5-like	-	-	-	-	chr1:41829200-41829526(+)	singleton
TgrandC1074G00000003979	Sulfotransferase	GO:0008146	H	2.8.2.39	-	chr1:41851238-41852105(+)	dispersed
TgrandC1074G00000003986	Uncharacterized protein	-	-	-	-	chr1:41930540-41930761(+)	singleton
TgrandC1074G00000003988	Uncharacterized protein	-	-	-	-	chr1:41931215-41931412(+)	singleton
TgrandC1074G00000004004	Tryptophan synthase beta chain-like PALP domain-containing protein	-	-	-	-	chr1:42039189-42039629(+)	singleton
TgrandC1074G00000004024	pentatricopeptide repeat-containing protein At5g65570	GO:0005515	-	-	-	chr1:42189272-42189808(+)	singleton
TgrandC1074G00000004066	Protein kinase domain-containing protein	GO:0030246	-	-	-	chr1:42489759-42490475(-)	proximal
TgrandC1074G00000004164	Uncharacterized protein	-	-	-	-	chr1:43096520-43096831(+)	singleton
TgrandC1074G00000004189	Uncharacterized protein	-	-	-	-	chr1:43247896-43248189(+)	singleton
TgrandC1074G00000004348	Uncharacterized protein	-	-	-	-	chr1:44209052-44209432(+)	singleton
TgrandC1074G00000004357	glutamate receptor 2-like	-	-	-	-	chr1:44254669-44254896(+)	singleton
TgrandC1074G00000004407	peptidyl-prolyl cis-trans isomerase CYP40-like	GO:0005737;GO:0003755;GO:0005515;GO:0016018;GO:0000413;GO:0006457	O	5.2.1.8	-	chr1:44520042-44523804(-)	segmental
TgrandC1074G00000004421	Reticulon-like protein	GO:0005789;GO:0009617	-	-	-	chr1:44613446-44614881(-)	proximal
TgrandC1074G00000004440	AB hydrolase-1 domain-containing protein	-	-	-	-	chr1:44751907-44752215(+)	tandem
TgrandC1074G00000004464	Uncharacterized protein	-	-	-	-	chr1:44866050-44866274(+)	singleton
TgrandC1074G00000004506	Uncharacterized protein	-	-	-	-	chr1:45102337-45102645(+)	singleton
TgrandC1074G00000004571	CNH domain-containing protein	GO:0016192	-	-	-	chr1:45407371-45408295(+)	dispersed
TgrandC1074G00000004646	AAA+ ATPase domain-containing protein	-	-	-	-	chr1:45869434-45871617(+)	tandem
TgrandC1074G00000004753	naringenin2-oxoglutarate 3-dioxygenase	-	-	-	-	chr1:46363939-46364755(+)	proximal
TgrandC1074G00000004882	Phosphoinositide phosphatase family protein isoform 1	-	-	-	-	chr1:46931625-46931852(+)	singleton
TgrandC1074G00000004919	exosome complex exonuclease RRP44 homolog A	-	-	-	-	chr1:47106295-47107577(+)	proximal
TgrandC1074G00000004949	AP complex subunit sigma	GO:0030117;GO:0016192;GO:0006886	-	-	-	chr1:47253615-47255519(+)	dispersed
TgrandC1074G00000005089	Uncharacterized protein	-	-	-	-	chr2:685696-685932(-)	singleton
TgrandC1074G00000005119	uncharacterized protein LOC110428181 isoform X3	-	-	-	-	chr2:848103-848642(-)	singleton
TgrandC1074G00000005177	Amino acid transporter transmembrane domain-containing protein	-	-	-	-	chr2:1165411-1165978(+)	tandem
TgrandC1074G00000005220	transcription factor MYB106-like	-	-	-	-	chr2:1359133-1360202(+)	proximal
TgrandC1074G00000005221	transcription factor MYB16-like	-	-	-	-	chr2:1360282-1360761(+)	singleton
TgrandC1074G00000005235	SPX domain-containing protein	GO:0016021	-	-	-	chr2:1492478-1493698(+)	proximal
TgrandC1074G00000005304	Glycoside hydrolase family 79	-	-	-	-	chr2:1832355-1832615(-)	singleton
TgrandC1074G00000005309	Alpha-14 glucan phosphorylase	-	-	-	-	chr2:1859027-1859991(+)	segmental
TgrandC1074G00000005310	Alpha-14 glucan phosphorylase	-	-	-	-	chr2:1861673-1865362(+)	dispersed
TgrandC1074G00000005315	40S ribosomal protein S19	GO:0005840;GO:0003735;GO:0006412	-	-	-	chr2:1900017-1900552(-)	segmental
TgrandC1074G00000005377	cytochrome b5	GO:0020037	C	-	-	chr2:2158297-2159024(-)	proximal
TgrandC1074G00000005378	protein NRT1/ PTR FAMILY 5-like	GO:0016020;GO:0022857;GO:0055085	-	-	-	chr2:2162451-2162915(+)	proximal
TgrandC1074G00000005437	Uncharacterized protein	-	-	-	-	chr2:2626814-2628062(+)	dispersed
TgrandC1074G00000005442	Uncharacterized protein	-	-	-	-	chr2:2659981-2660526(-)	singleton
TgrandC1074G00000005509	RING-type domain-containing protein	-	O	2.3.2.27	-	chr2:3129423-3129728(+)	tandem
TgrandC1074G00000005801	Ubiquitin-like protease family profile domain-containing protein	-	-	-	-	chr2:5893940-5896230(-)	dispersed
TgrandC1074G00000005816	cell number regulator 2-like	-	-	-	-	chr2:6152513-6153079(+)	dispersed
TgrandC1074G00000005842	MLP-like protein 31	GO:0006952	-	-	-	chr2:6488403-6488591(-)	tandem
TgrandC1074G00000005848	LRR and NB-ARC domains-containing disease resistance protein putative	-	-	-	-	chr2:6676701-6676907(-)	dispersed
TgrandC1074G00000005863	EamA domain-containing protein	-	-	-	-	chr2:6864690-6865151(-)	dispersed
TgrandC1074G00000005900	LRR and NB-ARC domains-containing disease resistance protein putative	-	-	-	-	chr2:7181963-7182458(+)	dispersed
TgrandC1074G00000005911	DUF4216 domain-containing protein	-	-	-	-	chr2:7274915-7275589(-)	dispersed
TgrandC1074G00000006003	glyceraldehyde-3-phosphate dehydrogenase cytosolic-like	GO:0016620;GO:0051287	-	-	-	chr2:8094711-8095551(-)	proximal
TgrandC1074G00000006045	Uncharacterized protein	-	-	-	-	chr2:8498450-8498653(-)	singleton
TgrandC1074G00000006047	NADH dehydrogenase	-	-	-	-	chr2:8498877-8499152(+)	singleton
TgrandC1074G00000006101	Actin-like ATPase superfamily protein isoform 1	-	-	-	-	chr2:8864036-8864365(-)	singleton
TgrandC1074G00000006130	Proteasome subunit beta	GO:0005839;GO:0051603	-	-	-	chr2:9143066-9145001(+)	segmental
TgrandC1074G00000006144	Protein kinase domain-containing protein	GO:0004672;GO:0005524;GO:0006468	T	2.7.12.1	-	chr2:9282594-9287370(+)	segmental
TgrandC1074G00000006172	Uncharacterized protein	-	-	-	-	chr2:9544540-9544740(-)	singleton
TgrandC1074G00000006199	DUF1985 domain-containing protein	-	-	-	-	chr2:9960031-9961266(-)	dispersed
TgrandC1074G00000006249	Uncharacterized protein	-	-	-	-	chr2:10412827-10413126(-)	dispersed
TgrandC1074G00000006287	ADP-ribosylation factor	GO:0016020;GO:0003924;GO:0005525;GO:0006886;GO:0016192	U	-	-	chr2:10693828-10695741(+)	segmental
TgrandC1074G00000006288	Cytochrome P450	GO:0004497;GO:0005506;GO:0016705;GO:0020037	-	-	-	chr2:10703817-10704119(+)	dispersed
TgrandC1074G00000006307	Peroxisomal membrane protein PEX14	GO:0005778;GO:0005515;GO:0016560	-	-	-	chr2:10867157-10867804(-)	dispersed
TgrandC1074G00000006308	polyadenylate-binding protein RBP45C	-	H	-	-	chr2:10875496-10875708(+)	dispersed
TgrandC1074G00000006313	uncharacterized protein LOC110427658 isoform X2	-	-	-	-	chr2:10957706-10958023(-)	dispersed
TgrandC1074G00000006321	Uncharacterized protein [Fragment]	-	-	-	-	chr2:11128418-11128732(-)	singleton
TgrandC1074G00000006411	Uncharacterized protein	-	-	-	-	chr2:12843372-12843839(-)	singleton
TgrandC1074G00000006416	phenolic glucoside malonyltransferase 1-like	-	-	-	-	chr2:12897073-12897444(-)	dispersed
TgrandC1074G00000006537	Ubiquitin-like protease family profile domain-containing protein	-	-	-	-	chr2:14864478-14865979(-)	dispersed
TgrandC1074G00000006615	DUF4283 domain-containing protein	-	-	-	-	chr2:17839296-17839520(-)	dispersed
TgrandC1074G00000006627	RNase H domain-containing protein	-	-	-	-	chr2:18257460-18257846(+)	dispersed
TgrandC1074G00000006647	Ribulose bisphosphate carboxylase small subunit chloroplastic	GO:0009506;GO:0009507;GO:0016984;GO:0019253	E	4.1.1.39	-	chr2:19176277-19177767(+)	dispersed
TgrandC1074G00000006666	Uncharacterized protein	-	-	-	-	chr2:20065273-20065506(+)	dispersed
TgrandC1074G00000006693	G-patch and R3H domain-containing protein C30B42c-like	-	-	-	-	chr2:21567859-21568416(-)	dispersed
TgrandC1074G00000006700	Uncharacterized protein	-	-	-	-	chr2:22087449-22087961(+)	dispersed
TgrandC1074G00000006718	zinc finger A20 and AN1 domain-containing stress-associated protein 7-like	-	S	-	-	chr2:23329555-23329911(+)	dispersed
TgrandC1074G00000006778	Uncharacterized protein	-	-	-	-	chr2:25355738-25356007(+)	dispersed
TgrandC1074G00000006781	putative glutamine amidotransferase GAT1 2	GO:0016811	-	-	-	chr2:25400023-25400573(-)	dispersed
TgrandC1074G00000006889	zinc finger BED domain-containing protein DAYSLEEPER-like	GO:0046983	-	-	-	chr2:31096384-31096776(+)	dispersed
TgrandC1074G00000006910	DNA-directed RNA polymerase subunit beta	GO:0003677;GO:0003899;GO:0032549;GO:0006351;GO:0000428	K	2.7.7.6	-	chr2:31678402-31682849(+)	dispersed
TgrandC1074G00000006915	Reverse transcriptase domain-containing protein	-	-	-	-	chr2:31820659-31821232(+)	singleton
TgrandC1074G00000007058	DUF4216 domain-containing protein	-	-	-	-	chr2:35182312-35182587(-)	dispersed
TgrandC1074G00000007074	60S ribosomal protein L34	GO:0005840;GO:1990904;GO:0003735;GO:0006412	J	-	-	chr2:35365027-35365299(-)	dispersed
TgrandC1074G00000007084	uncharacterized protein LOC110424425 isoform X2	-	-	-	-	chr2:35945325-35945561(-)	dispersed
TgrandC1074G00000007116	Uncharacterized protein	-	-	-	-	chr2:36741840-36742655(+)	dispersed
TgrandC1074G00000007125	Uncharacterized protein	-	-	-	-	chr2:36922075-36922433(-)	singleton
TgrandC1074G00000007131	RRM domain-containing protein	-	-	-	-	chr2:36984365-36985005(+)	dispersed
TgrandC1074G00000007140	DUF2828 domain-containing protein	-	-	-	-	chr2:37093221-37093778(+)	dispersed
TgrandC1074G00000007184	Uncharacterized protein	-	-	-	-	chr2:38034825-38035190(+)	singleton
TgrandC1074G00000007233	Ubiquitin-like protease family profile domain-containing protein	-	-	-	-	chr2:38663102-38664530(+)	dispersed
TgrandC1074G00000007261	Nucleoside phosphorylase domain-containing protein	GO:0003824;GO:0009116	-	-	-	chr2:38919465-38919668(+)	dispersed
TgrandC1074G00000007273	Ubiquitin-like protease family profile domain-containing protein	GO:0008234;GO:0006508	-	-	-	chr2:39019281-39020164(+)	dispersed
TgrandC1074G00000007290	cell division cycle 5-like protein	-	-	-	-	chr2:39261913-39262294(-)	dispersed
TgrandC1074G00000007327	P-type H[+]-exporting transporter	-	-	-	-	chr2:39674065-39675196(-)	dispersed
TgrandC1074G00000007332	Di19 C domain-containing protein	-	-	-	-	chr2:39755264-39755656(-)	singleton
TgrandC1074G00000007341	Uncharacterized protein	-	-	-	-	chr2:39818296-39818502(-)	dispersed
TgrandC1074G00000007438	Indole-3-glycerol phosphate synthase	-	-	-	-	chr2:40668277-40668606(-)	dispersed
TgrandC1074G00000007469	Essential protein Yae1 N-terminal domain-containing protein	GO:0016740	S	-	-	chr2:41014948-41015361(-)	proximal
TgrandC1074G00000007478	Dihydroorotate dehydrogenase domain-containing protein	-	-	-	-	chr2:41078159-41079352(-)	dispersed
TgrandC1074G00000007498	Anaphase-promoting complex subunit 10	-	-	-	-	chr2:41222229-41222703(+)	dispersed
TgrandC1074G00000007520	VASt domain-containing protein	-	-	-	-	chr2:41450332-41451453(-)	dispersed
TgrandC1074G00000007848	Peroxidase	GO:0004601;GO:0020037;GO:0006979	Q	1.11.1.7	-	chr2:44110388-44111252(+)	tandem
TgrandC1074G00000007853	cationic peroxidase 2-like	GO:0140825;GO:0006979;GO:0046872;GO:0098869;GO:0005576;GO:0020037;GO:0042744	Q	1.11.1.7	-	chr2:44161466-44163729(+)	tandem
TgrandC1074G00000007879	Uncharacterized protein	-	-	-	-	chr2:44368951-44369262(-)	singleton
TgrandC1074G00000007924	CCHC-type integrase	-	-	-	-	chr2:44609418-44609777(-)	dispersed
TgrandC1074G00000007926	Secreted protein	-	-	-	-	chr2:44633098-44633625(-)	singleton
TgrandC1074G00000007940	DNA helicase	-	-	-	-	chr2:44698814-44700462(+)	segmental
TgrandC1074G00000008074	Uncharacterized protein	-	-	-	-	chr2:45445215-45445607(-)	singleton
TgrandC1074G00000008081	Protein DETOXIFICATION	GO:0016020;GO:0015297;GO:0042910;GO:0055085	-	-	-	chr2:45476728-45477801(+)	dispersed
TgrandC1074G00000008192	Plant basic secretory protein [BSP] family protein	-	-	-	-	chr2:46067742-46067990(+)	proximal
TgrandC1074G00000008210	Enoyl reductase [ER] domain-containing protein	GO:0008270;GO:0045551;GO:0009809;GO:0052747	Q	1.1.1.195	-	chr2:46144998-46146555(+)	tandem
TgrandC1074G00000008234	Uncharacterized protein	-	-	-	-	chr2:46280042-46283335(+)	proximal
TgrandC1074G00000008239	DUF1985 domain-containing protein	-	-	-	-	chr2:46297649-46298617(+)	dispersed
TgrandC1074G00000008243	Protein TAR1	-	S	-	-	chr2:46322305-46322859(-)	dispersed
TgrandC1074G00000008266	abscisate beta-glucosyltransferase-like	-	-	-	-	chr2:46410141-46410401(-)	proximal
TgrandC1074G00000008367	Uncharacterized protein	-	-	-	-	chr2:46974896-46975147(-)	singleton
TgrandC1074G00000008369	AB hydrolase-1 domain-containing protein	GO:0080030;GO:0080031;GO:0080032;GO:0009694;GO:0009696	S	-	-	chr2:46995717-46996319(-)	tandem
TgrandC1074G00000008398	TF-B3 domain-containing protein	-	-	-	-	chr2:47092476-47092697(-)	proximal
TgrandC1074G00000008489	aureusidin synthase-like	GO:0046872;GO:0004097	-	-	-	chr2:47640517-47641425(-)	tandem
TgrandC1074G00000008506	defensin-like protein 19	GO:0031640;GO:0050832	S	-	-	chr2:47707775-47708188(-)	tandem
TgrandC1074G00000008511	AAA+ ATPase domain-containing protein	-	-	-	-	chr2:47727207-47727568(+)	segmental
TgrandC1074G00000008512	AAA+ ATPase domain-containing protein	-	-	-	-	chr2:47727632-47727865(+)	proximal
TgrandC1074G00000008513	protein transport protein Sec61 subunit beta-like	GO:0006616;GO:0031204;GO:0005784	U	3.1.3.16	-	chr2:47728085-47728330(+)	dispersed
TgrandC1074G00000008602	Small auxin up regulated protein	GO:0009733	S	-	-	chr2:48266250-48266561(-)	tandem
TgrandC1074G00000008603	SAUR-like auxin-responsive protein family	-	-	-	-	chr2:48274924-48275148(-)	proximal
TgrandC1074G00000008609	auxin-responsive protein SAUR21-like	GO:0009733	-	-	-	chr2:48300343-48301483(-)	proximal
TgrandC1074G00000008628	auxin-responsive protein SAUR23-like	GO:0009733	-	-	-	chr2:48407887-48408687(+)	tandem
TgrandC1074G00000008755	Uncharacterized protein	-	-	-	-	chr2:49110392-49110667(-)	singleton
TgrandC1074G00000008784	21 kDa seed protein-like	GO:0004866;GO:0010951	S	-	-	chr2:49243046-49243696(-)	tandem
TgrandC1074G00000008787	21 kDa seed protein-like	GO:0004866	-	-	-	chr2:49253056-49253307(-)	proximal
TgrandC1074G00000008837	Uncharacterized protein	-	-	-	-	chr2:49670677-49671300(-)	singleton
TgrandC1074G00000008845	SAUR-like auxin-responsive protein family putative	GO:0009733	S	-	-	chr2:49706281-49706715(-)	tandem
TgrandC1074G00000008913	putative F-box protein At4g22660	-	-	-	-	chr2:50031306-50031695(+)	tandem
TgrandC1074G00000008973	Brefeldin A-inhibited guanine nucleotide-exchange protein 2	-	-	-	-	chr2:50345577-50345789(-)	dispersed
TgrandC1074G00000008997	inorganic diphosphatase	GO:0005737;GO:0000287;GO:0004427;GO:0006796	-	-	-	chr2:50468077-50468431(-)	proximal
TgrandC1074G00000009002	TF-B3 domain-containing protein	-	-	-	-	chr2:50500012-50500551(-)	proximal
TgrandC1074G00000009011	NADP-dependent oxidoreductase domain-containing protein	GO:0016491	-	-	-	chr2:50575457-50578757(-)	proximal
TgrandC1074G00000009017	Uncharacterized protein	-	-	-	-	chr2:50607545-50607796(-)	singleton
TgrandC1074G00000009021	Uncharacterized protein	-	-	-	-	chr2:50620212-50620445(-)	singleton
TgrandC1074G00000009028	Uncharacterized protein	-	-	-	-	chr2:50658464-50658742(-)	singleton
TgrandC1074G00000009168	aspartate--tRNA ligase	GO:0005524;GO:0005737;GO:0004815;GO:0006422	-	-	-	chr2:51305877-51309770(-)	proximal
TgrandC1074G00000009200	Uncharacterized protein	-	-	-	-	chr2:51502274-51502938(+)	singleton
TgrandC1074G00000009206	Tudor/PWWP/MBT superfamily protein isoform 5	-	-	-	-	chr2:51549399-51549782(-)	dispersed
TgrandC1074G00000009214	Serine aminopeptidase S33 domain-containing protein	-	-	-	-	chr2:51594231-51594437(-)	proximal
TgrandC1074G00000009215	Serine aminopeptidase S33 domain-containing protein	-	-	-	-	chr2:51594525-51596091(-)	proximal
TgrandC1074G00000009300	Acyl-coenzyme A 6-aminopenicillanic-acid-acyltransferase 29 kDa subunit	GO:0016746;GO:0016829	S	-	-	chr2:52062548-52062901(-)	dispersed
TgrandC1074G00000009309	RAB6-interacting golgin	-	-	-	-	chr2:52139025-52139661(+)	dispersed
TgrandC1074G00000009313	ABC transporter C family member 12-like isoform X1	GO:0016021;GO:0005524	-	-	-	chr2:52163242-52163918(-)	proximal
TgrandC1074G00000009323	coiled-coil-helix-coiled-coil-helix domain-containing protein 10 mitochondrial-like	-	-	-	-	chr2:52239127-52239535(+)	dispersed
TgrandC1074G00000009330	F-box protein SKIP19-like	GO:0005515	K	-	-	chr2:52296591-52298676(+)	proximal
TgrandC1074G00000009399	Uncharacterized protein	-	-	-	-	chr2:52728423-52728653(-)	singleton
TgrandC1074G00000009431	Tetratricopeptide repeat [TPR]-like superfamily protein	-	-	-	-	chr2:52848709-52849671(+)	singleton
TgrandC1074G00000009464	Reverse transcriptase domain-containing protein	-	-	-	-	chr2:53039108-53040374(-)	dispersed
TgrandC1074G00000009551	replication factor C subunit 3-like	-	-	-	-	chr3:448331-448825(+)	tandem
TgrandC1074G00000009578	protein ENHANCED DISEASE RESISTANCE 2	-	-	-	-	chr3:602391-605646(+)	dispersed
TgrandC1074G00000009584	scopoletin glucosyltransferase-like	-	-	-	-	chr3:615230-615580(-)	singleton
TgrandC1074G00000009645	Uncharacterized protein [Fragment]	-	-	-	-	chr3:870957-871406(+)	singleton
TgrandC1074G00000009666	Protein DA1-like domain-containing protein	-	-	-	-	chr3:999572-999901(-)	proximal
TgrandC1074G00000009715	Glutamine-dependent NAD[+] synthetase	GO:0004359;GO:0003952;GO:0005737;GO:0009435	-	-	-	chr3:1223785-1225233(+)	proximal
TgrandC1074G00000009745	Uncharacterized protein	-	-	-	-	chr3:1346284-1346583(+)	singleton
TgrandC1074G00000009766	Clavata3-like	-	-	-	-	chr3:1449482-1449823(+)	singleton
TgrandC1074G00000009817	putative anthocyanidin reductase	-	-	-	-	chr3:1743950-1744452(-)	dispersed
TgrandC1074G00000009834	Uncharacterized protein	-	-	-	-	chr3:1817835-1818209(-)	singleton
TgrandC1074G00000009848	Uncharacterized protein	-	-	-	-	chr3:1881268-1881522(+)	singleton
TgrandC1074G00000009959	Secreted protein	-	-	-	-	chr3:2575358-2575594(+)	singleton
TgrandC1074G00000010108	Cytochrome P450	GO:0004497;GO:0005506;GO:0016705;GO:0020037	-	-	-	chr3:3370657-3371199(-)	tandem
TgrandC1074G00000010109	geraniol 8-hydroxylase-like	GO:0004497;GO:0005506;GO:0016705;GO:0020037	-	-	-	chr3:3371705-3371941(-)	proximal
TgrandC1074G00000010155	DUF3403 domain-containing protein	-	-	-	-	chr3:3622711-3623280(+)	singleton
TgrandC1074G00000010159	40S ribosomal protein S13	GO:0005730;GO:0005840;GO:0003735;GO:0070181;GO:0006412	J	-	-	chr3:3645478-3646294(-)	segmental
TgrandC1074G00000010170	Aminotransferase-like plant mobile domain-containing protein	-	-	-	-	chr3:3720140-3720660(+)	dispersed
TgrandC1074G00000010250	SHSP domain-containing protein	-	-	-	-	chr3:4179874-4180740(-)	singleton
TgrandC1074G00000010402	putative disease resistance protein At4g10780	-	-	-	-	chr3:5026776-5027687(+)	dispersed
TgrandC1074G00000010502	Transcription factor MYC2-like	-	-	-	-	chr3:5707140-5707469(+)	singleton
TgrandC1074G00000010537	Uncharacterized protein	-	-	-	-	chr3:5874079-5874309(+)	singleton
TgrandC1074G00000010581	transcription factor MYC2-like	GO:0003700;GO:0006355	-	-	-	chr3:6140056-6141272(+)	proximal
TgrandC1074G00000010582	transcription factor MYC2-like	GO:0003700;GO:0046983;GO:0006355	-	-	-	chr3:6141472-6141939(+)	proximal
TgrandC1074G00000010647	Uncharacterized protein	-	-	-	-	chr3:6514505-6514717(+)	singleton
TgrandC1074G00000010772	luminal-binding protein 5	GO:0005524;GO:0140662	-	-	-	chr3:7104911-7105314(-)	dispersed
TgrandC1074G00000010800	E3 ubiquitin-protein ligase SINAT5-like	-	-	-	-	chr3:7271775-7272110(+)	singleton
TgrandC1074G00000010821	Ubiquitin-like protease family profile domain-containing protein	-	-	-	-	chr3:7398714-7399015(-)	dispersed
TgrandC1074G00000010842	SWIM-type domain-containing protein	-	-	-	-	chr3:7497490-7498679(-)	dispersed
TgrandC1074G00000010846	Ubiquitin-like protease family profile domain-containing protein	-	-	-	-	chr3:7520762-7522080(-)	dispersed
TgrandC1074G00000010850	Gamma-irradiation and mitomycin c induced 1-like protein	-	-	-	-	chr3:7533649-7536999(+)	proximal
TgrandC1074G00000010948	Secreted protein	-	-	-	-	chr3:8156093-8156485(+)	singleton
TgrandC1074G00000010987	Membrane protein YjcL	-	-	-	-	chr3:8343409-8343885(+)	proximal
TgrandC1074G00000011007	SWIM-type domain-containing protein	-	-	-	-	chr3:8450774-8451222(+)	dispersed
TgrandC1074G00000011009	DUF1985 domain-containing protein	-	-	-	-	chr3:8456694-8457920(-)	dispersed
TgrandC1074G00000011052	4-coumarate--CoA ligase	-	I	6.2.1.8	-	chr3:8719706-8721052(+)	proximal
TgrandC1074G00000011055	actin-depolymerizing factor 7 isoform X2	-	-	-	-	chr3:8732197-8740125(+)	segmental
TgrandC1074G00000011100	cannabidiolic acid synthase	-	-	-	-	chr3:8999763-9000062(-)	tandem
TgrandC1074G00000011109	Transmembrane protein	-	-	-	-	chr3:9067711-9067983(+)	singleton
TgrandC1074G00000011129	NADH oxidase	-	-	-	-	chr3:9201342-9201590(+)	singleton
TgrandC1074G00000011164	probable fructokinase-7	-	-	-	-	chr3:9451119-9454442(-)	tandem
TgrandC1074G00000011194	3-ketoacyl-CoA synthase 5-like	GO:0016747;GO:0016020;GO:0006633	-	-	-	chr3:9676093-9676302(-)	tandem
TgrandC1074G00000011216	Uncharacterized protein	-	-	-	-	chr3:9787337-9787600(+)	singleton
TgrandC1074G00000011219	Uncharacterized protein	-	-	-	-	chr3:9794752-9794979(+)	singleton
TgrandC1074G00000011245	7-ethoxycoumarin O-deethylase-like	GO:0004497;GO:0005506;GO:0016705;GO:0020037	-	-	-	chr3:9972418-9973203(+)	segmental
TgrandC1074G00000011248	7-ethoxycoumarin O-deethylase-like	GO:0004497;GO:0005506;GO:0016705;GO:0020037	-	-	-	chr3:9978824-9979060(+)	proximal
TgrandC1074G00000011280	Uncharacterized protein [Fragment]	-	-	-	-	chr3:10185784-10186272(+)	singleton
TgrandC1074G00000011327	CCR4-NOT transcription complex subunit 1-like	GO:0030015;GO:0017148	-	-	-	chr3:10455717-10457042(+)	dispersed
TgrandC1074G00000011397	protein DOWNY MILDEW RESISTANCE 6-like	-	-	-	-	chr3:10898281-10898741(-)	singleton
TgrandC1074G00000011429	Bifunctional inhibitor/plant lipid transfer protein/seed storage helical domain-containing protein	GO:0016020	S	-	-	chr3:11057632-11058221(-)	segmental
TgrandC1074G00000011534	DNA-directed RNA polymerase III subunit RPC6	-	-	-	-	chr3:11730721-11731264(-)	dispersed
TgrandC1074G00000011719	poly[ADP-ribose] glycohydrolase	-	-	-	-	chr3:12851847-12852083(+)	singleton
TgrandC1074G00000011725	galactinol--sucrose galactosyltransferase	-	-	-	-	chr3:12879398-12880215(-)	proximal
TgrandC1074G00000011733	cytochrome P450 71A9-like	GO:0004497;GO:0005506;GO:0016705;GO:0020037	-	-	-	chr3:12909863-12910227(-)	dispersed
TgrandC1074G00000011734	cytochrome P450 71A9-like	GO:0004497;GO:0005506;GO:0016705;GO:0020037	-	-	-	chr3:12919484-12920288(-)	dispersed
TgrandC1074G00000011769	Uncharacterized protein	-	-	-	-	chr3:13174228-13174632(+)	singleton
TgrandC1074G00000011773	putative disease resistance protein At1g50180	-	-	-	-	chr3:13195854-13196810(+)	dispersed
TgrandC1074G00000011818	WRKY domain-containing protein	-	-	-	-	chr3:13555578-13557761(-)	dispersed
TgrandC1074G00000011860	Sulfotransferase	GO:0008146	-	-	-	chr3:13862526-13862954(-)	proximal
TgrandC1074G00000011864	zinc finger BED domain-containing protein RICESLEEPER 2-like	GO:0046983	-	-	-	chr3:13928187-13928495(+)	dispersed
TgrandC1074G00000011877	RNA-directed DNA polymerase	-	-	-	-	chr3:14105422-14105745(-)	dispersed
TgrandC1074G00000011885	COBRA-like protein 4	GO:0010215	-	-	-	chr3:14473569-14474297(+)	proximal
TgrandC1074G00000011953	Uncharacterized protein	-	-	-	-	chr3:14950268-14950534(+)	dispersed
TgrandC1074G00000011963	Ubiquitin-like protease family profile domain-containing protein	-	-	-	-	chr3:15129276-15129836(+)	dispersed
TgrandC1074G00000011976	UDP-glycosyltransferase 83A1-like	GO:0008194	-	-	-	chr3:15299470-15299955(-)	segmental
TgrandC1074G00000011984	UDP-glycosyltransferase 83A1-like	GO:0008194	-	-	-	chr3:15455810-15456178(+)	segmental
TgrandC1074G00000012043	Uncharacterized protein [Fragment]	GO:0016788	-	-	-	chr3:16131942-16132409(+)	singleton
TgrandC1074G00000012073	PMD domain-containing protein	-	-	-	-	chr3:16431699-16431959(+)	dispersed
TgrandC1074G00000012093	CCHC-type domain-containing protein	-	-	-	-	chr3:16724522-16725209(+)	dispersed
TgrandC1074G00000012098	SWIM-type domain-containing protein	-	-	-	-	chr3:16747031-16747294(+)	proximal
TgrandC1074G00000012107	vacuolar iron transporter homolog 4-like	GO:0005384;GO:0030026	-	-	-	chr3:16831660-16831890(+)	dispersed
TgrandC1074G00000012122	Uncharacterized protein	-	-	-	-	chr3:17364721-17365386(+)	dispersed
TgrandC1074G00000012130	glutathione transferase	-	-	-	-	chr3:17542382-17542796(-)	proximal
TgrandC1074G00000012131	glutathione transferase	-	-	-	-	chr3:17545693-17547683(-)	tandem
TgrandC1074G00000012159	Myc-type basic helix-loop-helix [BHLH] domain-containing protein	-	-	-	-	chr3:18066242-18066466(+)	singleton
TgrandC1074G00000012166	Myb/SANT-like domain-containing protein [Fragment]	-	-	-	-	chr3:18353469-18353747(-)	singleton
TgrandC1074G00000012167	L10-interacting MYB domain-containing protein-like isoform X2	-	-	-	-	chr3:18354202-18354552(-)	singleton
TgrandC1074G00000012177	SWIM-type domain-containing protein	-	-	-	-	chr3:18465131-18465355(+)	dispersed
TgrandC1074G00000012200	DUF4283 domain-containing protein	-	-	-	-	chr3:19123199-19123453(+)	singleton
TgrandC1074G00000012212	Ubiquitin-like protease family profile domain-containing protein	-	-	-	-	chr3:19202892-19203452(+)	dispersed
TgrandC1074G00000012216	Uncharacterized protein	-	-	-	-	chr3:19324064-19324360(-)	dispersed
TgrandC1074G00000012223	Os02g0128500 protein	-	-	-	-	chr3:19469494-19469811(+)	singleton
TgrandC1074G00000012286	Uncharacterized protein	-	-	-	-	chr3:22180384-22181121(-)	dispersed
TgrandC1074G00000012306	Ubiquitin-like protease family profile domain-containing protein	-	-	-	-	chr3:22796981-22798345(+)	dispersed
TgrandC1074G00000012312	Uncharacterized protein	-	-	-	-	chr3:23190545-23190989(+)	dispersed
TgrandC1074G00000012323	RNA-directed DNA polymerase	-	-	-	-	chr3:23841037-23841393(+)	singleton
TgrandC1074G00000012346	SWIM-type domain-containing protein	-	-	-	-	chr3:25259408-25259638(+)	dispersed
TgrandC1074G00000012349	DUF1985 domain-containing protein	-	-	-	-	chr3:25273122-25273397(-)	dispersed
TgrandC1074G00000012350	Ubiquitin-like protease family profile domain-containing protein	-	-	-	-	chr3:25273581-25273850(-)	dispersed
TgrandC1074G00000012362	LRR and NB-ARC domains-containing disease resistance protein putative	-	-	-	-	chr3:25938042-25938479(+)	dispersed
TgrandC1074G00000012365	Ubiquitin-like protease family profile domain-containing protein	-	-	-	-	chr3:26115759-26116745(+)	dispersed
TgrandC1074G00000012383	DUF4216 domain-containing protein	-	-	-	-	chr3:26759657-26760394(+)	dispersed
TgrandC1074G00000012394	Dihydroorotate dehydrogenase domain-containing protein	-	-	-	-	chr3:27077092-27077418(-)	dispersed
TgrandC1074G00000012423	DUF1985 domain-containing protein	-	-	-	-	chr3:28276986-28278713(+)	dispersed
TgrandC1074G00000012426	Ubiquitin-like protease family profile domain-containing protein	-	-	-	-	chr3:28281074-28281277(+)	dispersed
TgrandC1074G00000012445	DUF1985 domain-containing protein	-	-	-	-	chr3:28956050-28958274(+)	dispersed
TgrandC1074G00000012466	Uncharacterized protein	-	-	-	-	chr3:30635481-30635885(+)	dispersed
TgrandC1074G00000012470	DNA/RNA polymerases superfamily protein putative isoform 2	-	-	-	-	chr3:31330335-31330673(+)	segmental
TgrandC1074G00000012479	Uncharacterized protein	-	-	-	-	chr3:31837534-31838008(-)	segmental
TgrandC1074G00000012498	ULP PROTEASE domain-containing protein	-	-	-	-	chr3:32700923-32701374(+)	dispersed
TgrandC1074G00000012510	PMD domain-containing protein	GO:0010073	-	-	-	chr3:33442655-33443911(+)	dispersed
TgrandC1074G00000012515	FHY3/FAR1 family	-	-	-	-	chr3:33773388-33773642(+)	singleton
TgrandC1074G00000012529	Aldehyde dehydrogenase domain-containing protein	GO:0016491	-	-	-	chr3:34144111-34144797(-)	dispersed
TgrandC1074G00000012556	Ubiquitin-like protease family profile domain-containing protein	-	-	-	-	chr3:34598593-34599304(-)	dispersed
TgrandC1074G00000012571	Dihydroorotate dehydrogenase domain-containing protein	-	-	-	-	chr3:34982979-34983317(-)	dispersed
TgrandC1074G00000012572	Uncharacterized protein	-	-	-	-	chr3:34983806-34984078(-)	dispersed
TgrandC1074G00000012627	Ubiquitin-like protease family profile domain-containing protein	-	-	-	-	chr3:35713792-35714067(-)	dispersed
TgrandC1074G00000012634	DUF4216 domain-containing protein	-	-	-	-	chr3:35797684-35798055(-)	dispersed
TgrandC1074G00000012637	Ubiquitin-like protease family profile domain-containing protein	-	-	-	-	chr3:35916884-35918671(-)	dispersed
TgrandC1074G00000012638	Ubiquitin-like protease family profile domain-containing protein	-	-	-	-	chr3:35922826-35923065(-)	dispersed
TgrandC1074G00000012709	DUF1985 domain-containing protein	-	-	-	-	chr3:38061647-38062105(+)	dispersed
TgrandC1074G00000012712	Uncharacterized protein	-	-	-	-	chr3:38074401-38074679(-)	dispersed
TgrandC1074G00000012722	Receptor like protein 27	-	-	-	-	chr3:38347926-38348282(-)	dispersed
TgrandC1074G00000012754	Alpha-dioxygenase 2	GO:0016491;GO:0006631;GO:0050896	-	-	-	chr3:39099868-39101205(+)	dispersed
TgrandC1074G00000012755	Alpha-dioxygenase 2	GO:0004601;GO:0020037;GO:0006979	-	-	-	chr3:39101292-39102790(+)	dispersed
TgrandC1074G00000012777	mitochondrial succinate-fumarate transporter 1	GO:0016020;GO:0005469;GO:0015741;GO:0071422	C	-	-	chr3:39275427-39277334(-)	tandem
TgrandC1074G00000012827	Uncharacterized protein [Fragment]	-	-	-	-	chr3:40300210-40300767(+)	singleton
TgrandC1074G00000012887	Ubiquitin-like protease family profile domain-containing protein	-	-	-	-	chr3:40845346-40846931(+)	dispersed
TgrandC1074G00000012942	Ribulose bisphosphate carboxylase small subunit chloroplastic	-	-	-	-	chr3:41316647-41317365(-)	segmental
TgrandC1074G00000012996	protein PLANT CADMIUM RESISTANCE 9-like	-	-	-	-	chr3:41813455-41814425(+)	segmental
TgrandC1074G00000013064	galactinol--sucrose galactosyltransferase	-	-	-	-	chr3:42321543-42322202(+)	dispersed
TgrandC1074G00000013065	RRM domain-containing protein	GO:0003723	-	-	-	chr3:42323039-42323293(-)	dispersed
TgrandC1074G00000013086	oleosin 18 kDa-like	GO:0012511;GO:0016021	-	-	-	chr3:42445858-42446456(-)	singleton
TgrandC1074G00000013111	JmjC domain-containing protein	-	-	-	-	chr3:42615748-42617083(+)	dispersed
TgrandC1074G00000013149	Ankyrin repeat family protein putative isoform 2	GO:0005515	-	-	-	chr3:43203886-43204290(-)	proximal
TgrandC1074G00000013159	glutaredoxin	GO:0015038;GO:0005777;GO:0034599	O	-	-	chr3:43313249-43313845(+)	segmental
TgrandC1074G00000013206	putative disease resistance RPP13-like protein 1	-	-	-	-	chr3:43679003-43680964(+)	dispersed
TgrandC1074G00000013222	Uncharacterized protein	-	-	-	-	chr3:43761912-43762232(+)	singleton
TgrandC1074G00000013257	ribosomal RNA small subunit methyltransferase G isoform X2	-	-	-	-	chr3:43936311-43936550(+)	singleton
TgrandC1074G00000013269	Aldehyde dehydrogenase domain-containing protein	GO:0016620	C	1.2.1.8	-	chr3:43984904-43989501(-)	proximal
TgrandC1074G00000013406	DUF4283 domain-containing protein	-	-	-	-	chr4:543581-543847(+)	dispersed
TgrandC1074G00000013514	Uncharacterized protein	-	-	-	-	chr4:1027495-1028409(-)	singleton
TgrandC1074G00000013533	Bet v I/Major latex protein domain-containing protein	-	-	-	-	chr4:1086182-1086418(+)	singleton
TgrandC1074G00000013667	transcription termination factor MTERF6 chloroplastic/mitochondrial-like	GO:0003690;GO:0006355	-	-	-	chr4:1625572-1626897(+)	tandem
TgrandC1074G00000013668	Mitochodrial transcription termination factor-related protein	GO:0003690;GO:0006355	-	-	-	chr4:1627308-1627925(+)	proximal
TgrandC1074G00000013676	Uncharacterized protein	-	-	-	-	chr4:1660527-1660946(+)	singleton
TgrandC1074G00000013766	pyruvate phosphate dikinase	GO:0046872;GO:0050242;GO:0016310;GO:0006090	-	-	-	chr4:2140305-2143710(-)	tandem
TgrandC1074G00000013767	Pyruvate phosphate dikinase	GO:0005524;GO:0016301;GO:0050242;GO:0006090;GO:0016310	-	-	-	chr4:2143990-2148287(-)	proximal
TgrandC1074G00000013786	Uncharacterized protein	-	-	-	-	chr4:2222732-2223022(+)	singleton
TgrandC1074G00000013809	Uncharacterized protein [Fragment]	-	-	-	-	chr4:2294096-2294320(+)	singleton
TgrandC1074G00000013824	putative F-box protein At4g22180	-	-	-	-	chr4:2356184-2356444(-)	singleton
TgrandC1074G00000013850	pentatricopeptide repeat-containing protein At4g02750-like	GO:0005515	-	-	-	chr4:2470627-2471305(+)	proximal
TgrandC1074G00000013878	Cyclopropane-fatty-acyl-phospholipid synthase putative	-	-	-	-	chr4:2625327-2629605(-)	tandem
TgrandC1074G00000013934	Cupin type-1 domain-containing protein	-	-	-	-	chr4:2991878-2993141(+)	segmental
TgrandC1074G00000013955	repetitive proline-rich cell wall protein 1-like	-	-	-	-	chr4:3112107-3112400(+)	singleton
TgrandC1074G00000013993	uncharacterized protein LOC122277109	-	-	-	-	chr4:3358960-3359271(+)	singleton
TgrandC1074G00000013999	E3 ubiquitin-protein ligase tom1-like protein	GO:0016020	-	-	-	chr4:3383805-3384152(+)	singleton
TgrandC1074G00000014033	Uncharacterized protein	-	-	-	-	chr4:3625701-3629002(-)	tandem
TgrandC1074G00000014086	3-ketoacyl-CoA synthase	GO:0016747;GO:0016020;GO:0006633	I	2.3.1.199	-	chr4:3983057-3985330(+)	tandem
TgrandC1074G00000014126	Mitochondrial import receptor subunit TOM9-2-like	-	U	-	-	chr4:4232777-4233064(+)	dispersed
TgrandC1074G00000014134	Uncharacterized protein	-	-	-	-	chr4:4298334-4298546(-)	singleton
TgrandC1074G00000014149	FLZ-type domain-containing protein	-	-	-	-	chr4:4383811-4386224(-)	singleton
TgrandC1074G00000014179	pEARLI1-like lipid transfer protein 1	-	-	-	-	chr4:4511605-4512339(+)	proximal
TgrandC1074G00000014188	putative lipid-binding protein At4g00165	-	-	-	-	chr4:4528653-4529102(+)	proximal
TgrandC1074G00000014197	callose synthase 12	-	-	-	-	chr4:4563092-4563481(-)	dispersed
TgrandC1074G00000014211	Uncharacterized protein	-	-	-	-	chr4:4620980-4621204(+)	singleton
TgrandC1074G00000014264	serine--tRNA ligase	GO:0005524;GO:0004828;GO:0006434	-	-	-	chr4:4991482-4991883(-)	dispersed
TgrandC1074G00000014276	3-dehydrosphinganine reductase	GO:0016020;GO:0003676	-	-	-	chr4:5046500-5048974(-)	tandem
TgrandC1074G00000014288	Uncharacterized protein	-	-	-	-	chr4:5105814-5106131(+)	singleton
TgrandC1074G00000014322	Detected protein of confused Function	-	-	-	-	chr4:5269624-5269842(+)	singleton
TgrandC1074G00000014349	glutathione transferase	GO:0005829;GO:0004364;GO:0006749;GO:0009407	O	2.5.1.18	-	chr4:5496147-5496976(-)	tandem
TgrandC1074G00000014354	Mitochondrial chaperone BCS1-like protein	-	-	-	-	chr4:5529009-5529362(+)	singleton
TgrandC1074G00000014374	Dirigent protein	-	S	-	-	chr4:5654583-5655106(+)	tandem
TgrandC1074G00000014472	26S proteasome non-ATPase regulatory subunit 1 homolog	-	O	-	-	chr4:6346027-6349049(+)	proximal
TgrandC1074G00000014497	putative disease resistance RPP13-like protein 1	-	-	-	-	chr4:6497468-6498382(-)	dispersed
TgrandC1074G00000014514	40S ribosomal protein S16	GO:0005840;GO:1990904;GO:0003735;GO:0006412	J	-	-	chr4:6600961-6601373(-)	proximal
TgrandC1074G00000014557	MBD domain-containing protein	GO:0003677	-	-	-	chr4:6913566-6913983(+)	tandem
TgrandC1074G00000014641	Uncharacterized protein	-	-	-	-	chr4:7492300-7492695(+)	singleton
TgrandC1074G00000014680	Uncharacterized protein	-	-	-	-	chr4:7777405-7777959(-)	singleton
TgrandC1074G00000014702	probable aldo-keto reductase 2	GO:0005737;GO:0004033	C	-	-	chr4:7894183-7896627(-)	tandem
TgrandC1074G00000014745	Cysteine/Histidine-rich C1 domain family protein putative	-	-	-	-	chr4:8223207-8223458(+)	tandem
TgrandC1074G00000014747	PORR domain-containing protein	-	-	-	-	chr4:8254996-8255262(+)	proximal
TgrandC1074G00000014748	PORR domain-containing protein	GO:0003723	-	-	-	chr4:8255658-8256008(+)	proximal
TgrandC1074G00000014771	Zinc finger protein	-	-	-	-	chr4:8367189-8368430(+)	singleton
TgrandC1074G00000014820	flavonol 7-O-rhamnosyltransferase-like	-	-	-	-	chr4:8718666-8719067(+)	tandem
TgrandC1074G00000014857	auxin-induced protein 15A-like	GO:0009733	-	-	-	chr4:8933401-8933694(+)	proximal
TgrandC1074G00000014858	Metallo-beta-lactamase domain-containing protein	-	-	-	-	chr4:8935202-8935927(-)	proximal
TgrandC1074G00000014860	auxin-induced protein 15A-like	GO:0009733	S	-	-	chr4:8939135-8939449(+)	tandem
TgrandC1074G00000014889	probable leucine-rich repeat receptor-like serine/threonine-protein kinase At3g14840	-	-	-	-	chr4:9202612-9202899(-)	dispersed
TgrandC1074G00000014894	Uncharacterized protein	-	-	-	-	chr4:9260725-9261060(+)	singleton
TgrandC1074G00000014903	Uncharacterized protein	-	-	-	-	chr4:9284607-9284966(-)	singleton
TgrandC1074G00000014937	Ribonuclease H domain	-	-	-	-	chr4:9473201-9474880(-)	dispersed
TgrandC1074G00000014953	protein transport protein Sec61 subunit beta	GO:0006616;GO:0031204;GO:0005784	U	-	-	chr4:9571592-9571897(-)	proximal
TgrandC1074G00000014968	Protein DETOXIFICATION	GO:0016020;GO:0015297;GO:0042910;GO:0055085	-	-	-	chr4:9672070-9675476(-)	dispersed
TgrandC1074G00000015023	2-alkenal reductase [NADP[+]-dependent]-like	GO:0016628	-	-	-	chr4:10057775-10058930(-)	dispersed
TgrandC1074G00000015032	UDP-glycosyltransferase 74E2-like	-	-	-	-	chr4:10119192-10119458(+)	tandem
TgrandC1074G00000015055	Uncharacterized protein	-	-	-	-	chr4:10292961-10293635(+)	singleton
TgrandC1074G00000015078	Fe2OG dioxygenase domain-containing protein	-	-	-	-	chr4:10528347-10528789(-)	dispersed
TgrandC1074G00000015132	Ubiquitin-like protease family profile domain-containing protein	-	-	-	-	chr4:10927274-10928043(+)	dispersed
TgrandC1074G00000015146	HXXXD-type acyl-transferase family protein	-	-	-	-	chr4:11029625-11029954(+)	singleton
TgrandC1074G00000015198	Nuclear fusion defective 6	-	-	-	-	chr4:11352023-11352313(+)	singleton
TgrandC1074G00000015229	Putative S-adenosylmethionine decarboxylase	-	S	-	-	chr4:11492222-11492577(-)	dispersed
TgrandC1074G00000015252	DUF1985 domain-containing protein	-	-	-	-	chr4:11664497-11666031(-)	dispersed
TgrandC1074G00000015335	PREDICTED uncharacterized protein LOC18613326	-	-	-	-	chr4:12557735-12558410(-)	dispersed
TgrandC1074G00000015347	PREDICTED uncharacterized protein LOC108661604	-	-	-	-	chr4:12628739-12628893(-)	singleton
TgrandC1074G00000015360	Reverse transcriptase domain-containing protein	-	-	-	-	chr4:12868044-12869340(-)	singleton
TgrandC1074G00000015371	60S acidic ribosomal protein P2-like	GO:0003735;GO:0002182;GO:0022625	-	-	-	chr4:12942466-12946560(+)	dispersed
TgrandC1074G00000015397	Protein kinase domain-containing protein	-	-	-	-	chr4:13178116-13178760(-)	segmental
TgrandC1074G00000015409	Uncharacterized protein	-	-	-	-	chr4:13278253-13278876(+)	dispersed
TgrandC1074G00000015418	putative glutamine amidotransferase GAT1 2	GO:0016811	-	-	-	chr4:13373000-13373850(-)	proximal
TgrandC1074G00000015459	Protein DETOXIFICATION	GO:0016020;GO:0015297;GO:0042910;GO:0055085	-	-	-	chr4:13659984-13665315(-)	proximal
TgrandC1074G00000015466	2-hydroxyacyl-CoA lyase	GO:0003824;GO:0030976	-	-	-	chr4:13715887-13720041(-)	tandem
TgrandC1074G00000015500	Ubiquitin-like protease family profile domain-containing protein	-	-	-	-	chr4:14007456-14008351(+)	dispersed
TgrandC1074G00000015537	Uncharacterized protein	GO:0016020	-	-	-	chr4:14512912-14513427(+)	singleton
TgrandC1074G00000015564	LRR and NB-ARC domains-containing disease resistance protein putative	-	-	-	-	chr4:14795905-14796336(+)	dispersed
TgrandC1074G00000015595	40S ribosomal protein S28	GO:0005840;GO:0003735;GO:0000028;GO:0006412;GO:0030490	J	-	-	chr4:15242725-15242919(+)	dispersed
TgrandC1074G00000015642	6-phosphogluconate dehydrogenase decarboxylating	GO:0009051;GO:0050661;GO:0004616;GO:0046177;GO:0005829	G	1.1.1.343,1.1.1.44	-	chr4:15737682-15739138(-)	segmental
TgrandC1074G00000015685	Uncharacterized protein	-	-	-	-	chr4:16355977-16356426(+)	dispersed
TgrandC1074G00000015695	Ubiquitin-like protease family profile domain-containing protein	GO:0008234;GO:0006508	-	-	-	chr4:16461009-16462792(-)	dispersed
TgrandC1074G00000015711	60S ribosomal protein L6	GO:0005840;GO:0003735;GO:0006412	-	-	-	chr4:16625311-16628320(-)	dispersed
TgrandC1074G00000015769	Protein kinase domain-containing protein	-	-	-	-	chr4:17269955-17270269(+)	proximal
TgrandC1074G00000015781	RNase H type-1 domain-containing protein	-	-	-	-	chr4:17443468-17443908(-)	dispersed
TgrandC1074G00000015798	Ubiquitin-like protease family profile domain-containing protein	-	-	-	-	chr4:17501100-17501399(-)	dispersed
TgrandC1074G00000015800	Ubiquitin-like protease family profile domain-containing protein	-	-	-	-	chr4:17503792-17506574(-)	dispersed
TgrandC1074G00000015841	protein IQ-DOMAIN 31	-	-	-	-	chr4:18126709-18130890(-)	singleton
TgrandC1074G00000015863	DUF4283 domain-containing protein	-	-	-	-	chr4:18280369-18281370(+)	dispersed
TgrandC1074G00000016091	GAST1 protein homolog 4	-	-	-	-	chr4:20668473-20669460(-)	singleton
TgrandC1074G00000016098	Uncharacterized protein	-	-	-	-	chr4:20959604-20959885(+)	dispersed
TgrandC1074G00000016119	PREDICTED uncharacterized protein LOC18601503	-	-	-	-	chr4:21284955-21285362(-)	singleton
TgrandC1074G00000016121	Uncharacterized protein	-	-	-	-	chr4:21353616-21353906(+)	dispersed
TgrandC1074G00000016136	DUF4283 domain-containing protein	-	-	-	-	chr4:21572249-21574457(-)	dispersed
TgrandC1074G00000016141	Cysteine dioxygenase	-	-	-	-	chr4:21601988-21602236(+)	singleton
TgrandC1074G00000016209	Band 7 domain-containing protein	GO:0005886	C	-	-	chr4:23676051-23679016(-)	tandem
TgrandC1074G00000016227	Glucose/Sorbosone dehydrogenase domain-containing protein	-	-	-	-	chr4:24036241-24037432(+)	segmental
TgrandC1074G00000016228	HIPL1 protein	-	-	-	-	chr4:24042801-24043369(+)	dispersed
TgrandC1074G00000016229	HIPL1 protein	-	-	-	-	chr4:24043460-24044268(+)	dispersed
TgrandC1074G00000016235	Ubiquitin-like protease family profile domain-containing protein	-	-	-	-	chr4:24171415-24172540(-)	dispersed
TgrandC1074G00000016280	Uncharacterized protein	-	-	-	-	chr4:26128334-26128716(-)	dispersed
TgrandC1074G00000016289	Integrase catalytic domain-containing protein	-	-	-	-	chr4:26337119-26337391(+)	dispersed
TgrandC1074G00000016301	DUF1985 domain-containing protein	-	-	-	-	chr4:26703997-26707806(+)	dispersed
TgrandC1074G00000016302	Ubiquitin-like protease family profile domain-containing protein	-	-	-	-	chr4:26708060-26708451(+)	dispersed
TgrandC1074G00000016306	Uncharacterized protein	-	-	-	-	chr4:26881460-26881720(+)	proximal
TgrandC1074G00000016338	Integrase catalytic domain-containing protein	GO:0003676;GO:0015074	-	-	-	chr4:28831484-28832104(+)	dispersed
TgrandC1074G00000016359	RING-type domain-containing protein	-	-	-	-	chr4:29052012-29053119(-)	singleton
TgrandC1074G00000016363	40S ribosomal protein S6	GO:0005840;GO:1990904;GO:0003735;GO:0006412	J	-	-	chr4:29118752-29119501(-)	dispersed
TgrandC1074G00000016364	HAT C-terminal dimerisation domain-containing protein	-	-	-	-	chr4:29300954-29301154(-)	dispersed
TgrandC1074G00000016426	SWIM-type domain-containing protein	-	-	-	-	chr4:32440856-32441382(-)	dispersed
TgrandC1074G00000016454	Uncharacterized protein	-	-	-	-	chr4:33989699-33990751(+)	dispersed
TgrandC1074G00000016455	Ubiquitin-like protease family profile domain-containing protein	-	-	-	-	chr4:33990938-33993866(+)	dispersed
TgrandC1074G00000016474	Uncharacterized protein	-	-	-	-	chr4:35455553-35456991(-)	dispersed
TgrandC1074G00000016503	ABC transporter domain-containing protein	GO:0016020;GO:0140359	-	-	-	chr4:37053556-37054550(+)	dispersed
TgrandC1074G00000016521	PREDICTED uncharacterized protein LOC108663042	-	-	-	-	chr4:37463408-37464895(+)	singleton
TgrandC1074G00000016540	Ubiquitin-like protease family profile domain-containing protein	GO:0008234;GO:0006508	-	-	-	chr4:37684511-37685069(-)	dispersed
TgrandC1074G00000016548	Uncharacterized protein	-	-	-	-	chr4:37760448-37761043(+)	dispersed
TgrandC1074G00000016560	DUF1985 domain-containing protein	-	-	-	-	chr4:37927197-37928008(-)	dispersed
TgrandC1074G00000016563	Secreted protein	-	-	-	-	chr4:37950095-37950328(+)	singleton
TgrandC1074G00000016583	Uncharacterized protein	-	-	-	-	chr4:38242803-38243249(+)	singleton
TgrandC1074G00000016589	Os04g0613950 protein	-	-	-	-	chr4:38259453-38259749(+)	singleton
TgrandC1074G00000016630	Light-regulated protein	-	-	-	-	chr4:38604063-38604383(+)	singleton
TgrandC1074G00000016658	Hydroxycinnamoyl CoA shikimate/quinate hydroxycinnamoyltransferase	-	-	-	-	chr4:38748559-38748786(-)	dispersed
TgrandC1074G00000016669	LRR and NB-ARC domains-containing disease resistance protein putative	-	-	-	-	chr4:38830614-38831045(-)	dispersed
TgrandC1074G00000016670	Uncharacterized protein	-	-	-	-	chr4:38861574-38863086(-)	dispersed
TgrandC1074G00000016676	Uncharacterized protein	-	-	-	-	chr4:38929447-38931601(+)	dispersed
TgrandC1074G00000016684	acyltransferase-like protein At3g26840 chloroplastic	GO:0016020	-	-	-	chr4:38987178-38994804(+)	tandem
TgrandC1074G00000016842	50S ribosomal protein L13	GO:0005840;GO:0003735;GO:0006412	J	-	-	chr4:40118247-40119814(+)	proximal
TgrandC1074G00000016853	F-box domain-containing protein	-	-	-	-	chr4:40177514-40178994(-)	singleton
TgrandC1074G00000016865	Histone-lysine N-methyltransferase setd3-like isoform X1	-	-	-	-	chr4:40267344-40267667(+)	singleton
TgrandC1074G00000016867	Uncharacterized protein	-	-	-	-	chr4:40273461-40273751(+)	singleton
TgrandC1074G00000016877	cytosolic Fe-S cluster assembly factor NBP35	GO:0005524;GO:0051536;GO:0140663;GO:0016226	-	-	-	chr4:40312127-40312492(-)	dispersed
TgrandC1074G00000016878	cytosolic Fe-S cluster assembly factor NBP35	GO:0005524;GO:0051536;GO:0140663;GO:0016226	-	-	-	chr4:40312715-40314409(-)	dispersed
TgrandC1074G00000016953	Uncharacterized protein	-	-	-	-	chr4:40721948-40722283(+)	singleton
TgrandC1074G00000017007	Secreted protein [Fragment]	-	-	-	-	chr4:41059635-41059820(+)	singleton
TgrandC1074G00000017018	Uncharacterized protein [Fragment]	-	-	-	-	chr4:41118911-41119153(+)	dispersed
TgrandC1074G00000017037	DExH-box ATP-dependent RNA helicase DExH17	-	-	-	-	chr4:41220787-41221824(+)	singleton
TgrandC1074G00000017051	Wax synthase domain-containing protein	GO:0008374;GO:0006629	-	-	-	chr4:41289234-41289584(-)	proximal
TgrandC1074G00000017055	B3 domain-containing transcription factor NGA4-like	-	-	-	-	chr4:41314218-41314646(-)	proximal
TgrandC1074G00000017056	TF-B3 domain-containing protein	-	-	-	-	chr4:41316265-41316834(-)	proximal
TgrandC1074G00000017063	Uncharacterized protein	-	-	-	-	chr4:41359667-41360011(+)	singleton
TgrandC1074G00000017103	Enoyl reductase [ER] domain-containing protein	GO:0016628	-	-	-	chr4:41652988-41653197(-)	proximal
TgrandC1074G00000017268	Peroxidase	-	-	-	-	chr5:295653-295838(+)	singleton
TgrandC1074G00000017271	Uncharacterized protein	GO:0016020	-	-	-	chr5:310711-311094(+)	singleton
TgrandC1074G00000017352	putative pentatricopeptide repeat-containing protein At1g12700 mitochondrial	GO:0005515	-	-	-	chr5:657049-658593(-)	tandem
TgrandC1074G00000017381	probable disease resistance protein At4g27220	-	-	-	-	chr5:774101-774831(-)	proximal
TgrandC1074G00000017384	WD REPEATS REGION domain-containing protein	-	-	-	-	chr5:799138-804484(-)	proximal
TgrandC1074G00000017417	Agamous-like MADS-box protein A	-	S	-	-	chr5:1065983-1066419(+)	dispersed
TgrandC1074G00000017442	60S ribosomal protein L22-2	GO:0003723;GO:0003735;GO:0002181;GO:1990904;GO:0005840	J	-	-	chr5:1169053-1170103(-)	segmental
TgrandC1074G00000017507	Uncharacterized protein	-	-	-	-	chr5:1479495-1480091(+)	singleton
TgrandC1074G00000017511	Uncharacterized protein	-	-	-	-	chr5:1508588-1509152(-)	singleton
TgrandC1074G00000017536	uncharacterized GPI-anchored protein At5g19250	-	-	-	-	chr5:1652546-1653016(+)	singleton
TgrandC1074G00000017561	23 kDa jasmonate-induced protein-like	-	-	-	-	chr5:1786381-1786691(-)	singleton
TgrandC1074G00000017593	putative pentatricopeptide repeat-containing protein At1g12700 mitochondrial	GO:0005515	-	-	-	chr5:2014710-2015795(-)	singleton
TgrandC1074G00000017635	inactive disease susceptibility protein LOV1-like	-	-	-	-	chr5:2316888-2317478(-)	dispersed
TgrandC1074G00000017706	N-acetyltransferase domain-containing protein	-	J	-	-	chr5:2810018-2810534(+)	dispersed
TgrandC1074G00000017710	Myb/SANT-like domain-containing protein	-	-	-	-	chr5:2861532-2864688(+)	dispersed
TgrandC1074G00000017721	Major facilitator superfamily protein	-	-	-	-	chr5:2916891-2917340(+)	singleton
TgrandC1074G00000017739	ornithine decarboxylase	GO:0003824;GO:0006596	-	-	-	chr5:3010312-3010572(-)	proximal
TgrandC1074G00000017745	meiosis-specific nuclear structural protein 1-like	-	-	-	-	chr5:3051834-3052166(-)	singleton
TgrandC1074G00000017753	Lipoprotein signal peptidase	-	-	-	-	chr5:3098310-3098810(+)	singleton
TgrandC1074G00000017943	Uncharacterized protein	-	-	-	-	chr5:4242630-4242911(-)	tandem
TgrandC1074G00000017963	Serine/threonine-protein phosphatase	GO:0005737;GO:0046872;GO:0017018	T	3.1.3.16	-	chr5:4467550-4470951(+)	proximal
TgrandC1074G00000018004	ER membrane protein complex subunit 8/9 homolog	GO:0072546	S	-	-	chr5:4799794-4800622(-)	dispersed
TgrandC1074G00000018012	3-5 exonuclease domain-containing protein	-	-	-	-	chr5:4861868-4862101(+)	singleton
TgrandC1074G00000018014	3-5 exonuclease domain-containing protein	-	-	-	-	chr5:4879885-4880343(+)	proximal
TgrandC1074G00000018017	DNA/RNA-binding protein Kin17 WH-like domain-containing protein	-	-	-	-	chr5:4893269-4893658(+)	dispersed
TgrandC1074G00000018119	BZIP domain-containing protein	-	-	-	-	chr5:5745987-5746349(-)	tandem
TgrandC1074G00000018128	Uncharacterized protein	-	-	-	-	chr5:5802132-5802633(+)	singleton
TgrandC1074G00000018129	BZIP domain-containing protein	-	-	-	-	chr5:5815069-5815410(-)	proximal
TgrandC1074G00000018181	protease Do-like 1 chloroplastic	-	-	-	-	chr5:6199476-6199799(+)	proximal
TgrandC1074G00000018211	cellulose synthase-like protein E1	GO:0016020;GO:0016760;GO:0030244	G	-	-	chr5:6379768-6380199(+)	tandem
TgrandC1074G00000018256	Uncharacterized protein	-	-	-	-	chr5:6659177-6659521(+)	singleton
TgrandC1074G00000018308	F-box protein At3g56470-like	-	-	-	-	chr5:7004494-7004778(+)	singleton
TgrandC1074G00000018349	F-box protein At5g07610-like	GO:0005515	-	-	-	chr5:7273174-7274359(+)	tandem
TgrandC1074G00000018402	glutathione transferase	-	-	-	-	chr5:7659860-7660819(-)	dispersed
TgrandC1074G00000018468	Uncharacterized protein	-	-	-	-	chr5:8096342-8096629(+)	proximal
TgrandC1074G00000018475	Uncharacterized protein	-	-	-	-	chr5:8161109-8161679(+)	dispersed
TgrandC1074G00000018505	50S ribosomal protein L17 chloroplastic	GO:0005840;GO:0003735;GO:0006412	-	-	-	chr5:8469766-8484683(+)	proximal
TgrandC1074G00000018506	50S ribosomal protein L17 chloroplastic	GO:0005840;GO:0003735;GO:0006412	-	-	-	chr5:8484762-8484983(+)	proximal
TgrandC1074G00000018552	LRR and NB-ARC domains-containing disease resistance protein putative	-	-	-	-	chr5:8926645-8927043(+)	proximal
TgrandC1074G00000018556	V-type proton ATPase subunit H	GO:0000221;GO:0020037;GO:0046961;GO:1902600	-	-	-	chr5:8943147-8943371(+)	proximal
TgrandC1074G00000018606	Receptor-like serine/threonine-protein kinase	GO:0048544	-	-	-	chr5:9287649-9288287(-)	tandem
TgrandC1074G00000018630	Uncharacterized protein	-	-	-	-	chr5:9442780-9443705(+)	singleton
TgrandC1074G00000018640	probable LRR receptor-like serine/threonine-protein kinase At3g47570	-	S	-	-	chr5:9508543-9510580(-)	dispersed
TgrandC1074G00000018672	VASt domain-containing protein	-	-	-	-	chr5:9943137-9944001(+)	dispersed
TgrandC1074G00000018681	PREDICTED uncharacterized protein LOC108663286	-	-	-	-	chr5:10086517-10086993(+)	dispersed
TgrandC1074G00000018696	RNA-directed DNA polymerase	-	-	-	-	chr5:10383359-10383616(+)	dispersed
TgrandC1074G00000018706	beta-amylase	-	-	-	-	chr5:10533223-10533745(-)	dispersed
TgrandC1074G00000018730	major allergen Pru ar 1-like	GO:0005737;GO:0004864;GO:0010427;GO:0038023;GO:0006952;GO:0009607;GO:0009738;GO:0043086;GO:0080163	S	-	-	chr5:10768618-10769295(-)	proximal
TgrandC1074G00000018878	Bet v I/Major latex protein domain-containing protein	-	-	-	-	chr5:12342435-12343238(-)	proximal
TgrandC1074G00000018890	Cc-nbs-lrr resistance protein putative isoform 1	-	-	-	-	chr5:12563045-12563986(-)	proximal
TgrandC1074G00000018892	Phosphoprotein phosphatase	-	S	-	-	chr5:12565863-12569605(-)	dispersed
TgrandC1074G00000018912	Proteasome subunit beta	GO:0005839;GO:0016787;GO:0051603	O	3.4.25.1	-	chr5:12806538-12807848(+)	dispersed
TgrandC1074G00000018930	PSI subunit V	GO:0015979;GO:0009538	-	-	-	chr5:12923719-12925345(-)	dispersed
TgrandC1074G00000018984	sphingolipid delta[4]-desaturase DES1-like	GO:0006629	-	-	-	chr5:13274104-13274403(+)	dispersed
TgrandC1074G00000019002	isopentenyl-diphosphate Delta-isomerase	-	-	-	-	chr5:13492719-13493832(-)	proximal
TgrandC1074G00000019005	isopentenyl-diphosphate Delta-isomerase	-	-	-	-	chr5:13517671-13519662(-)	proximal
TgrandC1074G00000019042	non-functional pseudokinase ZED1-like	-	-	-	-	chr5:13784159-13784551(-)	dispersed
TgrandC1074G00000019059	ABC transporter domain-containing protein	-	-	-	-	chr5:13897722-13898196(+)	tandem
TgrandC1074G00000019102	Dihydroorotate dehydrogenase domain-containing protein	-	-	-	-	chr5:14253125-14253565(-)	dispersed
TgrandC1074G00000019103	EF-hand domain-containing protein	GO:0005509	T	-	-	chr5:14285215-14285580(+)	dispersed
TgrandC1074G00000019143	Sulfotransferase	GO:0008146	-	-	-	chr5:14571301-14571762(-)	tandem
TgrandC1074G00000019206	beta-amylase 1 chloroplastic	-	-	-	-	chr5:15034691-15034942(+)	singleton
TgrandC1074G00000019227	Uncharacterized protein [Fragment]	-	-	-	-	chr5:15206086-15206298(+)	singleton
TgrandC1074G00000019246	RNase H domain-containing protein	-	-	-	-	chr5:15332587-15333350(-)	singleton
TgrandC1074G00000019251	DC1 domain-containing protein	-	-	-	-	chr5:15358756-15359184(-)	dispersed
TgrandC1074G00000019259	60S ribosomal protein L6	GO:0005840;GO:0016020;GO:1990904;GO:0003735;GO:0006412	J	-	-	chr5:15394812-15396445(-)	dispersed
TgrandC1074G00000019423	guanylate kinase	-	-	-	-	chr5:17094276-17094916(-)	proximal
TgrandC1074G00000019425	Uncharacterized protein	-	-	-	-	chr5:17115770-17116000(+)	singleton
TgrandC1074G00000019443	DNA-directed RNA polymerase subunit beta	GO:0003677;GO:0003899;GO:0032549;GO:0006351	-	-	-	chr5:17252794-17256293(-)	dispersed
TgrandC1074G00000019462	Uncharacterized protein	-	-	-	-	chr5:17597328-17599094(-)	dispersed
TgrandC1074G00000019492	SWIM-type domain-containing protein	-	-	-	-	chr5:18128386-18128718(+)	dispersed
TgrandC1074G00000019501	methylmalonate-semialdehyde dehydrogenase	GO:0004491	-	-	-	chr5:18356032-18356445(-)	dispersed
TgrandC1074G00000019541	SWIM-type domain-containing protein	-	-	-	-	chr5:19098735-19099079(+)	dispersed
TgrandC1074G00000019547	Ubiquitin-like protease family profile domain-containing protein	-	-	-	-	chr5:19125668-19126175(+)	dispersed
TgrandC1074G00000019552	Reverse transcriptase	-	-	-	-	chr5:19161072-19161911(+)	dispersed
TgrandC1074G00000019565	Uncharacterized protein	-	-	-	-	chr5:19292198-19292437(+)	singleton
TgrandC1074G00000019639	CN hydrolase domain-containing protein [Fragment]	GO:0006807	-	-	-	chr5:20175623-20176921(-)	dispersed
TgrandC1074G00000019682	Ubiquitin-like protease family profile domain-containing protein	-	-	-	-	chr5:20991096-20991568(+)	dispersed
TgrandC1074G00000019684	Ubiquitin-like protease family profile domain-containing protein	-	-	-	-	chr5:21005584-21005934(+)	dispersed
TgrandC1074G00000019717	Uncharacterized protein	-	-	-	-	chr5:21938421-21939588(+)	dispersed
TgrandC1074G00000019731	Uncharacterized protein	-	-	-	-	chr5:22518506-22518742(+)	singleton
TgrandC1074G00000019757	DUF4216 domain-containing protein	-	-	-	-	chr5:22916467-22917173(+)	dispersed
TgrandC1074G00000019841	Uncharacterized protein	-	-	-	-	chr5:25153611-25154195(+)	dispersed
TgrandC1074G00000019846	Uncharacterized protein	-	-	-	-	chr5:25251120-25251775(+)	singleton
TgrandC1074G00000019905	DUF4283 domain-containing protein	-	-	-	-	chr5:28375112-28375886(-)	dispersed
TgrandC1074G00000019934	Uncharacterized protein	-	-	-	-	chr5:29533666-29534079(+)	dispersed
TgrandC1074G00000019953	Ubiquitin-like protease family profile domain-containing protein	-	-	-	-	chr5:30069849-30072005(+)	dispersed
TgrandC1074G00000019969	Uncharacterized protein	-	-	-	-	chr5:30738984-30739214(-)	singleton
TgrandC1074G00000019986	Uncharacterized protein	-	-	-	-	chr5:31715856-31716370(+)	dispersed
TgrandC1074G00000020078	DUF1985 domain-containing protein	-	-	-	-	chr5:37244382-37244739(+)	dispersed
TgrandC1074G00000020084	DUF4283 domain-containing protein	-	-	-	-	chr5:37457434-37458356(+)	dispersed
TgrandC1074G00000020130	Integrase catalytic domain-containing protein	-	-	-	-	chr5:40060443-40060775(+)	singleton
TgrandC1074G00000020132	Terpenoid cyclases family protein	-	-	-	-	chr5:40151969-40152526(+)	dispersed
TgrandC1074G00000020160	Uncharacterized protein [Fragment]	-	-	-	-	chr5:40506204-40506395(+)	singleton
TgrandC1074G00000020170	Terpenoid cyclases family protein	-	-	-	-	chr5:40723228-40724850(+)	dispersed
TgrandC1074G00000020171	Ubiquitin-like protease family profile domain-containing protein	-	-	-	-	chr5:40727986-40728330(+)	dispersed
TgrandC1074G00000020183	Ribosomal protein L19	GO:0003723;GO:0003735;GO:0022625;GO:0006412	-	-	-	chr5:41319891-41320193(-)	dispersed
TgrandC1074G00000020190	DUF4283 domain-containing protein	-	-	-	-	chr5:41534742-41534969(+)	dispersed
TgrandC1074G00000020209	Uncharacterized protein	-	-	-	-	chr5:41782825-41783379(+)	singleton
TgrandC1074G00000020293	Ubiquitin-like protease family profile domain-containing protein	-	-	-	-	chr5:44007992-44008330(-)	dispersed
TgrandC1074G00000020297	DUF1985 domain-containing protein	-	-	-	-	chr5:44142166-44142788(-)	dispersed
TgrandC1074G00000020299	Tropinone reductase-like 1	-	-	-	-	chr5:44231252-44231701(-)	tandem
TgrandC1074G00000020305	Ubiquitin-like protease family profile domain-containing protein	-	-	-	-	chr5:44401306-44401689(-)	dispersed
TgrandC1074G00000020366	beta-fructofuranosidase insoluble isoenzyme 1-like	-	-	-	-	chr5:45502788-45503495(+)	proximal
TgrandC1074G00000020413	DUF1985 domain-containing protein	-	-	-	-	chr5:45967180-45968830(+)	dispersed
TgrandC1074G00000020421	PREDICTED uncharacterized protein LOC108661604	-	-	-	-	chr5:46088329-46088532(-)	dispersed
TgrandC1074G00000020423	60S ribosomal protein L34	GO:0005840;GO:1990904;GO:0003735;GO:0006412	J	-	-	chr5:46129606-46129878(+)	dispersed
TgrandC1074G00000020464	ABC transporter domain-containing protein	-	-	-	-	chr5:46881687-46883484(+)	tandem
TgrandC1074G00000020482	PREDICTED uncharacterized protein LOC108663112	-	-	-	-	chr5:47184408-47185078(+)	dispersed
TgrandC1074G00000020494	Uncharacterized protein	-	-	-	-	chr5:47407756-47407953(+)	singleton
TgrandC1074G00000020529	Cytochrome P450	GO:0004497;GO:0005506;GO:0016705;GO:0020037	-	-	-	chr5:47763638-47764580(-)	proximal
TgrandC1074G00000020536	Integrase catalytic domain-containing protein	-	-	-	-	chr5:47813512-47813982(-)	dispersed
TgrandC1074G00000020559	probable glycosyltransferase At5g03795	GO:0016757;GO:0006486	-	-	-	chr5:47974029-47974343(-)	tandem
TgrandC1074G00000020561	probable glycosyltransferase At5g03795	-	-	-	-	chr5:47986709-47987056(-)	proximal
TgrandC1074G00000020573	pentatricopeptide repeat-containing protein At5g03800	-	-	-	-	chr5:48214407-48214613(+)	singleton
TgrandC1074G00000020579	Exostosin GT47 domain-containing protein	GO:0016757;GO:0006486	-	-	-	chr5:48254736-48255213(-)	dispersed
TgrandC1074G00000020586	Uncharacterized protein isoform 1	GO:0016020	-	-	-	chr5:48315537-48315809(+)	singleton
TgrandC1074G00000020620	caffeic acid 3-O-methyltransferase	GO:0008171	-	-	-	chr5:48513663-48514288(-)	proximal
TgrandC1074G00000020657	PREDICTED uncharacterized protein LOC108663250	-	-	-	-	chr5:48692338-48692837(+)	dispersed
TgrandC1074G00000020699	Nodulin-like domain-containing protein	-	-	-	-	chr5:48975581-48976204(-)	tandem
TgrandC1074G00000020738	Glycosyltransferase 2-like domain-containing protein	-	M	2.4.1.32	GT2	chr5:49241827-49244925(+)	dispersed
TgrandC1074G00000020792	Secreted protein	-	-	-	-	chr5:49548680-49549021(+)	singleton
TgrandC1074G00000020801	Laccase	GO:0046274;GO:0005507;GO:0048046;GO:0052716	Q	1.10.3.2	-	chr5:49617778-49630534(+)	dispersed
TgrandC1074G00000020827	shikimate O-hydroxycinnamoyltransferase-like	-	-	-	-	chr5:49778638-49779126(-)	tandem
TgrandC1074G00000020835	aquaporin PIP2-2	GO:0006833;GO:0055085;GO:0015250;GO:0005886	G	-	-	chr5:49834707-49836321(+)	segmental
TgrandC1074G00000020865	Uncharacterized protein	-	-	-	-	chr5:50026077-50026325(+)	singleton
TgrandC1074G00000020958	NADH-quinone oxidoreductase subunit I [Fragment]	GO:0016020	-	-	-	chr5:50444572-50445036(+)	singleton
TgrandC1074G00000021170	Uncharacterized protein	-	-	-	-	chr5:51577151-51577471(+)	singleton
TgrandC1074G00000021209	class I heat shock protein-like	-	-	-	-	chr5:51762014-51762843(+)	segmental
TgrandC1074G00000021211	Glycosyltransferase	-	-	-	-	chr5:51767520-51767678(-)	tandem
TgrandC1074G00000021268	Galactose oxidase/kelch repeat superfamily protein	-	-	-	-	chr5:52031465-52031794(+)	singleton
TgrandC1074G00000021343	Stress induced protein	-	-	-	-	chr5:52466801-52467978(-)	segmental
TgrandC1074G00000021353	pyruvate decarboxylase	GO:0000287;GO:0030976;GO:0016831	EH	4.1.1.1	-	chr5:52516471-52521560(+)	segmental
TgrandC1074G00000021362	Uncharacterized protein	-	-	-	-	chr5:52568753-52568998(+)	singleton
TgrandC1074G00000021368	Os03g0838450 protein [Fragment]	-	-	-	-	chr5:52583200-52583469(+)	singleton
TgrandC1074G00000021495	ATP-dependent 6-phosphofructokinase	GO:0003872;GO:0006096	-	-	-	chr6:122993-125554(+)	dispersed
TgrandC1074G00000021684	Uncharacterized protein	-	-	-	-	chr6:948102-948494(-)	singleton
TgrandC1074G00000021709	Os10g0130132 protein	-	-	-	-	chr6:1056725-1057348(-)	singleton
TgrandC1074G00000021770	NADH dehydrogenase	-	-	-	-	chr6:1301799-1303627(+)	dispersed
TgrandC1074G00000021866	cysteine-rich receptor-like protein kinase 10	-	-	-	-	chr6:1775095-1775582(+)	proximal
TgrandC1074G00000021867	putative receptor-like protein kinase At4g00960 isoform X1	-	-	-	-	chr6:1785562-1785771(+)	proximal
TgrandC1074G00000021897	[R]-limonene synthase 1 chloroplastic-like	GO:0010333	-	-	-	chr6:1925836-1926274(-)	proximal
TgrandC1074G00000021926	uncharacterized protein LOC111275692	-	-	-	-	chr6:2113528-2114012(+)	dispersed
TgrandC1074G00000021950	protein MOTHER of FT and TFL1-like	-	S	-	-	chr6:2246116-2246671(-)	proximal
TgrandC1074G00000021955	Secreted protein	-	-	-	-	chr6:2283523-2283738(-)	singleton
TgrandC1074G00000022047	AB hydrolase-1 domain-containing protein	GO:0016740;GO:0016787	I	-	-	chr6:2801385-2802944(+)	tandem
TgrandC1074G00000022089	Uncharacterized protein	-	-	-	-	chr6:2995561-2995809(+)	singleton
TgrandC1074G00000022140	Uncharacterized protein	-	-	-	-	chr6:3232392-3232937(-)	singleton
TgrandC1074G00000022191	GDSL esterase/lipase At5g45960-like	-	-	-	-	chr6:3444221-3444623(-)	proximal
TgrandC1074G00000022249	Acetohydroxy-acid reductoisomerase	GO:0009097;GO:0046872;GO:0009099;GO:0004455	E	1.1.1.86	-	chr6:3791230-3793772(+)	segmental
TgrandC1074G00000022280	Uncharacterized protein	-	-	-	-	chr6:3952726-3952938(-)	singleton
TgrandC1074G00000022315	G-type lectin S-receptor-like serine/threonine-protein kinase SD2-5	-	-	-	-	chr6:4141379-4141579(+)	singleton
TgrandC1074G00000022382	protein SRG1-like	-	-	-	-	chr6:4614556-4615570(+)	proximal
TgrandC1074G00000022383	Fe2OG dioxygenase domain-containing protein	-	-	-	-	chr6:4615701-4616155(+)	dispersed
TgrandC1074G00000022451	40S ribosomal protein S14	GO:0005840;GO:0003735;GO:0048027;GO:0070181;GO:0000028;GO:0000462;GO:0006412	J	-	-	chr6:4985768-4987596(-)	dispersed
TgrandC1074G00000022588	Uncharacterized protein	-	-	-	-	chr6:6041022-6041360(-)	singleton
TgrandC1074G00000022599	probable LRR receptor-like serine/threonine-protein kinase At1g56140	-	-	-	-	chr6:6135116-6135376(-)	tandem
TgrandC1074G00000022644	Uncharacterized protein	-	-	-	-	chr6:6503368-6503730(-)	singleton
TgrandC1074G00000022695	3-oxoacyl-	GO:0016746	-	-	-	chr6:6876899-6877613(-)	proximal
TgrandC1074G00000022696	beta-ketoacyl-	GO:0016746	-	-	-	chr6:6877717-6878875(-)	proximal
TgrandC1074G00000022697	3-oxoacyl-	GO:0016746	-	-	-	chr6:6881159-6881541(-)	dispersed
TgrandC1074G00000022745	Uncharacterized protein	-	-	-	-	chr6:7205707-7206048(-)	singleton
TgrandC1074G00000022811	aminopeptidase M1	GO:0006508	-	-	-	chr6:7675946-7677487(+)	segmental
TgrandC1074G00000022812	Aminopeptidase	GO:0008237;GO:0008270	-	-	-	chr6:7687313-7687696(+)	dispersed
TgrandC1074G00000022867	uncharacterized acetyltransferase At3g50280-like	-	-	-	-	chr6:8145798-8146208(+)	proximal
TgrandC1074G00000022886	ABC-type xenobiotic transporter	GO:0005524;GO:0055085;GO:0140359;GO:0016020	Q	-	-	chr6:8326950-8332685(-)	tandem
TgrandC1074G00000022908	PMD domain-containing protein	GO:0010073	-	-	-	chr6:8553969-8554988(+)	dispersed
TgrandC1074G00000022936	Ubiquitin-like protease family profile domain-containing protein	-	-	-	-	chr6:8695762-8696012(-)	dispersed
TgrandC1074G00000022953	LRR receptor-like serine/threonine-protein kinase IOS1	-	-	-	-	chr6:9026150-9026473(-)	proximal
TgrandC1074G00000022959	LRR receptor-like serine/threonine-protein kinase IOS1	-	-	-	-	chr6:9048430-9049071(-)	proximal
TgrandC1074G00000022964	Uncharacterized protein	-	-	-	-	chr6:9082672-9082932(+)	singleton
TgrandC1074G00000023030	RING/U-box superfamily protein	-	-	-	-	chr6:9726296-9726643(-)	singleton
TgrandC1074G00000023158	heat shock 70 kDa protein 15-like	-	-	-	-	chr6:11073177-11073583(+)	singleton
TgrandC1074G00000023173	DUF1985 domain-containing protein	-	-	-	-	chr6:11227495-11227800(-)	dispersed
TgrandC1074G00000023180	DUF4283 domain-containing protein	-	-	-	-	chr6:11386308-11386676(-)	dispersed
TgrandC1074G00000023185	VASt domain-containing protein	-	S	-	-	chr6:11579628-11580201(-)	dispersed
TgrandC1074G00000023196	Ras-related protein RABF1	GO:0003924;GO:0005525	U	-	-	chr6:11878307-11879973(-)	segmental
TgrandC1074G00000023198	BTB/POZ domain-containing protein At1g63850	-	-	-	-	chr6:11911892-11914183(-)	dispersed
TgrandC1074G00000023236	DUF1985 domain-containing protein	-	-	-	-	chr6:13007767-13008429(+)	dispersed
TgrandC1074G00000023263	Uncharacterized protein	-	-	-	-	chr6:14465262-14465468(+)	dispersed
TgrandC1074G00000023264	Uncharacterized protein	-	-	-	-	chr6:14523536-14523867(+)	singleton
TgrandC1074G00000023345	Zf-CCCH domain-containing protein [Fragment]	GO:0046872	-	-	-	chr6:16856863-16857801(+)	proximal
TgrandC1074G00000023363	probable disease resistance protein At5g63020	-	-	-	-	chr6:16982093-16982674(+)	proximal
TgrandC1074G00000023364	NB-ARC domain-containing protein	-	-	-	-	chr6:16982695-16983266(+)	proximal
TgrandC1074G00000023376	DUF4283 domain-containing protein	-	-	-	-	chr6:17072847-17073506(-)	dispersed
TgrandC1074G00000023407	DUF4283 domain-containing protein	-	-	-	-	chr6:17795041-17795940(-)	dispersed
TgrandC1074G00000023418	Myb/SANT-like domain-containing protein	-	-	-	-	chr6:18815905-18816352(+)	dispersed
TgrandC1074G00000023439	DUF4283 domain-containing protein	-	-	-	-	chr6:19450418-19450995(-)	dispersed
TgrandC1074G00000023468	DNA/RNA polymerases superfamily protein	GO:0003676	-	-	-	chr6:20664086-20664616(+)	dispersed
TgrandC1074G00000023480	Uncharacterized protein	-	-	-	-	chr6:21699298-21700991(+)	dispersed
TgrandC1074G00000023529	Ubiquitin-like protease family profile domain-containing protein	-	-	-	-	chr6:23029778-23030966(+)	dispersed
TgrandC1074G00000023546	Ubiquitin-like protease family profile domain-containing protein	-	-	-	-	chr6:23319783-23320100(+)	dispersed
TgrandC1074G00000023617	Uncharacterized protein	-	-	-	-	chr6:24476031-24476534(-)	singleton
TgrandC1074G00000023628	DUF4216 domain-containing protein	-	-	-	-	chr6:24959731-24960045(-)	dispersed
TgrandC1074G00000023743	Myb/SANT-like domain-containing protein	-	-	-	-	chr6:26825128-26825528(+)	dispersed
TgrandC1074G00000023757	NADH flavin oxidoreductase/NADH oxidase N-terminal domain-containing protein	-	-	-	-	chr6:26874151-26874821(-)	proximal
TgrandC1074G00000023785	Ubiquitin-like protease family profile domain-containing protein	-	-	-	-	chr6:27157317-27157779(-)	dispersed
TgrandC1074G00000023786	DUF1985 domain-containing protein	-	-	-	-	chr6:27158379-27158627(-)	dispersed
TgrandC1074G00000023790	zinc finger BED domain-containing protein RICESLEEPER 2-like	GO:0046983	-	-	-	chr6:27192968-27193642(-)	dispersed
TgrandC1074G00000023809	Uncharacterized protein	-	-	-	-	chr6:27387012-27388444(-)	singleton
TgrandC1074G00000023894	DUF1985 domain-containing protein	-	-	-	-	chr6:28764320-28764964(+)	dispersed
TgrandC1074G00000023899	putative UPF0481 protein At3g02645	-	-	-	-	chr6:28884293-28885036(+)	tandem
TgrandC1074G00000023900	UPF0481 protein	-	-	-	-	chr6:28885107-28885976(+)	proximal
TgrandC1074G00000023930	topless-related protein 1	GO:0005515;GO:0006355	S	-	-	chr6:29341824-29346320(+)	tandem
TgrandC1074G00000023943	probable LRR receptor-like serine/threonine-protein kinase At4g36180	-	-	-	-	chr6:29478081-29483522(+)	proximal
TgrandC1074G00000023958	Uncharacterized protein	-	-	-	-	chr6:29588982-29589660(+)	dispersed
TgrandC1074G00000023959	VASt domain-containing protein	-	-	-	-	chr6:29590181-29591205(+)	dispersed
TgrandC1074G00000024049	Protein NO VEIN C-terminal domain-containing protein	-	-	-	-	chr6:30260462-30262686(-)	segmental
TgrandC1074G00000024061	C2H2-type domain-containing protein	-	-	-	-	chr6:30354828-30355040(+)	singleton
TgrandC1074G00000024099	topless-related protein 4-like isoform X2	GO:0005515;GO:0006355	S	-	-	chr6:30860063-30870921(+)	segmental
TgrandC1074G00000024182	probable methyltransferase At1g29790	-	-	-	-	chr6:31781599-31781931(+)	singleton
TgrandC1074G00000024188	putative disease resistance protein At4g10780	-	-	-	-	chr6:31807359-31808350(+)	dispersed
TgrandC1074G00000024189	probable disease resistance protein At5g63020	-	-	-	-	chr6:31808802-31809320(+)	dispersed
TgrandC1074G00000024234	Splicing factor Cactin	-	-	-	-	chr6:32167182-32167874(-)	dispersed
TgrandC1074G00000024269	N-acetyl-D-glucosamine kinase	-	-	-	-	chr6:32534804-32535019(+)	dispersed
TgrandC1074G00000024275	cannabidiolic acid synthase-like 1	GO:0016491;GO:0050660	-	-	-	chr6:32608342-32608692(-)	tandem
TgrandC1074G00000024366	Hydroxyproline-rich glycoprotein family protein	-	-	-	-	chr6:33418372-33418788(+)	singleton
TgrandC1074G00000024370	gamma-soluble NSF attachment protein	-	-	-	-	chr6:33434833-33437212(+)	proximal
TgrandC1074G00000024372	Uncharacterized protein	-	-	-	-	chr6:33441736-33442089(-)	singleton
TgrandC1074G00000024427	PLAC8 family protein	-	-	-	-	chr6:33766346-33766549(-)	proximal
TgrandC1074G00000024457	zinc finger BED domain-containing protein RICESLEEPER 2-like	GO:0046983	-	-	-	chr6:33980949-33981239(-)	dispersed
TgrandC1074G00000024566	Terpenoid cyclases family protein	-	-	-	-	chr7:601564-602201(+)	dispersed
TgrandC1074G00000024576	Ubiquitin-like protease family profile domain-containing protein	GO:0008234;GO:0006508	-	-	-	chr7:723603-725039(-)	dispersed
TgrandC1074G00000024578	Ubiquitin-like protease family profile domain-containing protein	-	-	-	-	chr7:726788-728406(-)	dispersed
TgrandC1074G00000024623	DUF4216 domain-containing protein	-	-	-	-	chr7:1605864-1606181(-)	dispersed
TgrandC1074G00000024637	Receptor-like serine/threonine-protein kinase	-	-	-	-	chr7:1904941-1907034(-)	dispersed
TgrandC1074G00000024638	Receptor-like serine/threonine-protein kinase	GO:0048544	-	-	-	chr7:1907082-1908284(-)	dispersed
TgrandC1074G00000024662	PLAC8 family protein	-	-	-	-	chr7:2753866-2755359(+)	dispersed
TgrandC1074G00000024671	Uncharacterized protein	-	-	-	-	chr7:2920043-2921574(+)	dispersed
TgrandC1074G00000024681	proton pump-interactor BIP103-like isoform X2	GO:0005783;GO:0005886;GO:0010155	-	-	-	chr7:3005876-3007074(-)	singleton
TgrandC1074G00000024686	Glyceraldehyde-3-phosphate dehydrogenase	GO:0016620	-	-	-	chr7:3071399-3072697(-)	proximal
TgrandC1074G00000024688	Hydroxycinnamoyl CoA shikimate/quinate hydroxycinnamoyltransferase	-	-	-	-	chr7:3090020-3090313(+)	dispersed
TgrandC1074G00000024726	Uncharacterized protein	-	-	-	-	chr7:3740581-3740972(-)	dispersed
TgrandC1074G00000024775	DUF4283 domain-containing protein	-	-	-	-	chr7:4848642-4848992(-)	dispersed
TgrandC1074G00000024822	auxilin-like protein 1 isoform X2	-	-	-	-	chr7:5934393-5934662(-)	singleton
TgrandC1074G00000024837	Uncharacterized protein isoform 1	-	-	-	-	chr7:6498764-6499104(+)	proximal
TgrandC1074G00000024921	Putative Leucine-rich repeat containing protein	-	-	-	-	chr7:7923905-7924590(-)	proximal
TgrandC1074G00000024924	Uncharacterized protein	-	-	-	-	chr7:7988796-7989318(-)	tandem
TgrandC1074G00000024947	RNA-directed DNA polymerase	-	-	-	-	chr7:8774477-8775419(+)	dispersed
TgrandC1074G00000024990	Cytochrome P450	GO:0004497;GO:0005506;GO:0016705;GO:0020037	-	-	-	chr7:10601253-10601657(-)	tandem
TgrandC1074G00000025013	DUF4283 domain-containing protein	-	-	-	-	chr7:11238279-11238638(-)	singleton
TgrandC1074G00000025030	Nucleolar pre-ribosomal-associated protein 1 C-terminal domain-containing protein	-	-	-	-	chr7:11986515-11986889(-)	dispersed
TgrandC1074G00000025069	[+]-delta-cadinene synthase	GO:0010333	-	-	-	chr7:13204347-13206015(+)	segmental
TgrandC1074G00000025104	probable disease resistance protein At4g27220	-	-	-	-	chr7:13882361-13882852(+)	dispersed
TgrandC1074G00000025105	[+]-delta-cadinene synthase	-	-	-	-	chr7:13920937-13922166(+)	dispersed
TgrandC1074G00000025135	Proteasome subunit beta	GO:0005622;GO:0005839;GO:0051603	-	-	-	chr7:14721898-14722284(+)	dispersed
TgrandC1074G00000025161	Uncharacterized protein	-	-	-	-	chr7:15417393-15417695(+)	singleton
TgrandC1074G00000025197	UPF0481 protein At3g47200-like	-	-	-	-	chr7:16996354-16996752(-)	proximal
TgrandC1074G00000025257	PREDICTED uncharacterized protein LOC18609061	-	-	-	-	chr7:17707932-17708450(-)	singleton
TgrandC1074G00000025263	Uncharacterized protein	-	-	-	-	chr7:17785490-17786512(+)	singleton
TgrandC1074G00000025273	UPF0481 protein At3g47200-like	-	-	-	-	chr7:17938241-17940547(+)	dispersed
TgrandC1074G00000025289	UPF0481 protein At3g47200-like	-	-	-	-	chr7:18101642-18101995(+)	proximal
TgrandC1074G00000025294	DUF1985 domain-containing protein	-	-	-	-	chr7:18209062-18210572(+)	dispersed
TgrandC1074G00000025336	receptor-like protein 12	-	-	-	-	chr7:18905490-18905720(+)	proximal
TgrandC1074G00000025398	Uncharacterized protein	-	-	-	-	chr7:19597314-19597649(+)	singleton
TgrandC1074G00000025427	DUF1985 domain-containing protein	-	-	-	-	chr7:19915389-19915806(+)	dispersed
TgrandC1074G00000025446	F16G16 protein	-	-	-	-	chr7:20088471-20100718(+)	proximal
TgrandC1074G00000025467	dolichyl-diphosphooligosaccharide--protein glycosyltransferase subunit STT3B isoform X1	-	-	-	-	chr7:20448683-20448898(-)	singleton
TgrandC1074G00000025570	Uncharacterized protein	-	-	-	-	chr7:21426165-21426449(-)	singleton
TgrandC1074G00000025589	Protein kinase domain-containing protein	-	-	-	-	chr7:21598927-21599457(-)	proximal
TgrandC1074G00000025590	DUF1985 domain-containing protein	-	-	-	-	chr7:21605445-21606139(+)	dispersed
TgrandC1074G00000025606	ER membrane protein complex subunit 6	GO:0072546	-	-	-	chr7:21679773-21681567(+)	dispersed
TgrandC1074G00000025607	PREDICTED uncharacterized protein LOC108661709	-	-	-	-	chr7:21682376-21682576(+)	dispersed
TgrandC1074G00000025609	Protein kinase domain-containing protein	-	-	-	-	chr7:21703066-21709939(+)	dispersed
TgrandC1074G00000025610	Protein kinase domain-containing protein	-	T	-	-	chr7:21725713-21729056(+)	dispersed
TgrandC1074G00000025611	actin-depolymerizing factor 10	GO:0015629;GO:0003779;GO:0030042	-	-	-	chr7:21740906-21741233(-)	dispersed
TgrandC1074G00000025619	Protein kinase domain-containing protein	-	-	-	-	chr7:21923228-21923437(-)	dispersed
TgrandC1074G00000025688	probable purine permease 11	GO:0016021;GO:0015211	-	-	-	chr7:22741830-22742333(-)	dispersed
TgrandC1074G00000025689	probable purine permease 11	-	-	-	-	chr7:22742433-22749684(-)	proximal
TgrandC1074G00000025693	putative disease resistance protein RGA3	-	-	-	-	chr7:22797679-22798272(-)	proximal
TgrandC1074G00000025703	putative disease resistance protein At4g10780	-	-	-	-	chr7:22878722-22878937(+)	proximal
TgrandC1074G00000025704	probable disease resistance protein At4g27220	-	-	-	-	chr7:22879185-22880528(+)	dispersed
TgrandC1074G00000025824	receptor-like protein 12	GO:0006970;GO:0006995	-	-	-	chr7:24175438-24175710(+)	proximal
TgrandC1074G00000025897	receptor-like protein 12	-	-	-	-	chr7:25009469-25009765(-)	segmental
TgrandC1074G00000025909	non-specific serine/threonine protein kinase	-	-	-	-	chr7:25148166-25149163(-)	proximal
TgrandC1074G00000025915	non-specific serine/threonine protein kinase	-	-	-	-	chr7:25245184-25246257(-)	proximal
TgrandC1074G00000025965	acetylajmalan esterase-like	GO:0016788	-	-	-	chr7:25646173-25646724(+)	dispersed
TgrandC1074G00000025995	Uncharacterized protein	-	-	-	-	chr7:25826600-25827220(+)	singleton
TgrandC1074G00000026004	receptor-like protein 12	-	-	-	-	chr7:25867728-25868573(+)	proximal
TgrandC1074G00000026012	Uncharacterized protein	-	-	-	-	chr7:25987208-25987426(-)	dispersed
TgrandC1074G00000026028	DUF4283 domain-containing protein	-	-	-	-	chr7:26160130-26160706(-)	proximal
TgrandC1074G00000026039	Uncharacterized protein	-	-	-	-	chr7:26226844-26227095(-)	singleton
TgrandC1074G00000026054	Rab3-GAP regulatory subunit N-terminal domain-containing protein	GO:0043087	U	-	-	chr7:26372531-26374423(+)	proximal
TgrandC1074G00000026058	40S ribosomal protein S15a-1	GO:0005840;GO:0003735;GO:0006412	J	-	-	chr7:26430574-26434539(-)	dispersed
TgrandC1074G00000026096	peptide-N4-[N-acetyl-beta-glucosaminyl]asparagine amidase A-like	-	-	-	-	chr7:26920319-26921994(+)	tandem
TgrandC1074G00000026098	Uncharacterized protein	-	-	-	-	chr7:26934049-26935444(-)	singleton
TgrandC1074G00000026118	Uncharacterized protein	-	-	-	-	chr7:27042659-27043141(+)	tandem
TgrandC1074G00000026120	TF-B3 domain-containing protein	-	-	-	-	chr7:27061521-27061901(+)	proximal
TgrandC1074G00000026144	probable terpene synthase 9	GO:0010333	-	-	-	chr7:27207223-27207533(-)	proximal
TgrandC1074G00000026152	BZIP domain-containing protein	-	-	-	-	chr7:27257462-27259573(-)	tandem
TgrandC1074G00000026216	UDP-glycosyltransferase 79B6-like	GO:0008194	CG	2.4.2.51	-	chr7:27677618-27678972(+)	dispersed
TgrandC1074G00000026231	UDP-glycosyltransferase 79B6-like	-	-	-	-	chr7:27832504-27832866(+)	proximal
TgrandC1074G00000026266	CARB	-	-	-	-	chr7:28183522-28183875(+)	singleton
TgrandC1074G00000026277	signaling peptide TAXIMIN 2-like	GO:0016020	-	-	-	chr7:28244480-28245522(-)	singleton
TgrandC1074G00000026400	uncharacterized protein LOC110412367	-	-	-	-	chr7:29166065-29167192(+)	singleton
TgrandC1074G00000026402	Ubiquitin-like protease family profile domain-containing protein	-	-	-	-	chr7:29171786-29172232(-)	dispersed
TgrandC1074G00000026406	C3H1-type domain-containing protein	-	-	-	-	chr7:29176745-29177264(+)	dispersed
TgrandC1074G00000026410	cytochrome P450 89A2-like	GO:0004497;GO:0005506;GO:0016705;GO:0020037	-	-	-	chr7:29199545-29199985(+)	dispersed
TgrandC1074G00000026417	beta-amylase	-	-	-	-	chr7:29244650-29245135(+)	dispersed
TgrandC1074G00000026430	LRR and NB-ARC domains-containing disease resistance protein putative	-	-	-	-	chr7:29318527-29318844(+)	dispersed
TgrandC1074G00000026437	putative RNA-binding protein YlmH isoform X1	-	-	-	-	chr7:29406984-29407651(-)	proximal
TgrandC1074G00000026439	probable disease resistance protein At4g27220	-	-	-	-	chr7:29411558-29412716(+)	proximal
TgrandC1074G00000026468	uncharacterized acetyltransferase At3g50280-like	-	-	-	-	chr7:29616964-29617251(+)	tandem
TgrandC1074G00000026474	RING-type E3 ubiquitin transferase	-	-	-	-	chr7:29661725-29662186(-)	tandem
TgrandC1074G00000026567	PPR long domain-containing protein	GO:0005515	-	-	-	chr7:30231778-30232062(+)	dispersed
TgrandC1074G00000026607	Prolamin-like domain-containing protein	GO:0016020	S	-	-	chr7:30389037-30389393(-)	proximal
TgrandC1074G00000026639	Ubiquitin-like protease family profile domain-containing protein	-	-	-	-	chr7:30631979-30632242(-)	dispersed
TgrandC1074G00000026658	probable disease resistance protein At4g27220	-	-	-	-	chr7:30767275-30767748(-)	tandem
TgrandC1074G00000026679	probable disease resistance protein At4g27220	-	-	-	-	chr7:30894971-30895873(-)	dispersed
TgrandC1074G00000026725	Late embryogenesis abundant protein-related	-	-	-	-	chr7:31182936-31183286(-)	proximal
TgrandC1074G00000026726	Late embryogenesis abundant protein-related	-	-	-	-	chr7:31190260-31191356(-)	tandem
TgrandC1074G00000026728	Uncharacterized protein	-	-	-	-	chr7:31208413-31209203(-)	singleton
TgrandC1074G00000026734	Myb/SANT-like domain-containing protein	-	-	-	-	chr7:31266724-31266975(+)	dispersed
TgrandC1074G00000026735	Myb/SANT-like domain-containing protein	-	-	-	-	chr7:31267042-31267394(+)	dispersed
TgrandC1074G00000026747	Uncharacterized protein	-	-	-	-	chr7:31307859-31308341(+)	singleton
TgrandC1074G00000026801	G-type lectin S-receptor-like serine/threonine-protein kinase At4g27290	-	-	-	-	chr7:31674303-31674974(+)	proximal
TgrandC1074G00000026808	Receptor-like serine/threonine-protein kinase	GO:0048544	-	-	-	chr7:31776533-31776907(+)	proximal
TgrandC1074G00000026828	S-locus lectin protein kinase family protein putative	GO:0048544	-	-	-	chr7:32088973-32089485(+)	proximal
TgrandC1074G00000026848	probable disease resistance protein At1g61300	-	-	-	-	chr7:32419621-32419965(+)	proximal
TgrandC1074G00000026851	probable disease resistance protein At4g27220	-	-	-	-	chr7:32448819-32449015(+)	tandem
TgrandC1074G00000026856	G-type lectin S-receptor-like serine/threonine-protein kinase At4g27290	GO:0004672;GO:0005524;GO:0006468	-	-	-	chr7:32476028-32476501(+)	proximal
TgrandC1074G00000026863	G-type lectin S-receptor-like serine/threonine-protein kinase At4g27290 isoform X2	-	-	-	-	chr7:32521790-32522106(+)	proximal
TgrandC1074G00000026868	probable disease resistance protein At4g27220	-	-	-	-	chr7:32557486-32557752(+)	segmental
TgrandC1074G00000026881	probable disease resistance protein At1g61300	GO:0004674	-	-	-	chr7:32647663-32649564(+)	segmental
TgrandC1074G00000026942	probable disease resistance protein At4g27220	-	-	-	-	chr7:33078488-33079048(-)	segmental
TgrandC1074G00000026954	[+]-delta-cadinene synthase	GO:0010333	-	-	-	chr7:33175017-33175486(-)	proximal
TgrandC1074G00000026963	probable disease resistance protein At4g27220 isoform X4	-	-	-	-	chr7:33260462-33260728(-)	segmental
TgrandC1074G00000026964	Receptor-like serine/threonine-protein kinase	-	-	-	-	chr7:33260772-33263260(-)	dispersed
TgrandC1074G00000026974	[+]-delta-cadinene synthase	GO:0000287;GO:0010333	-	-	-	chr7:33432418-33433933(-)	dispersed
TgrandC1074G00000027015	[+]-delta-cadinene synthase	GO:0010333	-	-	-	chr7:33725917-33726597(+)	tandem
TgrandC1074G00000027052	Ubiquitin-like domain-containing protein	GO:0005622;GO:0005515	O	-	-	chr7:34060233-34060748(+)	segmental
TgrandC1074G00000027074	putative disease resistance protein RGA3	-	-	-	-	chr7:34161011-34161670(-)	segmental
TgrandC1074G00000027079	putative disease resistance protein RGA1	-	-	-	-	chr7:34173108-34175553(-)	singleton
TgrandC1074G00000027086	putative disease resistance protein RGA1	-	-	-	-	chr7:34240234-34241992(-)	dispersed
TgrandC1074G00000027141	F-box protein At4g22280-like	-	-	-	-	chr7:34669266-34670584(+)	tandem
TgrandC1074G00000027148	Sugar phosphate transporter domain-containing protein	GO:0016020;GO:0015120;GO:0015297;GO:0071917;GO:0015713;GO:0035436	-	-	-	chr7:34693544-34695495(+)	proximal
TgrandC1074G00000027188	Purple acid phosphatase	GO:0046872;GO:0003993	G	-	-	chr7:35095688-35097312(-)	proximal
TgrandC1074G00000027192	Purple acid phosphatase	GO:0046872;GO:0003993	G	-	-	chr7:35138345-35139778(-)	proximal
TgrandC1074G00000027217	NB-ARC domain-containing protein	-	-	-	-	chr7:35431155-35431490(+)	dispersed
TgrandC1074G00000027258	probable disease resistance protein At4g27220	-	-	-	-	chr7:35881730-35882005(+)	proximal
TgrandC1074G00000027262	uncharacterized mitochondrial protein AtMg00810-like	-	-	-	-	chr7:35938489-35941452(-)	dispersed
TgrandC1074G00000027263	probable disease resistance protein At4g27220	-	-	-	-	chr7:35945753-35946739(+)	segmental
TgrandC1074G00000027320	Aconitate hydratase	GO:0046872;GO:0051536	-	-	-	chr7:36275823-36278811(-)	proximal
TgrandC1074G00000027379	CST complex subunit STN1	-	-	-	-	chr7:36594275-36594673(+)	dispersed
TgrandC1074G00000027404	Mitochondrial pyruvate carrier	GO:0005743;GO:0006850	C	-	-	chr7:36672669-36674152(+)	segmental
TgrandC1074G00000027418	RRM domain-containing protein	GO:0003723	-	-	-	chr7:36739546-36739967(-)	dispersed
TgrandC1074G00000027419	Casein kinase I	-	T	2.7.11.26	-	chr7:36741334-36742601(-)	proximal
TgrandC1074G00000027422	PMD domain-containing protein	GO:0010073	-	-	-	chr7:36765022-36767322(+)	dispersed
TgrandC1074G00000027439	COP9 signalosome complex subunit 8	GO:0008180;GO:0000338;GO:0010387	-	-	-	chr7:36862787-36864425(+)	tandem
TgrandC1074G00000027463	Acyl-CoA--sterol O-acyltransferase 1-like protein	-	-	-	-	chr7:36996516-36996755(+)	singleton
TgrandC1074G00000027534	Receptor like protein 53 putative	-	-	-	-	chr7:37477679-37478676(-)	singleton
TgrandC1074G00000027543	probably inactive leucine-rich repeat receptor-like protein kinase At2g25790	-	-	-	-	chr7:37566757-37568235(-)	tandem
TgrandC1074G00000027553	receptor-like protein 12	-	-	-	-	chr7:37639734-37640329(-)	segmental
TgrandC1074G00000027701	heavy metal-associated isoprenylated plant protein 47-like	-	-	-	-	chr7:38731359-38732317(+)	singleton
TgrandC1074G00000027728	BI1-like protein	GO:0016020	T	-	-	chr7:38875416-38876947(+)	proximal
TgrandC1074G00000027759	Phytocyanin domain-containing protein	GO:0009055	S	-	-	chr7:39062840-39063187(+)	tandem
TgrandC1074G00000027760	Phytocyanin domain-containing protein	GO:0009055	S	-	-	chr7:39070649-39071069(+)	tandem
TgrandC1074G00000027792	heavy metal-associated isoprenylated plant protein 47	-	-	-	-	chr7:39238178-39238746(+)	tandem
TgrandC1074G00000027801	subtilisin-like protease SBT5	-	-	-	-	chr7:39271653-39272271(+)	segmental
TgrandC1074G00000027808	Uncharacterized protein	-	-	-	-	chr7:39297726-39298037(+)	singleton
TgrandC1074G00000027830	receptor-like protein 12	-	-	-	-	chr7:39507019-39507804(+)	proximal
TgrandC1074G00000027940	Hydroxycinnamoyl CoA shikimate/quinate hydroxycinnamoyltransferase	-	-	-	-	chr8:1369483-1369728(+)	dispersed
TgrandC1074G00000027946	photosystem I reaction center subunit psaK chloroplastic	GO:0009507;GO:0009522;GO:0015979	S	-	-	chr8:1449090-1449638(+)	dispersed
TgrandC1074G00000027974	Uncharacterized protein isoform 3	-	-	-	-	chr8:1867624-1868338(-)	singleton
TgrandC1074G00000027992	16 kDa class I heat shock protein 1-like	-	-	-	-	chr8:2230088-2230829(+)	dispersed
TgrandC1074G00000028026	ABC transporter G family member 20	GO:0005524	-	-	-	chr8:2677815-2678129(+)	dispersed
TgrandC1074G00000028139	60S ribosomal protein L13	GO:0005840;GO:1990904;GO:0003735;GO:0006412	-	-	-	chr8:3837909-3838390(+)	dispersed
TgrandC1074G00000028158	Uncharacterized protein	-	-	-	-	chr8:4032743-4033006(-)	singleton
TgrandC1074G00000028173	putative disease resistance RPP13-like protein 1	-	-	-	-	chr8:4128548-4130128(+)	dispersed
TgrandC1074G00000028228	mannan endo-14-beta-mannosidase	GO:0004553	-	-	-	chr8:4658028-4658348(+)	dispersed
TgrandC1074G00000028230	P-type H[+]-exporting transporter	-	-	-	-	chr8:4666379-4667602(+)	dispersed
TgrandC1074G00000028242	mannose-1-phosphate guanylyltransferase	GO:0016779;GO:0009058	-	-	-	chr8:4831833-4832408(-)	dispersed
TgrandC1074G00000028279	Ubiquitin-like protease family profile domain-containing protein	-	-	-	-	chr8:5107459-5109161(-)	dispersed
TgrandC1074G00000028282	Ubiquitin-like protease family profile domain-containing protein	-	-	-	-	chr8:5122630-5126690(-)	dispersed
TgrandC1074G00000028294	Ubiquitin-like protease family profile domain-containing protein	GO:0008234;GO:0006508	-	-	-	chr8:5393129-5393585(+)	dispersed
TgrandC1074G00000028311	Ubiquitin-like protease family profile domain-containing protein	-	-	-	-	chr8:5552196-5552504(+)	dispersed
TgrandC1074G00000028313	Ubiquitin-like protease family profile domain-containing protein	GO:0008234;GO:0006508	-	-	-	chr8:5556777-5557031(+)	dispersed
TgrandC1074G00000028321	Rieske domain-containing protein	-	-	-	-	chr8:5605891-5606255(+)	segmental
TgrandC1074G00000028401	LRR receptor-like serine/threonine-protein kinase EFR	-	-	-	-	chr8:6646954-6647535(-)	segmental
TgrandC1074G00000028474	DUF4216 domain-containing protein	-	-	-	-	chr8:8462827-8466305(-)	dispersed
TgrandC1074G00000028516	Zf-CCHC domain-containing protein/UBN2 domain-containing protein [Fragment]	-	-	-	-	chr8:10252312-10252548(-)	dispersed
TgrandC1074G00000028520	Uncharacterized protein	-	-	-	-	chr8:10422849-10423569(-)	dispersed
TgrandC1074G00000028551	Receptor like protein 27	-	-	-	-	chr8:11393167-11393649(+)	dispersed
TgrandC1074G00000028562	Myb/SANT-like domain-containing protein	-	-	-	-	chr8:11650196-11650695(+)	dispersed
TgrandC1074G00000028564	thioredoxin-like protein 4B	GO:0046540;GO:0000398	-	-	-	chr8:11725693-11725905(-)	dispersed
TgrandC1074G00000028605	DUF1985 domain-containing protein	-	-	-	-	chr8:13523035-13523322(-)	dispersed
TgrandC1074G00000028671	cytochrome b-c1 complex subunit 6	GO:0005750;GO:0006122	O	6.2.1.3	-	chr8:15291275-15292552(+)	dispersed
TgrandC1074G00000028677	DUF4283 domain-containing protein	-	S	-	-	chr8:15749959-15750492(+)	dispersed
TgrandC1074G00000028678	DUF4283 domain-containing protein	-	-	-	-	chr8:15751214-15752055(+)	dispersed
TgrandC1074G00000028685	Integrase catalytic domain-containing protein	-	-	-	-	chr8:15886536-15887166(-)	dispersed
TgrandC1074G00000028686	Neprosin domain-containing protein	-	-	-	-	chr8:15907559-15909618(-)	segmental
TgrandC1074G00000028700	G-type lectin S-receptor-like serine/threonine-protein kinase LECRK3	-	-	-	-	chr8:16271327-16271719(-)	proximal
TgrandC1074G00000028725	uncharacterized protein LOC110417371 isoform X2	-	-	-	-	chr8:16587223-16588170(+)	singleton
TgrandC1074G00000028801	Uncharacterized protein	-	-	-	-	chr8:17475921-17476184(-)	singleton
TgrandC1074G00000028825	PREDICTED uncharacterized protein LOC108663881	-	-	-	-	chr8:17731363-17732955(-)	dispersed
TgrandC1074G00000028854	protein DMR6-LIKE OXYGENASE 2	-	-	-	-	chr8:18261568-18262331(-)	proximal
TgrandC1074G00000028855	RRM domain-containing protein	GO:0003723	-	-	-	chr8:18302280-18302741(+)	dispersed
TgrandC1074G00000028888	DUF4216 domain-containing protein	-	-	-	-	chr8:18975799-18976617(+)	dispersed
TgrandC1074G00000028899	Uncharacterized protein	-	-	-	-	chr8:19118668-19119056(+)	dispersed
TgrandC1074G00000028969	Peptidase A1 domain-containing protein	GO:0004190;GO:0006508	-	-	-	chr8:19593796-19595829(-)	tandem
TgrandC1074G00000028982	F-box protein	GO:0019005;GO:0005515;GO:0031146	-	-	-	chr8:19725579-19728563(+)	proximal
TgrandC1074G00000029001	Lipase GDSL	-	-	-	-	chr8:19828962-19829319(+)	singleton
TgrandC1074G00000029003	esterase-like isoform X2	GO:0016788	-	-	-	chr8:19834497-19835772(+)	tandem
TgrandC1074G00000029063	histone-lysine N-methyltransferase ASHR1	GO:0005515;GO:0008168;GO:0034968	B	-	-	chr8:20269285-20276395(-)	tandem
TgrandC1074G00000029068	histone-lysine N-methyltransferase ASHR1-like	GO:0005515	-	-	-	chr8:20308087-20308953(-)	tandem
TgrandC1074G00000029181	MDIS1-interacting receptor like kinase 2-like	-	-	-	-	chr8:21116580-21116804(-)	dispersed
TgrandC1074G00000029266	Ubiquitin-like protease family profile domain-containing protein	-	-	-	-	chr8:21660161-21660895(-)	dispersed
TgrandC1074G00000029278	Uncharacterized protein	-	-	-	-	chr8:21708910-21709188(+)	singleton
TgrandC1074G00000029329	Cytochrome P450	GO:0004497;GO:0005506;GO:0016705;GO:0020037	Q	1.14.14.1,1.14.14.19,1.14.14.32	-	chr8:21968864-21971010(-)	proximal
TgrandC1074G00000029341	Cytochrome P450	GO:0004497;GO:0005506;GO:0016705;GO:0020037	-	-	-	chr8:22025790-22026196(+)	dispersed
TgrandC1074G00000029378	protein arginine N-methyltransferase 2 isoform X2	-	-	-	-	chr8:22188160-22188789(+)	singleton
TgrandC1074G00000029386	Uncharacterized protein	-	-	-	-	chr8:22219299-22219657(+)	singleton
TgrandC1074G00000029498	GH10 domain-containing protein	GO:0004553;GO:0005975	-	-	-	chr8:22938211-22938635(-)	proximal
TgrandC1074G00000029532	Os10g0502450 protein	-	-	-	-	chr8:23148862-23149116(-)	singleton
TgrandC1074G00000029567	alpha-glucan water dikinase 2 isoform X7	-	-	-	-	chr8:23345553-23347847(+)	dispersed
TgrandC1074G00000029568	alpha-glucan water dikinase 2	-	-	-	-	chr8:23347956-23351231(+)	dispersed
TgrandC1074G00000029569	alpha-glucan water dikinase 2 isoform X6	-	-	-	-	chr8:23351273-23358370(+)	dispersed
TgrandC1074G00000029570	Pyruvate phosphate dikinase AMP/ATP-binding domain-containing protein	GO:0005524;GO:0016301;GO:0016310	-	-	-	chr8:23358440-23359514(+)	dispersed
TgrandC1074G00000029612	uncharacterized protein At5g64816	GO:0016020	S	-	-	chr8:23667607-23667993(-)	dispersed
TgrandC1074G00000029771	K-box domain-containing protein	GO:0048364;GO:0048367	-	-	-	chr8:24447855-24448202(+)	segmental
TgrandC1074G00000029817	DNL-type domain-containing protein	GO:0008270	-	-	-	chr8:24655549-24655923(+)	proximal
TgrandC1074G00000029822	phospholipase D	-	-	-	-	chr8:24667250-24667483(-)	proximal
TgrandC1074G00000029848	Thioredoxin-like fold domain-containing protein	-	-	-	-	chr8:24777381-24779588(+)	tandem
TgrandC1074G00000029866	GDSL esterase/lipase At5g63170-like	-	-	-	-	chr8:24852311-24853360(-)	segmental
TgrandC1074G00000029943	cytochrome P450 83B1-like	GO:0004497;GO:0005506;GO:0016705;GO:0020037	-	-	-	chr8:25373722-25374213(+)	proximal
TgrandC1074G00000029964	Cytochrome P450	GO:0004497;GO:0005506;GO:0016705;GO:0020037	-	-	-	chr8:25527776-25528282(+)	tandem
TgrandC1074G00000029998	S-type anion channel SLAH1	GO:0015698;GO:0008308;GO:0034220;GO:0005886;GO:0006873	S	-	-	chr8:25682415-25683233(-)	tandem
TgrandC1074G00000030237	Uncharacterized protein	-	-	-	-	chr8:26897999-26898226(-)	singleton
TgrandC1074G00000030279	Uncharacterized protein	-	-	-	-	chr8:27086473-27086967(-)	singleton
TgrandC1074G00000030282	EF-hand domain-containing protein	GO:0005509	S	-	-	chr8:27095591-27095860(-)	tandem
TgrandC1074G00000030287	dirigent protein 23-like	-	S	-	-	chr8:27107755-27108090(+)	dispersed
TgrandC1074G00000030300	Secreted protein	-	-	-	-	chr8:27141287-27141649(-)	singleton
TgrandC1074G00000030361	C2 domain-containing protein	-	S	-	-	chr8:27506088-27516387(+)	segmental
TgrandC1074G00000030373	D-3-phosphoglycerate dehydrogenase	GO:0051287;GO:0004617;GO:0006564	E	1.1.1.399,1.1.1.95	-	chr8:27576793-27579164(-)	segmental
TgrandC1074G00000030389	Reticulon-like protein	GO:0009617	-	-	-	chr9:94754-94984(-)	dispersed
TgrandC1074G00000030416	Ig-like domain-containing protein	-	-	-	-	chr9:231936-232163(-)	singleton
TgrandC1074G00000030432	Uncharacterized protein [Fragment]	-	-	-	-	chr9:297807-298151(-)	dispersed
TgrandC1074G00000030434	Superoxide dismutase	GO:0006801;GO:0030145;GO:0004784	P	1.15.1.1	-	chr9:304151-306695(+)	segmental
TgrandC1074G00000030479	Cation/H[+] antiporter 15-like	GO:0006812;GO:0055085;GO:0016020	P	-	-	chr9:483862-485186(+)	dispersed
TgrandC1074G00000030550	Uncharacterized protein	-	-	-	-	chr9:818491-818916(+)	singleton
TgrandC1074G00000030560	Secreted protein	-	-	-	-	chr9:880110-880352(-)	dispersed
TgrandC1074G00000030583	Os09g0572450 protein	-	-	-	-	chr9:1023738-1023938(-)	singleton
TgrandC1074G00000030592	Major facilitator superfamily [MFS] profile domain-containing protein	GO:0005886;GO:0015112;GO:0015706;GO:0042128;GO:0071249	P	-	-	chr9:1077218-1078943(-)	tandem
TgrandC1074G00000030611	Anion-transporting ATPase-like domain-containing protein	GO:0005524;GO:0016887	-	-	-	chr9:1182248-1182850(-)	segmental
TgrandC1074G00000030826	Glutamate dehydrogenase NAD-specific	-	-	-	-	chr9:2432849-2433439(-)	singleton
TgrandC1074G00000030858	RING-type domain-containing protein	GO:0008270	-	-	-	chr9:2589252-2589500(+)	tandem
TgrandC1074G00000030881	Uncharacterized protein	-	-	-	-	chr9:2719625-2719960(-)	singleton
TgrandC1074G00000030917	Uncharacterized protein	-	-	-	-	chr9:2877247-2877942(-)	singleton
TgrandC1074G00000030951	cation/H[+] antiporter 2-like	-	-	-	-	chr9:3036849-3037196(-)	singleton
TgrandC1074G00000030961	UDP-glucose iridoid glucosyltransferase-like	GO:0008194	CG	-	-	chr9:3061806-3063128(+)	proximal
TgrandC1074G00000031086	NAD[P]H dehydrogenase [quinone]	-	-	-	-	chr9:3784857-3785915(+)	singleton
TgrandC1074G00000031251	28 kDa virulence protein	-	-	-	-	chr9:4813587-4813820(-)	singleton
TgrandC1074G00000031263	UPF0481 protein At3g47200-like	-	-	-	-	chr9:4902765-4904553(+)	dispersed
TgrandC1074G00000031266	histidine-containing phosphotransfer protein 2-like isoform X6	-	-	-	-	chr9:4912154-4912613(-)	singleton
TgrandC1074G00000031340	[+]-delta-cadinene synthase	-	-	-	-	chr9:5461448-5461693(-)	proximal
TgrandC1074G00000031341	[+]-delta-cadinene synthase	-	-	-	-	chr9:5462169-5462511(-)	proximal
TgrandC1074G00000031342	[+]-delta-cadinene synthase	GO:0000287;GO:0010333	-	-	-	chr9:5477520-5478048(-)	proximal
TgrandC1074G00000031343	[+]-delta-cadinene synthase	GO:0000287;GO:0010333	-	-	-	chr9:5478354-5481002(-)	proximal
TgrandC1074G00000031390	Uncharacterized protein	-	-	-	-	chr9:5733132-5733728(-)	proximal
TgrandC1074G00000031645	putative pectinesterase 11	GO:0030599;GO:0042545	-	-	-	chr9:8178559-8179382(+)	dispersed
TgrandC1074G00000031660	Late embryogenesis abundant protein-related	GO:0004359;GO:0042823	-	-	-	chr9:8315534-8331046(-)	tandem
TgrandC1074G00000031675	protein NRT1/ PTR FAMILY 5-like	GO:0016020;GO:0022857;GO:0055085	E	-	-	chr9:8449774-8451258(+)	tandem
TgrandC1074G00000031718	Uncharacterized protein	-	-	-	-	chr9:8837008-8837220(-)	singleton
TgrandC1074G00000031844	glucan endo-13-beta-D-glucosidase	GO:0005975;GO:0042973	G	-	-	chr9:10288553-10331172(+)	dispersed
TgrandC1074G00000031906	putative disease resistance RPP13-like protein 1	-	-	-	-	chr9:10903722-10905515(+)	dispersed
TgrandC1074G00000031915	zinc finger CCCH domain-containing protein 56-like isoform X1	-	-	-	-	chr9:10999014-10999781(+)	dispersed
TgrandC1074G00000032007	Uncharacterized protein	-	-	-	-	chr9:11879590-11881234(-)	dispersed
TgrandC1074G00000032057	zinc finger BED domain-containing protein RICESLEEPER 1-like	GO:0046983	-	-	-	chr9:12866518-12866944(+)	dispersed
TgrandC1074G00000032085	Uncharacterized protein	-	-	-	-	chr9:13161523-13161762(-)	singleton
TgrandC1074G00000032095	Uncharacterized protein	-	-	-	-	chr9:13456761-13457177(-)	singleton
TgrandC1074G00000032131	Ubiquitin-like protease family profile domain-containing protein	GO:0008234;GO:0006508	-	-	-	chr9:14107030-14107455(+)	dispersed
TgrandC1074G00000032168	DUF4283 domain-containing protein	-	-	-	-	chr9:15139238-15139540(+)	dispersed
TgrandC1074G00000032266	DUF1985 domain-containing protein	-	-	-	-	chr9:16896383-16897880(-)	dispersed
TgrandC1074G00000032386	SWIM-type domain-containing protein	-	-	-	-	chr9:20916047-20916415(-)	singleton
TgrandC1074G00000032430	Ubiquitin-like protease family profile domain-containing protein	-	S	3.4.22.68	-	chr9:23533434-23533973(-)	dispersed
TgrandC1074G00000032446	DUF4216 domain-containing protein	-	-	-	-	chr9:23891270-23892380(+)	dispersed
TgrandC1074G00000032547	PREDICTED uncharacterized protein LOC18613326	-	-	-	-	chr9:26227774-26228068(-)	dispersed
TgrandC1074G00000032572	DUF4283 domain-containing protein	-	-	-	-	chr9:26853669-26855665(-)	dispersed
TgrandC1074G00000032586	Ubiquitin-like protease family profile domain-containing protein	-	-	-	-	chr9:27379703-27380615(+)	dispersed
TgrandC1074G00000032594	VASt domain-containing protein	-	-	-	-	chr9:27729524-27730055(+)	dispersed
TgrandC1074G00000032599	DUF4283 domain-containing protein	-	-	-	-	chr9:28023887-28024905(+)	dispersed
TgrandC1074G00000032601	guanine nucleotide-binding protein-like 3 homolog	-	-	-	-	chr9:28127886-28129375(+)	dispersed
TgrandC1074G00000032620	Helitron like N domain-containing protein	-	-	-	-	chr9:29086320-29087544(-)	dispersed
TgrandC1074G00000032731	SWIM-type domain-containing protein	-	-	-	-	chr9:31086611-31086847(-)	dispersed
TgrandC1074G00000032843	DUF4283 domain-containing protein	-	-	-	-	chr9:33401700-33402086(+)	dispersed
TgrandC1074G00000032857	Uncharacterized protein	-	-	-	-	chr9:33901753-33902642(-)	dispersed
TgrandC1074G00000032869	DUF4216 domain-containing protein	-	-	-	-	chr9:34046406-34047115(+)	dispersed
TgrandC1074G00000032894	RNase H type-1 domain-containing protein	-	-	-	-	chr9:34257218-34257400(-)	singleton
TgrandC1074G00000032920	Uncharacterized protein	-	-	-	-	chr9:34850254-34850565(-)	singleton
TgrandC1074G00000032935	Uncharacterized protein	-	-	-	-	chr9:35187765-35188148(+)	dispersed
TgrandC1074G00000032938	Endo/exonuclease/phosphatase domain-containing protein	GO:0004518;GO:0006281	-	-	-	chr9:35221958-35222383(-)	dispersed
TgrandC1074G00000032993	Ubiquitin-like protease family profile domain-containing protein	-	-	-	-	chr9:36436215-36436673(-)	dispersed
TgrandC1074G00000032995	Ubiquitin-like protease family profile domain-containing protein	-	-	-	-	chr9:36441409-36442067(-)	dispersed
TgrandC1074G00000033008	Ammonium transporter 2	-	-	-	-	chr9:36729841-36730041(-)	singleton
TgrandC1074G00000033039	Uncharacterized protein	-	-	-	-	chr9:36946843-36947058(-)	singleton
TgrandC1074G00000033065	Leucine-rich repeat-containing N-terminal plant-type domain-containing protein	-	-	-	-	chr9:37208071-37208331(+)	tandem
TgrandC1074G00000033070	FAD/NAD[P]-binding oxidoreductase family protein	-	-	-	-	chr9:37241946-37242329(+)	singleton
TgrandC1074G00000033239	Uncharacterized protein	-	-	-	-	chr9:38537082-38538288(+)	singleton
TgrandC1074G00000033257	NEDD8 ultimate buster 1	GO:0005515	-	-	-	chr9:38719441-38719747(+)	dispersed
TgrandC1074G00000033259	protein ALP1-like	-	-	-	-	chr9:38759608-38760049(-)	singleton
TgrandC1074G00000033260	Uncharacterized protein	-	-	-	-	chr9:38760139-38760916(+)	singleton
TgrandC1074G00000033270	Ubiquitin-like protease family profile domain-containing protein	-	-	-	-	chr9:38800547-38800956(-)	dispersed
TgrandC1074G00000033288	uncharacterized protein LOC110410352	-	-	-	-	chr9:38876894-38877277(+)	singleton
TgrandC1074G00000033359	HR-like lesion-inducer	-	S	-	-	chr9:39461369-39462427(+)	dispersed
TgrandC1074G00000033450	DYW domain-containing protein	-	-	-	-	chr9:40132991-40133326(+)	proximal
TgrandC1074G00000033627	Pre-mRNA-splicing factor SLU7	GO:0030628;GO:0000398	-	-	-	chr9:41279126-41281569(-)	dispersed
TgrandC1074G00000033724	Inositol oxygenase	GO:0005737;GO:0005506;GO:0050113;GO:0019310;GO:0019853	S	1.13.99.1	-	chr9:41921677-41924786(+)	tandem
TgrandC1074G00000033749	probable caffeoyl-CoA O-methyltransferase At4g26220	GO:0008171	-	-	-	chr9:42072665-42072997(-)	tandem
TgrandC1074G00000033750	probable caffeoyl-CoA O-methyltransferase At4g26220	GO:0008171	Q	2.1.1.104	-	chr9:42073018-42073868(-)	proximal
TgrandC1074G00000033797	transmembrane 9 superfamily member 7-like	GO:0016021	-	-	-	chr9:42306486-42306877(-)	segmental
TgrandC1074G00000033880	Replication protein A 70 kDa DNA-binding subunit	-	-	-	-	chr9:42759214-42759648(-)	singleton
TgrandC1074G00000033903	MOB kinase activator-like 1A	-	-	-	-	chr9:42922195-42923043(+)	proximal
TgrandC1074G00000033906	NADH flavin oxidoreductase/NADH oxidase N-terminal domain-containing protein	GO:0010181;GO:0016491	-	-	-	chr9:42938383-42938661(+)	proximal
TgrandC1074G00000033939	aldehyde dehydrogenase [NAD[+]]	GO:0004029	-	-	-	chr9:43112714-43115791(+)	segmental
TgrandC1074G00000034074	Uncharacterized protein	-	-	-	-	chr9:43931502-43931750(-)	singleton
TgrandC1074G00000034086	CN hydrolase domain-containing protein	GO:0006807	-	-	-	chr9:44001238-44002108(-)	tandem
TgrandC1074G00000034103	Uncharacterized protein	-	-	-	-	chr9:44058908-44059312(-)	singleton
TgrandC1074G00000034313	sulfite exporter TauE/SafE family protein 3-like	-	-	-	-	chr9:45073509-45075607(-)	segmental
TgrandC1074G00000034327	Helicase ATP-binding domain-containing protein	-	-	-	-	chr9:45146553-45146777(-)	singleton
TgrandC1074G00000034360	GH18 domain-containing protein	-	-	-	-	chr9:45380268-45380606(-)	proximal
TgrandC1074G00000034399	eukaryotic translation initiation factor 5A	GO:0045905;GO:0003743;GO:0003723;GO:0003746;GO:0043022;GO:0006413;GO:0045901	J	-	-	chr9:45619019-45620474(+)	dispersed
TgrandC1074G00000034501	Gamma-glutamylcyclotransferase	GO:0005737;GO:0003839;GO:0016740;GO:0006751	P	-	-	chr9:46098062-46098566(-)	dispersed
TgrandC1074G00000034503	40S ribosomal protein S11	GO:0005840;GO:1990904;GO:0003735;GO:0006412	J	-	-	chr9:46108042-46108552(+)	segmental
TgrandC1074G00000034668	Uncharacterized protein	-	-	-	-	chr9:47012311-47012577(-)	singleton
TgrandC1074G00000034704	Putative PWI domain nucleotide-binding alpha-beta plait domain-containing protein	-	-	-	-	chr9:47161160-47161620(+)	singleton
TgrandC1074G00000034755	Uncharacterized protein	-	-	-	-	chr10:291100-291495(+)	singleton
TgrandC1074G00000034821	DUF1985 domain-containing protein	-	-	-	-	chr10:708272-708918(+)	dispersed
TgrandC1074G00000034822	ULP PROTEASE domain-containing protein	-	-	-	-	chr10:708946-709235(+)	dispersed
TgrandC1074G00000034852	Taxadiene 5-alpha hydroxylase-like	GO:0004497;GO:0005506;GO:0016705;GO:0020037	-	-	-	chr10:886524-886934(+)	proximal
TgrandC1074G00000034853	Cytochrome P450	GO:0004497;GO:0005506;GO:0016705;GO:0020037	-	-	-	chr10:887072-887374(+)	tandem
TgrandC1074G00000034915	glycerol-3-phosphate dehydrogenase	GO:0006072;GO:0005975;GO:0009331;GO:0047952	-	-	-	chr10:1744580-1745906(-)	proximal
TgrandC1074G00000034932	nuclear transport factor 2-like	GO:0003723	-	-	-	chr10:1856473-1856892(-)	tandem
TgrandC1074G00000034991	BTB/POZ domain-containing protein At3g56230-like	-	-	-	-	chr10:2489816-2490028(+)	proximal
TgrandC1074G00000034998	LRR and NB-ARC domains-containing disease resistance protein putative	-	-	-	-	chr10:2520817-2521248(-)	dispersed
TgrandC1074G00000035005	Ubiquitin-like protease family profile domain-containing protein	-	-	-	-	chr10:2566854-2567782(+)	dispersed
TgrandC1074G00000035030	ribonuclease 1	GO:0003723;GO:0033897	-	-	-	chr10:2787778-2788083(+)	dispersed
TgrandC1074G00000035087	60S ribosomal protein L18-2	GO:0005840;GO:0003729;GO:0003735;GO:0006412	J	-	-	chr10:3243439-3244041(+)	dispersed
TgrandC1074G00000035099	60S ribosomal protein L18-2	GO:0005840;GO:0003729;GO:0003735;GO:0006412	J	-	-	chr10:3349367-3349930(+)	dispersed
TgrandC1074G00000035100	receptor-like protein 12	-	-	-	-	chr10:3355832-3356437(+)	proximal
TgrandC1074G00000035131	RING-type E3 ubiquitin transferase	GO:0005737;GO:0005515;GO:0006511;GO:0007275	-	-	-	chr10:3887993-3889042(+)	dispersed
TgrandC1074G00000035156	Ribonuclease 2 putative	GO:0003723;GO:0005576;GO:0006401;GO:0033897	-	-	-	chr10:4043081-4043507(-)	proximal
TgrandC1074G00000035160	Uncharacterized protein	-	-	-	-	chr10:4108518-4109617(-)	dispersed
TgrandC1074G00000035171	Ubiquitin-like protease family profile domain-containing protein	-	-	-	-	chr10:4235185-4238052(+)	dispersed
TgrandC1074G00000035184	SART-1 family protein DOT2	-	-	-	-	chr10:4376635-4376904(+)	dispersed
TgrandC1074G00000035206	ribonuclease 1-like	GO:0003723;GO:0033897	-	-	-	chr10:4621467-4621682(-)	dispersed
TgrandC1074G00000035237	26S protease regulatory subunit 7	GO:0000502;GO:0005524;GO:0016887	-	-	-	chr10:4971668-4972774(-)	dispersed
TgrandC1074G00000035252	AAA+ ATPase domain-containing protein	-	O	-	-	chr10:5429353-5429672(-)	dispersed
TgrandC1074G00000035266	Ubiquitin-like protease family profile domain-containing protein	-	-	-	-	chr10:5760954-5762380(+)	dispersed
TgrandC1074G00000035307	putative disease resistance RPP13-like protein 1	-	-	-	-	chr10:6429583-6431439(+)	dispersed
TgrandC1074G00000035361	Disease resistance RPP13-like protein 1	-	-	-	-	chr10:6991492-6992244(-)	proximal
TgrandC1074G00000035364	putative disease resistance RPP13-like protein 1	-	-	-	-	chr10:7014945-7015295(-)	dispersed
TgrandC1074G00000035382	putative disease resistance RPP13-like protein 1	-	-	-	-	chr10:7124865-7125398(-)	proximal
TgrandC1074G00000035404	Uncharacterized protein	-	-	-	-	chr10:7379334-7379600(-)	dispersed
TgrandC1074G00000035407	LRR and NB-ARC domains-containing disease resistance protein putative	-	-	-	-	chr10:7399887-7400318(+)	dispersed
TgrandC1074G00000035487	Uncharacterized protein	-	-	-	-	chr10:8261427-8261801(+)	singleton
TgrandC1074G00000035612	Glycosyl transferase family 28 C-terminal domain-containing protein	-	-	-	-	chr10:9860270-9860957(-)	dispersed
TgrandC1074G00000035614	Uncharacterized protein	-	-	-	-	chr10:9913233-9914364(+)	singleton
TgrandC1074G00000035648	Uncharacterized protein	-	-	-	-	chr10:10533239-10533806(+)	dispersed
TgrandC1074G00000035678	DYW domain-containing protein	GO:0005515	-	-	-	chr10:10931264-10934306(-)	dispersed
TgrandC1074G00000035716	Uncharacterized protein	-	-	-	-	chr10:11497468-11497866(-)	singleton
TgrandC1074G00000035748	protein CHAPERONE-LIKE PROTEIN OF POR1 chloroplastic	-	-	-	-	chr10:11883253-11883600(+)	dispersed
TgrandC1074G00000035750	Ubiquitin-like protease family profile domain-containing protein	-	-	-	-	chr10:11927643-11929794(+)	dispersed
TgrandC1074G00000035756	ABC transporter I family member 6 chloroplastic-like	-	-	-	-	chr10:11987239-11988808(-)	proximal
TgrandC1074G00000035769	Ubiquitin putative	GO:0043161;GO:0070628;GO:0043130;GO:0031593;GO:0005829;GO:0005654	O	-	-	chr10:12181312-12182976(+)	proximal
TgrandC1074G00000035810	Uncharacterized protein	-	-	-	-	chr10:12438082-12439282(+)	dispersed
TgrandC1074G00000035811	Hydroxyproline-rich glycoprotein family protein	-	-	-	-	chr10:12478435-12478707(+)	dispersed
TgrandC1074G00000035812	Uncharacterized protein	-	-	-	-	chr10:12482689-12483306(+)	dispersed
TgrandC1074G00000036009	Receptor-like serine/threonine-protein kinase	-	-	-	-	chr10:17278552-17279047(+)	dispersed
TgrandC1074G00000036068	DUF3700 domain-containing protein	GO:0004519;GO:0090305	-	-	-	chr10:19339891-19340201(+)	dispersed
TgrandC1074G00000036069	Rrna intron-encoded homing endonuclease	-	-	-	-	chr10:19340296-19340785(+)	dispersed
TgrandC1074G00000036103	putative disease resistance protein At1g50180	-	-	-	-	chr10:19905640-19907386(-)	tandem
TgrandC1074G00000036108	IQ domain-containing protein IQM3-like	-	-	-	-	chr10:20028262-20029831(+)	dispersed
TgrandC1074G00000036128	Uncharacterized protein	-	-	-	-	chr10:20586671-20589782(+)	singleton
TgrandC1074G00000036137	Integrase catalytic domain-containing protein	-	-	-	-	chr10:20974507-20974974(-)	dispersed
TgrandC1074G00000036152	Reverse transcriptase [Fragment]	GO:0003964;GO:0006278	-	-	-	chr10:22267789-22268061(+)	singleton
TgrandC1074G00000036165	beta-galactosidase	GO:0004553;GO:0005975	-	-	-	chr10:22606633-22609549(+)	dispersed
TgrandC1074G00000036182	Receptor like protein 27	-	-	-	-	chr10:23370142-23370842(+)	dispersed
TgrandC1074G00000036189	guanine nucleotide-binding protein-like 3 homolog	-	-	-	-	chr10:23614747-23615350(-)	dispersed
TgrandC1074G00000036206	Dihydrolipoyllysine-residue acetyltransferase component 1 of pyruvate dehydrogenase complex	-	-	-	-	chr10:23840754-23841579(+)	singleton
TgrandC1074G00000036208	Dihydrolipoyllysine-residue acetyltransferase component 1 of pyruvate dehydrogenase complex	-	-	-	-	chr10:23842542-23843352(+)	singleton
TgrandC1074G00000036261	uncharacterized protein LOC110417214	-	-	-	-	chr10:24957464-24958030(-)	dispersed
TgrandC1074G00000036285	Fatty acyl-CoA reductase	-	-	-	-	chr10:25442596-25442790(+)	singleton
TgrandC1074G00000036287	DUF4283 domain-containing protein	-	-	-	-	chr10:25447355-25447990(+)	dispersed
TgrandC1074G00000036350	vinorine synthase-like	-	-	-	-	chr10:26152879-26153151(+)	singleton
TgrandC1074G00000036364	Carboxypeptidase [Fragment]	GO:0004185;GO:0006508	-	-	-	chr10:26278784-26279851(-)	proximal
TgrandC1074G00000036392	Kinesin motor domain-containing protein	GO:0003777;GO:0005524;GO:0008017;GO:0007018;GO:0032886;GO:0048364	-	-	-	chr10:26582331-26583514(-)	proximal
TgrandC1074G00000036406	Uncharacterized protein	-	-	-	-	chr10:26686892-26687164(+)	dispersed
TgrandC1074G00000036438	putative disease resistance protein RGA3	-	-	-	-	chr10:26937400-26937855(+)	proximal
TgrandC1074G00000036461	vacuolar amino acid transporter 1-like	-	E	-	-	chr10:27055644-27059325(+)	proximal
TgrandC1074G00000036467	vacuolar amino acid transporter 1-like	-	-	-	-	chr10:27086209-27089373(+)	proximal
TgrandC1074G00000036504	Putative lysine-specific demethylase ELF6	-	-	-	-	chr10:27277658-27277921(+)	singleton
TgrandC1074G00000036525	CobW domain-containing protein [Fragment]	-	-	-	-	chr10:27477244-27477480(+)	singleton
TgrandC1074G00000036529	phosphoglucomutase [alpha-D-glucose-16-bisphosphate-dependent]	GO:0016868;GO:0006006	G	-	-	chr10:27498324-27501880(+)	proximal
TgrandC1074G00000036549	protein disulfide isomerase-like 1-4	-	-	-	-	chr10:27678173-27678460(+)	singleton
TgrandC1074G00000036610	mucin-17	-	-	-	-	chr10:28086868-28087194(+)	singleton
TgrandC1074G00000036629	Uncharacterized protein	-	-	-	-	chr10:28243635-28243937(+)	singleton
TgrandC1074G00000036802	Cysteine/Histidine-rich C1 domain family protein putative	-	-	-	-	chr10:29527258-29528915(+)	dispersed
TgrandC1074G00000036804	Ubiquitin-like protease family profile domain-containing protein	-	-	-	-	chr10:29535813-29536476(-)	dispersed
TgrandC1074G00000036822	F-box protein At2g39490-like	-	-	-	-	chr10:29642569-29642986(-)	proximal
TgrandC1074G00000036827	putative F-box/LRR-repeat protein At3g28410	-	-	-	-	chr10:29671080-29671552(-)	singleton
TgrandC1074G00000036863	Histone H4	-	-	-	-	chr10:29936081-29936278(+)	singleton
TgrandC1074G00000036871	Receptor like protein 53 putative	-	-	-	-	chr10:29986558-29987892(-)	dispersed
TgrandC1074G00000036941	protein SRG1-like	-	-	-	-	chr10:30397055-30397898(+)	segmental
TgrandC1074G00000036974	Delta-1-pyrroline-5-carboxylate synthase	-	E	1.2.1.41,2.7.2.11	-	chr10:30591683-30603770(-)	dispersed
TgrandC1074G00000037033	Cytochrome P450	GO:0004497;GO:0005506;GO:0016705;GO:0020037	-	-	-	chr10:30966609-30967410(+)	dispersed
TgrandC1074G00000037043	Uncharacterized protein	-	-	-	-	chr10:31026697-31027194(+)	singleton
TgrandC1074G00000037044	UDP-glycosyltransferase 76B1-like	-	-	-	-	chr10:31028285-31028467(+)	tandem
TgrandC1074G00000037046	F-box domain-containing protein	-	-	-	-	chr10:31032367-31032603(-)	dispersed
TgrandC1074G00000037058	7-deoxyloganetic acid glucosyltransferase-like	-	-	-	-	chr10:31077510-31077803(-)	tandem
TgrandC1074G00000037100	ARM repeat superfamily protein putative	-	-	-	-	chr10:31246742-31247072(-)	singleton
TgrandC1074G00000037144	putative receptor-like protein kinase At3g47110	-	-	-	-	chr10:31478088-31478387(+)	singleton
TgrandC1074G00000037160	Uncharacterized protein	-	-	-	-	chr10:31609740-31610060(+)	singleton
TgrandC1074G00000037164	uncharacterized protein LOC121217370	-	-	-	-	chr10:31632475-31632633(-)	singleton
TgrandC1074G00000037202	receptor-like protein kinase FERONIA	GO:0004714;GO:0006468	-	-	-	chr10:31927073-31927550(+)	proximal
TgrandC1074G00000037231	uncharacterized protein LOC110428081	-	-	-	-	chr10:32053110-32053469(-)	dispersed
TgrandC1074G00000037263	Uncharacterized protein	-	-	-	-	chr10:32266568-32266969(+)	singleton
TgrandC1074G00000037280	putative disease resistance protein At4g10780	-	-	-	-	chr10:32386362-32386592(-)	singleton
TgrandC1074G00000037294	Uncharacterized protein	-	-	-	-	chr10:32444558-32444842(+)	singleton
TgrandC1074G00000037351	probably inactive leucine-rich repeat receptor-like protein kinase IMK2	-	-	-	-	chr10:32785877-32786119(-)	singleton
TgrandC1074G00000037442	Nfc103	-	-	-	-	chr10:33190644-33191231(+)	singleton

## Sheet: Tcriollo
CLUSTER_ID	DESC	GO_ID	COG	EC	CAZy	Location	Spatial Arrangement
TcriolloG00000000015	Uncharacterized protein	-	-	-	-	ChrUnk:150261-152347(-)	singleton
TcriolloG00000000053	polyamine-modulated factor 1-binding protein 1 isoform X1	-	-	-	-	ChrUnk:552183-552344(-)	singleton
TcriolloG00000000060	ABC transporter B family member 15-like	GO:0016021;GO:0005524;GO:0140359;GO:0055085	-	-	-	ChrUnk:612424-612973(+)	proximal
TcriolloG00000000061	ABC transporter B family member 15-like	GO:0016021;GO:0005524	-	-	-	ChrUnk:613794-615467(+)	proximal
TcriolloG00000000086	Uncharacterized protein	-	-	-	-	ChrUnk:1159240-1159391(-)	singleton
TcriolloG00000000095	Leucine-rich repeat-containing N-terminal plant-type domain-containing protein	-	-	-	-	ChrUnk:1330533-1334023(-)	dispersed
TcriolloG00000000199	Uncharacterized protein	-	-	-	-	ChrUnk:3979127-3979504(+)	singleton
TcriolloG00000000229	Uncharacterized protein	-	-	-	-	ChrUnk:4469030-4470716(+)	singleton
TcriolloG00000000248	PREDICTED uncharacterized protein LOC18594690	-	-	-	-	ChrUnk:4775776-4776081(+)	singleton
TcriolloG00000000306	probable caffeine synthase 2	GO:0008168	-	-	-	ChrUnk:6107374-6108256(+)	tandem
TcriolloG00000000322	Uncharacterized protein	-	-	-	-	ChrUnk:6261431-6261714(-)	singleton
TcriolloG00000000327	Uncharacterized protein	-	-	-	-	ChrUnk:6347308-6347703(-)	singleton
TcriolloG00000000330	leucine--tRNA ligase	GO:0005524;GO:0006429;GO:0004823	-	-	-	ChrUnk:6463070-6463381(-)	dispersed
TcriolloG00000000347	Uncharacterized protein	-	-	-	-	ChrUnk:6666196-6666417(-)	singleton
TcriolloG00000000365	Leucine-rich repeat receptor protein kinase family protein putative	-	-	-	-	ChrUnk:7041505-7041726(+)	singleton
TcriolloG00000000373	DUF223 domain-containing protein	-	-	-	-	ChrUnk:7287881-7288556(+)	dispersed
TcriolloG00000000405	PREDICTED uncharacterized protein LOC18609182	-	-	-	-	ChrUnk:7648419-7648661(-)	singleton
TcriolloG00000000408	Npa1 domain-containing protein	-	-	-	-	ChrUnk:7697920-7698457(+)	dispersed
TcriolloG00000000454	DUF4216 domain-containing protein	-	-	-	-	ChrUnk:8602470-8603081(+)	dispersed
TcriolloG00000000483	Uncharacterized protein	GO:0016020	-	-	-	ChrUnk:9053399-9053771(+)	singleton
TcriolloG00000000517	Uncharacterized protein	-	-	-	-	ChrUnk:9515233-9515503(+)	singleton
TcriolloG00000000521	DNA polymerase	-	-	-	-	ChrUnk:9554817-9555123(+)	singleton
TcriolloG00000000522	DNA polymerase	GO:0000166;GO:0003677;GO:0003887;GO:0006260	-	-	-	ChrUnk:9555428-9555919(+)	singleton
TcriolloG00000000523	DNA polymerase	GO:0000166;GO:0003677;GO:0003887;GO:0006260	-	-	-	ChrUnk:9555932-9557491(+)	singleton
TcriolloG00000000528	uncharacterized 39 kDa protein in mitochondrial S-1 and S-2 DNA-like	-	-	-	-	ChrUnk:9562971-9564877(-)	singleton
TcriolloG00000000531	signal peptidase I	-	-	-	-	ChrUnk:9583493-9584056(-)	singleton
TcriolloG00000000575	transcription factor E2FC isoform X2	-	-	-	-	ChrUnk:10355421-10355696(+)	singleton
TcriolloG00000000577	RRM domain-containing protein	-	-	-	-	ChrUnk:10369029-10369403(-)	singleton
TcriolloG00000000604	AP complex subunit sigma	GO:0030117;GO:0016192;GO:0006886	-	-	-	chr1:34946-39594(+)	dispersed
TcriolloG00000000621	Thioredoxin reductase	GO:0016491	-	-	-	chr1:97850-98956(+)	dispersed
TcriolloG00000000636	Secreted protein	-	-	-	-	chr1:163252-163805(-)	singleton
TcriolloG00000000658	Uncharacterized protein	-	-	-	-	chr1:258166-258587(+)	singleton
TcriolloG00000000708	Uncharacterized protein	-	-	-	-	chr1:440153-440511(+)	singleton
TcriolloG00000000806	Fe2OG dioxygenase domain-containing protein	-	-	-	-	chr1:823276-824209(-)	tandem
TcriolloG00000000841	Vascular related NAC-domain protein 1 isoform 1	-	-	-	-	chr1:957435-957710(-)	singleton
TcriolloG00000000897	AB hydrolase-1 domain-containing protein	-	-	-	-	chr1:1205493-1205665(+)	singleton
TcriolloG00000000930	Uncharacterized protein	-	-	-	-	chr1:1309977-1310159(+)	proximal
TcriolloG00000000973	DYW domain-containing protein	GO:0008270	-	-	-	chr1:1469619-1469843(+)	dispersed
TcriolloG00000000998	Maf-like protein	GO:0047429	-	-	-	chr1:1573761-1574639(-)	proximal
TcriolloG00000001046	vicilin-like seed storage protein At2g18540	-	-	-	-	chr1:1782566-1783420(-)	dispersed
TcriolloG00000001064	Uncharacterized protein	-	-	-	-	chr1:1850648-1851037(+)	proximal
TcriolloG00000001071	anthocyanidin 3-O-glucosyltransferase 5-like	-	CG	2.4.1.111,2.4.1.218	GT1	chr1:1861892-1862820(-)	proximal
TcriolloG00000001101	Secreted protein	-	-	-	-	chr1:2016360-2021321(-)	singleton
TcriolloG00000001108	Uncharacterized protein	-	-	-	-	chr1:2044758-2044953(-)	singleton
TcriolloG00000001205	Uncharacterized protein	-	-	-	-	chr1:2461798-2462519(+)	singleton
TcriolloG00000001239	F-box family protein	-	-	-	-	chr1:2609988-2610194(+)	singleton
TcriolloG00000001255	Uncharacterized protein	-	-	-	-	chr1:2742612-2742917(+)	singleton
TcriolloG00000001261	Uncharacterized protein	-	-	-	-	chr1:2774912-2775118(+)	singleton
TcriolloG00000001275	Uncharacterized protein	-	-	-	-	chr1:2843435-2843891(-)	singleton
TcriolloG00000001291	Uncharacterized protein	-	-	-	-	chr1:2935449-2935718(-)	singleton
TcriolloG00000001348	Uncharacterized protein	-	-	-	-	chr1:3180029-3180220(+)	dispersed
TcriolloG00000001378	Late embryogenesis abundant protein LEA-18	-	-	-	-	chr1:3328544-3328837(-)	singleton
TcriolloG00000001491	Uncharacterized protein	-	-	-	-	chr1:3940015-3940747(-)	singleton
TcriolloG00000001547	MADS-box transcription factor 23-like	-	K	-	-	chr1:4247134-4250582(-)	segmental
TcriolloG00000001553	RRM domain-containing protein	-	-	-	-	chr1:4283087-4283554(-)	singleton
TcriolloG00000001574	probable mannitol dehydrogenase	-	-	-	-	chr1:4398722-4398892(+)	tandem
TcriolloG00000001588	DYW domain-containing protein	GO:0008270	-	-	-	chr1:4475649-4475906(-)	dispersed
TcriolloG00000001594	UDP-glycosyltransferase 91A1-like	-	-	-	-	chr1:4503782-4504030(-)	segmental
TcriolloG00000001595	UDP-glycosyltransferase 91A1	GO:0008194	-	-	-	chr1:4504053-4504692(-)	proximal
TcriolloG00000001620	Uncharacterized protein	-	-	-	-	chr1:4618964-4619209(+)	singleton
TcriolloG00000001626	Uncharacterized protein	-	-	-	-	chr1:4674024-4674368(+)	singleton
TcriolloG00000001662	uncharacterized protein LOC111292784	-	-	-	-	chr1:4908206-4909369(+)	singleton
TcriolloG00000001811	Uncharacterized protein	-	-	-	-	chr1:5685467-5685988(+)	singleton
TcriolloG00000001859	Pentatricopeptide repeat-containing protein	-	-	-	-	chr1:5976268-5976615(+)	singleton
TcriolloG00000001870	Pentatricopeptide repeat-containing protein	-	-	-	-	chr1:6027506-6027994(+)	singleton
TcriolloG00000001875	Reticulon-like protein	-	-	-	-	chr1:6050230-6050502(-)	dispersed
TcriolloG00000001902	glucan endo-13-beta-D-glucosidase	-	-	-	-	chr1:6196891-6198978(-)	singleton
TcriolloG00000001910	secreted RxLR effector protein 161-like	-	-	-	-	chr1:6286846-6287017(+)	singleton
TcriolloG00000001925	Uncharacterized protein	-	-	-	-	chr1:6373917-6374267(+)	singleton
TcriolloG00000001944	DUF4220 domain-containing protein	-	-	-	-	chr1:6488274-6488681(-)	dispersed
TcriolloG00000002008	Uncharacterized protein	GO:0016020	-	-	-	chr1:6855393-6855860(+)	singleton
TcriolloG00000002017	Outer membrane B	-	-	-	-	chr1:6894074-6894400(+)	singleton
TcriolloG00000002022	Uncharacterized protein	-	-	-	-	chr1:6941281-6942086(-)	singleton
TcriolloG00000002029	Uncharacterized protein	-	-	-	-	chr1:7034312-7034638(+)	singleton
TcriolloG00000002063	Flavin-containing monooxygenase	-	-	-	-	chr1:7223104-7223283(-)	singleton
TcriolloG00000002153	Uncharacterized protein	-	-	-	-	chr1:7802641-7803589(+)	singleton
TcriolloG00000002228	cysteine-rich receptor-like protein kinase 2	-	-	-	-	chr1:8305730-8306041(+)	dispersed
TcriolloG00000002270	Putative pentatricopeptide repeat-containing protein	-	-	-	-	chr1:8577130-8577471(+)	singleton
TcriolloG00000002279	Uncharacterized protein	-	-	-	-	chr1:8633371-8633833(+)	singleton
TcriolloG00000002285	Adaptin ear-binding coat-associated protein 1 NECAP-1 isoform 1	-	-	-	-	chr1:8663007-8663273(-)	singleton
TcriolloG00000002373	zinc finger CCCH domain-containing protein 48-like	GO:0005515	M	-	-	chr1:9264613-9266763(-)	proximal
TcriolloG00000002376	Uncharacterized protein	-	-	-	-	chr1:9273899-9274144(+)	singleton
TcriolloG00000002431	taxadiene 5-alpha hydroxylase	GO:0004497;GO:0005506;GO:0016705;GO:0020037	-	-	-	chr1:9697115-9697405(+)	dispersed
TcriolloG00000002432	taxadiene 5-alpha hydroxylase	-	-	-	-	chr1:9697585-9703548(+)	singleton
TcriolloG00000002512	DUF4283 domain-containing protein	-	-	-	-	chr1:10366820-10368656(-)	dispersed
TcriolloG00000002528	4-hydroxyphenylpyruvate dioxygenase	GO:0009072;GO:0003868	-	-	-	chr1:10565244-10565765(+)	proximal
TcriolloG00000002665	Uncharacterized protein	-	-	-	-	chr1:11698440-11698670(+)	singleton
TcriolloG00000002679	Uncharacterized protein	-	-	-	-	chr1:11775351-11775657(+)	singleton
TcriolloG00000002770	DBD Tnp Mut domain-containing protein	-	-	-	-	chr1:12431873-12432030(+)	singleton
TcriolloG00000002788	Uncharacterized protein	GO:0016020	-	-	-	chr1:12579818-12580228(+)	singleton
TcriolloG00000002796	F-box domain-containing protein	-	-	-	-	chr1:12624381-12624875(-)	tandem
TcriolloG00000002855	AAA+ ATPase domain-containing protein	-	-	-	-	chr1:13123271-13125757(+)	dispersed
TcriolloG00000002936	Uncharacterized protein	-	-	-	-	chr1:13802539-13802896(+)	singleton
TcriolloG00000002939	Uncharacterized protein	-	-	-	-	chr1:13811075-13811554(+)	singleton
TcriolloG00000003018	UDP-glycosyltransferase 74F2-like	-	-	-	-	chr1:14527196-14527583(+)	proximal
TcriolloG00000003053	Anaphase-promoting complex subunit 10	-	-	-	-	chr1:14813377-14813610(-)	dispersed
TcriolloG00000003095	YlmG protein like	-	-	-	-	chr1:15110960-15111250(+)	singleton
TcriolloG00000003160	Uncharacterized protein	GO:0016020	-	-	-	chr1:15672080-15672418(+)	singleton
TcriolloG00000003167	DUF4283 domain-containing protein	-	-	-	-	chr1:15788923-15789300(+)	singleton
TcriolloG00000003192	Uncharacterized protein	-	-	-	-	chr1:16300986-16301273(+)	singleton
TcriolloG00000003224	Carboxypeptidase [Fragment]	GO:0004185;GO:0006508	O	-	-	chr1:16608656-16608946(-)	dispersed
TcriolloG00000003231	Small ubiquitin-related modifier	GO:0005515	O	-	-	chr1:16642914-16643612(+)	segmental
TcriolloG00000003233	Uncharacterized protein	-	-	-	-	chr1:16649102-16649767(-)	singleton
TcriolloG00000003261	Leucine-rich repeat-containing N-terminal plant-type domain-containing protein	-	-	-	-	chr1:16881437-16881824(+)	singleton
TcriolloG00000003308	Uncharacterized protein	-	-	-	-	chr1:17286386-17286539(+)	dispersed
TcriolloG00000003349	Uncharacterized protein	-	-	-	-	chr1:18301005-18301301(-)	dispersed
TcriolloG00000003418	Uncharacterized protein	-	-	-	-	chr1:19954157-19955867(-)	dispersed
TcriolloG00000003500	40S ribosomal protein SA	-	-	-	-	chr1:22684237-22686314(-)	dispersed
TcriolloG00000003512	Uncharacterized protein	GO:0016020	-	-	-	chr1:23145809-23146324(+)	singleton
TcriolloG00000003605	C2 domain-containing protein	-	-	-	-	chr1:25528932-25529743(+)	dispersed
TcriolloG00000003608	C2 domain-containing protein	-	-	-	-	chr1:25536827-25537366(+)	dispersed
TcriolloG00000003771	Terpenoid cyclases family protein	-	-	-	-	chr1:27549156-27552600(+)	dispersed
TcriolloG00000003800	Ubiquitin-like protease family profile domain-containing protein	-	-	-	-	chr1:27878558-27878866(-)	dispersed
TcriolloG00000003814	Uncharacterized protein	-	-	-	-	chr1:28018903-28019466(-)	dispersed
TcriolloG00000003821	Myosin family protein with Dil domain putative	-	-	-	-	chr1:28105687-28105998(-)	singleton
TcriolloG00000003842	Protein kinase domain-containing protein [Fragment]	-	-	-	-	chr1:28452787-28453119(+)	singleton
TcriolloG00000003881	Uncharacterized protein	GO:0016020	-	-	-	chr1:28814953-28816072(+)	singleton
TcriolloG00000003890	Splicing factor U2af 38 kDa subunit	-	-	-	-	chr1:28844740-28845129(+)	singleton
TcriolloG00000003909	Uncharacterized protein	-	-	-	-	chr1:28945876-28946262(+)	singleton
TcriolloG00000003945	Uncharacterized protein	-	-	-	-	chr1:29226375-29227163(+)	singleton
TcriolloG00000003971	Proteasome subunit beta	GO:0005839;GO:0051603	-	-	-	chr1:29406559-29408381(+)	segmental
TcriolloG00000003972	Proteasome subunit beta	GO:0005839;GO:0051603	-	-	-	chr1:29408421-29409476(+)	dispersed
TcriolloG00000003999	Ubiquitin-like protease family profile domain-containing protein	-	-	-	-	chr1:29575103-29575393(+)	dispersed
TcriolloG00000004052	Potassium transporter	GO:0016020;GO:0015079;GO:0071805	-	-	-	chr1:29944533-29945243(+)	dispersed
TcriolloG00000004070	Uncharacterized protein	GO:0016020	-	-	-	chr1:30051615-30052219(-)	singleton
TcriolloG00000004087	Drebrin-like protein	-	-	-	-	chr1:30144011-30145375(+)	singleton
TcriolloG00000004105	putative E3 ubiquitin-protein ligase RF298	-	-	-	-	chr1:30264177-30264863(+)	dispersed
TcriolloG00000004120	PREDICTED uncharacterized protein LOC108660485	-	-	-	-	chr1:30330050-30330820(-)	singleton
TcriolloG00000004145	RNA-binding protein-defense related 1 isoform 1	-	-	-	-	chr1:30447338-30450806(-)	singleton
TcriolloG00000004154	uncharacterized protein LOC110414293	-	-	-	-	chr1:30501422-30503344(-)	singleton
TcriolloG00000004212	Potassium transporter 5	-	-	-	-	chr1:30828296-30828523(+)	singleton
TcriolloG00000004225	glutathione transferase	-	O	2.5.1.18	-	chr1:30898773-30899545(+)	tandem
TcriolloG00000004232	Uncharacterized protein	-	-	-	-	chr1:30926799-30927866(+)	singleton
TcriolloG00000004233	desiccation-related protein PCC13-62-like	-	-	-	-	chr1:30947260-30947924(+)	proximal
TcriolloG00000004357	GATA-type domain-containing protein	-	-	-	-	chr1:31706362-31706754(+)	singleton
TcriolloG00000004364	Uncharacterized protein	-	-	-	-	chr1:31736919-31737353(+)	singleton
TcriolloG00000004436	glycine-rich cell wall structural protein-like	-	-	-	-	chr1:32084200-32085051(+)	singleton
TcriolloG00000004470	Golgi apparatus membrane protein TVP23	GO:0016021	S	-	-	chr1:32312096-32313197(-)	segmental
TcriolloG00000004517	Uncharacterized protein	-	-	-	-	chr1:32556232-32556453(-)	singleton
TcriolloG00000004595	PREDICTED uncharacterized protein LOC18613866	-	-	-	-	chr1:32962354-32962711(+)	singleton
TcriolloG00000004610	Uncharacterized protein	-	-	-	-	chr1:33047087-33047332(+)	singleton
TcriolloG00000004620	Uncharacterized protein	-	-	-	-	chr1:33073914-33074195(+)	singleton
TcriolloG00000004633	UDP-Glycosyltransferase superfamily protein	-	-	-	-	chr1:33119305-33120211(+)	singleton
TcriolloG00000004668	Uncharacterized protein	-	-	-	-	chr1:33334036-33334236(-)	singleton
TcriolloG00000004746	Uncharacterized protein	-	-	-	-	chr1:33742400-33742864(+)	singleton
TcriolloG00000004753	Uncharacterized protein	-	-	-	-	chr1:33771989-33772348(+)	singleton
TcriolloG00000004776	hydroquinone glucosyltransferase-like	-	-	-	-	chr1:33871786-33872028(-)	proximal
TcriolloG00000004814	F-box/kelch-repeat protein At3g61590	-	-	-	-	chr1:34035464-34035784(+)	singleton
TcriolloG00000004853	Uncharacterized protein	GO:0016020	-	-	-	chr1:34158133-34158378(-)	singleton
TcriolloG00000004904	Zinc finger RING-H2-type domain-containing protein	-	-	-	-	chr1:34395675-34398486(+)	singleton
TcriolloG00000004955	putative ripening-related protein 1	-	-	-	-	chr1:34653321-34654359(-)	tandem
TcriolloG00000004963	putative ripening-related protein 2	GO:0016020	-	-	-	chr1:34682375-34683154(+)	tandem
TcriolloG00000004974	acetyl-CoA carboxytransferase	-	-	-	-	chr1:34742785-34743525(-)	singleton
TcriolloG00000005026	Uncharacterized protein	-	-	-	-	chr1:34953265-34954248(+)	singleton
TcriolloG00000005070	DH200=94 genomic scaffold scaffold 1376	-	-	-	-	chr1:35144512-35144895(+)	dispersed
TcriolloG00000005075	Uncharacterized protein	-	-	-	-	chr1:35152689-35152991(+)	singleton
TcriolloG00000005081	Uncharacterized protein	-	-	-	-	chr1:35168442-35168765(+)	singleton
TcriolloG00000005082	Uncharacterized protein	-	-	-	-	chr1:35172310-35173938(-)	singleton
TcriolloG00000005124	Uncharacterized protein	-	-	-	-	chr1:35358088-35358369(+)	singleton
TcriolloG00000005141	vestitone reductase-like	-	V	1.1.1.348	-	chr1:35425099-35426136(-)	tandem
TcriolloG00000005180	CASP-like protein	-	-	-	-	chr1:35586709-35586930(+)	singleton
TcriolloG00000005188	Uncharacterized protein	-	-	-	-	chr1:35606017-35606436(+)	singleton
TcriolloG00000005192	Uncharacterized protein	-	-	-	-	chr1:35610654-35610869(+)	singleton
TcriolloG00000005206	Calcium-transporting ATPase	GO:0000166	-	-	-	chr1:35665355-35666854(+)	dispersed
TcriolloG00000005228	Uncharacterized protein	-	-	-	-	chr1:35769905-35770471(+)	singleton
TcriolloG00000005242	Secreted protein	-	-	-	-	chr1:35842288-35842551(+)	singleton
TcriolloG00000005294	putative UPF0481 protein At3g02645	-	-	-	-	chr1:36089388-36090688(-)	proximal
TcriolloG00000005344	Uncharacterized protein	-	-	-	-	chr1:36277241-36277753(+)	singleton
TcriolloG00000005366	rust resistance kinase Lr10	-	-	-	-	chr1:36405483-36405869(-)	proximal
TcriolloG00000005367	rust resistance kinase Lr10-like	-	T	2.7.11.1	-	chr1:36405896-36406492(-)	proximal
TcriolloG00000005400	Uncharacterized protein	-	-	-	-	chr1:36532091-36532486(+)	singleton
TcriolloG00000005412	Small GTPase RacB	GO:0003924;GO:0005525;GO:0007264	S	-	-	chr1:36572165-36575140(-)	dispersed
TcriolloG00000005423	Secreted protein	-	-	-	-	chr1:36604802-36605161(+)	singleton
TcriolloG00000005439	Uncharacterized protein isoform 2	-	-	-	-	chr1:36673435-36675105(+)	singleton
TcriolloG00000005457	Uncharacterized protein	-	-	-	-	chr1:36753297-36753500(+)	singleton
TcriolloG00000005469	uncharacterized protein LOC111313701	-	-	-	-	chr1:36802162-36802560(+)	singleton
TcriolloG00000005491	PGA cap domain-containing protein	-	-	-	-	chr1:36885267-36885918(+)	tandem
TcriolloG00000005540	Arabinogalactan peptide 23	GO:0016020	-	-	-	chr1:37100631-37100831(+)	singleton
TcriolloG00000005574	Uncharacterized protein	-	-	-	-	chr1:37244942-37245581(+)	singleton
TcriolloG00000005581	Uncharacterized protein	-	-	-	-	chr1:37290868-37291101(+)	singleton
TcriolloG00000005603	Peroxidase	GO:0004601;GO:0020037;GO:0006979	-	-	-	chr2:114026-114283(+)	dispersed
TcriolloG00000005657	Uncharacterized protein	-	-	-	-	chr2:341802-342127(-)	singleton
TcriolloG00000005665	Uncharacterized protein	-	-	-	-	chr2:413985-415016(+)	singleton
TcriolloG00000005704	F-box domain-containing protein	GO:0005515	K	-	-	chr2:614745-615790(-)	proximal
TcriolloG00000005721	Uncharacterized protein isoform 2	-	-	-	-	chr2:737808-738484(-)	singleton
TcriolloG00000005727	GYF domain-containing protein	GO:0005515	-	-	-	chr2:759662-761058(-)	dispersed
TcriolloG00000005749	PREDICTED uncharacterized protein LOC108660603	-	-	-	-	chr2:828106-828288(+)	singleton
TcriolloG00000005766	PREDICTED uncharacterized protein LOC18607118 isoform X2	-	-	-	-	chr2:887978-888278(+)	singleton
TcriolloG00000005770	Uncharacterized protein	-	-	-	-	chr2:895630-895830(+)	singleton
TcriolloG00000005827	Uncharacterized protein	-	-	-	-	chr2:1194158-1194457(-)	singleton
TcriolloG00000005906	Pentatricopeptide repeat superfamily protein isoform 6	-	-	-	-	chr2:1545923-1547043(-)	singleton
TcriolloG00000005922	Uncharacterized protein	-	-	-	-	chr2:1619507-1621950(+)	singleton
TcriolloG00000005941	Uncharacterized protein	-	-	-	-	chr2:1666497-1667587(-)	singleton
TcriolloG00000005963	Branched-chain-amino-acid aminotransferase	GO:0004084;GO:0009081	-	-	-	chr2:1729247-1732848(+)	proximal
TcriolloG00000005986	Uncharacterized protein	-	-	-	-	chr2:1855860-1856096(+)	singleton
TcriolloG00000006007	BURP domain-containing protein [Fragment]	-	-	-	-	chr2:1937018-1937352(-)	dispersed
TcriolloG00000006008	BURP domain-containing protein	-	-	-	-	chr2:1937373-1937544(-)	singleton
TcriolloG00000006014	hypothetical protein	-	-	-	-	chr2:1963139-1963635(-)	singleton
TcriolloG00000006016	Uncharacterized protein	-	-	-	-	chr2:1976000-1976203(+)	singleton
TcriolloG00000006118	Isopropylmalate dehydrogenase-like domain-containing protein	-	-	-	-	chr2:2399912-2403284(-)	dispersed
TcriolloG00000006136	Uncharacterized protein	GO:0016020	-	-	-	chr2:2464863-2465099(-)	singleton
TcriolloG00000006190	Uncharacterized protein	-	-	-	-	chr2:2720751-2721086(+)	singleton
TcriolloG00000006202	kunitz trypsin inhibitor 5-like	GO:0004866	-	-	-	chr2:2769654-2770025(+)	proximal
TcriolloG00000006225	Ubiquitin-conjugating enzyme 23 isoform 1	-	-	-	-	chr2:2880105-2880811(+)	singleton
TcriolloG00000006232	Uncharacterized protein	-	-	-	-	chr2:2914583-2914984(+)	dispersed
TcriolloG00000006265	Uncharacterized protein	-	-	-	-	chr2:3071238-3071540(+)	singleton
TcriolloG00000006267	Uncharacterized protein	-	-	-	-	chr2:3082438-3082770(+)	singleton
TcriolloG00000006289	Uncharacterized protein	-	-	-	-	chr2:3166226-3166565(+)	singleton
TcriolloG00000006343	Binding protein putative	-	-	-	-	chr2:3341273-3341456(-)	singleton
TcriolloG00000006366	disease susceptibility protein LOV1-like	-	-	-	-	chr2:3414527-3415075(-)	singleton
TcriolloG00000006371	Disease resistance RPS2-like protein	-	-	-	-	chr2:3440407-3440816(+)	singleton
TcriolloG00000006389	SAUR-like auxin-responsive protein family	-	-	-	-	chr2:3503544-3503730(+)	singleton
TcriolloG00000006400	auxin-responsive protein SAUR21-like	GO:0009733	-	-	-	chr2:3528282-3528495(+)	proximal
TcriolloG00000006425	Uncharacterized protein	-	-	-	-	chr2:3619890-3620147(+)	singleton
TcriolloG00000006455	Uncharacterized protein	-	-	-	-	chr2:3756047-3756355(+)	singleton
TcriolloG00000006464	B-box zinc finger protein 20-like	-	-	-	-	chr2:3802683-3802874(-)	singleton
TcriolloG00000006475	hexokinase	-	-	-	-	chr2:3885316-3885519(+)	singleton
TcriolloG00000006525	aureusidin synthase-like	GO:0004097	S	1.10.3.1	-	chr2:4116561-4117010(+)	tandem
TcriolloG00000006527	Polyphenol oxidase C-terminal domain-containing protein	-	-	-	-	chr2:4129466-4129708(+)	singleton
TcriolloG00000006539	epoxide hydrolase 4-like	-	-	-	-	chr2:4197511-4198975(-)	proximal
TcriolloG00000006550	Uncharacterized protein	-	-	-	-	chr2:4267154-4269551(+)	singleton
TcriolloG00000006673	Carboxypeptidase	GO:0004185;GO:0006508	-	-	-	chr2:4851296-4851661(-)	dispersed
TcriolloG00000006774	Copper ion binding protein putative	-	-	-	-	chr2:5373033-5373812(-)	singleton
TcriolloG00000006795	Cinnamyl alcohol dehydrogenase	GO:0045551;GO:0009809	Q	1.1.1.195	-	chr2:5455488-5456064(-)	segmental
TcriolloG00000006938	Uncharacterized protein	-	-	-	-	chr2:6147887-6148186(+)	singleton
TcriolloG00000006949	Tetratricopeptide repeat-like superfamily protein	-	-	-	-	chr2:6189074-6189879(-)	singleton
TcriolloG00000006974	Uncharacterized protein	-	-	-	-	chr2:6329861-6330295(+)	singleton
TcriolloG00000006985	Protein kinase domain-containing protein	-	-	-	-	chr2:6429647-6429886(+)	tandem
TcriolloG00000007029	Periaxin-like protein	-	-	-	-	chr2:6638261-6638567(+)	singleton
TcriolloG00000007093	7-deoxyloganetin glucosyltransferase-like	-	-	-	-	chr2:6951725-6952096(-)	proximal
TcriolloG00000007095	chaperone protein dnaJ A6 chloroplastic-like	-	-	-	-	chr2:6964324-6964475(-)	segmental
TcriolloG00000007107	Uncharacterized protein	-	-	-	-	chr2:7051333-7051494(+)	singleton
TcriolloG00000007159	peroxidase	GO:0004601;GO:0020037;GO:0006979	-	-	-	chr2:7373457-7373807(-)	tandem
TcriolloG00000007175	Laccase-14 putative	-	-	-	-	chr2:7461683-7461901(+)	singleton
TcriolloG00000007215	alpha-13-mannosyl-glycoprotein 2-beta-N-acetylglucosaminyltransferase	-	-	-	-	chr2:7637774-7639554(+)	singleton
TcriolloG00000007260	Alpha-galactosidase	GO:0004553;GO:0005975	-	-	-	chr2:7898956-7901393(+)	tandem
TcriolloG00000007268	Uncharacterized protein	-	-	-	-	chr2:7933289-7933627(+)	singleton
TcriolloG00000007271	Secreted protein	-	-	-	-	chr2:7946444-7946803(+)	singleton
TcriolloG00000007283	DUF639 domain-containing protein	-	-	-	-	chr2:7998152-7999780(+)	dispersed
TcriolloG00000007291	Tetratricopeptide repeat [TPR]-like superfamily protein	-	-	-	-	chr2:8080261-8080581(-)	tandem
TcriolloG00000007322	Peroxidase	GO:0004601;GO:0020037;GO:0006979	-	-	-	chr2:8233779-8234891(+)	dispersed
TcriolloG00000007323	peroxidase	GO:0004601;GO:0020037;GO:0006979	-	-	-	chr2:8234937-8235281(+)	dispersed
TcriolloG00000007333	probable RNA helicase SDE3	-	-	-	-	chr2:8264687-8267549(+)	proximal
TcriolloG00000007410	Translation initiation factor IF-2	-	-	-	-	chr2:8689499-8689906(+)	singleton
TcriolloG00000007433	STOREKEEPER protein-like	-	-	-	-	chr2:8869095-8870219(+)	singleton
TcriolloG00000007436	cytochrome P450 81E8-like	GO:0004497;GO:0005506;GO:0016705;GO:0020037	-	-	-	chr2:8880117-8880344(+)	dispersed
TcriolloG00000007455	Uncharacterized protein	-	-	-	-	chr2:8979190-8979588(+)	singleton
TcriolloG00000007463	uncharacterized protein LOC122668419	-	-	-	-	chr2:9125263-9125451(-)	singleton
TcriolloG00000007476	RNase H type-1 domain-containing protein	-	-	-	-	chr2:9205285-9205734(-)	singleton
TcriolloG00000007565	t-SNARE coiled-coil homology domain-containing protein	GO:0016020;GO:0016192	-	-	-	chr2:9961120-9961557(+)	segmental
TcriolloG00000007664	pentatricopeptide repeat-containing protein At2g20710 mitochondrial-like	-	S	-	-	chr2:10790104-10790466(+)	singleton
TcriolloG00000007680	Uncharacterized protein	-	-	-	-	chr2:10909956-10910204(-)	singleton
TcriolloG00000007704	Uncharacterized protein	-	-	-	-	chr2:11108528-11110219(-)	singleton
TcriolloG00000007716	Glutamate receptor	-	-	-	-	chr2:11163738-11164307(+)	dispersed
TcriolloG00000007738	tyrosine aminotransferase-like	GO:0003824	-	-	-	chr2:11371447-11372750(+)	proximal
TcriolloG00000007786	Zinc ion bindingnucleic acid binding-like protein	-	-	-	-	chr2:11816369-11816720(+)	dispersed
TcriolloG00000007798	Uncharacterized protein	-	-	-	-	chr2:11944853-11945065(-)	singleton
TcriolloG00000007917	Uncharacterized protein	GO:0016020	-	-	-	chr2:13180026-13180370(-)	singleton
TcriolloG00000007941	LOB domain-containing protein 24-like	-	S	-	-	chr2:13624661-13625690(-)	dispersed
TcriolloG00000007951	glycerophosphodiester phosphodiesterase	-	C	3.1.4.46	-	chr2:13858910-13859119(-)	segmental
TcriolloG00000007956	Uncharacterized protein	-	-	-	-	chr2:13925483-13925863(-)	singleton
TcriolloG00000007963	Uncharacterized protein	-	-	-	-	chr2:14094551-14095757(-)	singleton
TcriolloG00000007970	hypothetical protein	-	-	-	-	chr2:14304748-14305218(-)	dispersed
TcriolloG00000008006	Uncharacterized protein	-	-	-	-	chr2:15063256-15063487(+)	dispersed
TcriolloG00000008016	Uncharacterized protein	-	-	-	-	chr2:15184131-15184490(+)	singleton
TcriolloG00000008134	cytochrome P450 78A5-like	GO:0004497;GO:0005506;GO:0016705;GO:0020037	-	-	-	chr2:17263280-17263708(-)	dispersed
TcriolloG00000008135	cytochrome P450 78A5-like	GO:0004497;GO:0005506;GO:0016705;GO:0020037	-	-	-	chr2:17263733-17265446(-)	dispersed
TcriolloG00000008137	Cytochrome P450 78A5-like	GO:0004497;GO:0005506;GO:0016705;GO:0020037	-	-	-	chr2:17265931-17266158(-)	dispersed
TcriolloG00000008139	Cytosine-specific methyltransferase	-	-	-	-	chr2:17305000-17312752(+)	singleton
TcriolloG00000008188	Uncharacterized protein	GO:0016020	-	-	-	chr2:18049122-18049529(+)	singleton
TcriolloG00000008189	Uncharacterized protein	-	-	-	-	chr2:18068512-18068754(-)	singleton
TcriolloG00000008238	RNase H domain-containing protein	-	-	-	-	chr2:18981766-18981923(-)	singleton
TcriolloG00000008239	RNase H domain-containing protein	-	-	-	-	chr2:18982065-18986146(-)	singleton
TcriolloG00000008322	Uncharacterized protein	-	-	-	-	chr2:22426829-22427137(+)	dispersed
TcriolloG00000008351	amino-acid permease BAT1 isoform X1	GO:0055085;GO:0022857;GO:0016020;GO:0006865	E	-	-	chr2:23200648-23201357(-)	tandem
TcriolloG00000008375	DUF4283 domain-containing protein	-	-	-	-	chr2:23935526-23935828(-)	singleton
TcriolloG00000008408	Uncharacterized protein	-	-	-	-	chr2:24872009-24873471(-)	dispersed
TcriolloG00000008464	Aspergillus nuclease S1	GO:0003676;GO:0006308;GO:0004519	-	-	-	chr2:25908671-25909244(-)	dispersed
TcriolloG00000008526	Ribulose bisphosphate carboxylase small subunit chloroplastic	GO:0009507;GO:0016829;GO:0019253	E	4.1.1.39	-	chr2:27962910-27964410(-)	proximal
TcriolloG00000008528	Ribulose bisphosphate carboxylase small subunit chloroplastic	GO:0009507;GO:0019253	E	4.1.1.39	-	chr2:27966342-27967278(-)	proximal
TcriolloG00000008536	Uncharacterized protein	-	-	-	-	chr2:28197976-28198350(+)	singleton
TcriolloG00000008538	Uncharacterized protein	-	-	-	-	chr2:28254757-28256811(-)	dispersed
TcriolloG00000008568	Uncharacterized protein	-	-	-	-	chr2:28940723-28941124(+)	singleton
TcriolloG00000008601	glutathione transferase	-	-	-	-	chr2:29631321-29633265(-)	tandem
TcriolloG00000008628	BHLH domain-containing protein	-	K	-	-	chr2:29819008-29824229(+)	dispersed
TcriolloG00000008674	non-functional NADPH-dependent codeinone reductase 2-like	GO:0016491	-	-	-	chr2:30385642-30385979(-)	tandem
TcriolloG00000008685	WD REPEATS REGION domain-containing protein	GO:0005515	-	-	-	chr2:30495714-30496049(+)	dispersed
TcriolloG00000008699	Uncharacterized protein	-	-	-	-	chr2:30704848-30705609(-)	singleton
TcriolloG00000008767	Uncharacterized protein	-	-	-	-	chr2:31434698-31436871(-)	singleton
TcriolloG00000008818	Uncharacterized protein	-	-	-	-	chr2:32167668-32168048(+)	singleton
TcriolloG00000008909	Uncharacterized protein	-	-	-	-	chr2:32886765-32887299(-)	singleton
TcriolloG00000008918	ciliogenesis-associated TTC17-interacting protein	-	-	-	-	chr2:33018393-33019322(-)	dispersed
TcriolloG00000008962	Secreted protein	-	-	-	-	chr2:33474977-33475207(+)	singleton
TcriolloG00000008985	Proteasome subunit beta	GO:0005839;GO:0004298;GO:0051603	O	3.4.25.1	-	chr2:33638982-33640264(-)	dispersed
TcriolloG00000009015	ultraviolet-B receptor UVR8-like isoform X1	-	-	-	-	chr2:33938772-33939493(-)	singleton
TcriolloG00000009022	Very-long-chain 3-oxoacyl-CoA reductase 1-like	-	-	-	-	chr2:33995077-33995455(-)	tandem
TcriolloG00000009023	Uncharacterized protein	-	-	-	-	chr2:34019941-34020708(+)	singleton
TcriolloG00000009025	Uncharacterized protein	-	-	-	-	chr2:34026334-34026930(+)	singleton
TcriolloG00000009031	Uncharacterized protein	GO:0016020	-	-	-	chr2:34075407-34075766(+)	singleton
TcriolloG00000009038	CCHC-type domain-containing protein	-	-	-	-	chr2:34149407-34149626(+)	singleton
TcriolloG00000009051	uncharacterized protein LOC110634544	-	-	-	-	chr2:34204366-34205049(+)	singleton
TcriolloG00000009134	Secreted protein	GO:0016020	-	-	-	chr2:34714458-34714706(+)	singleton
TcriolloG00000009150	Uncharacterized protein [Fragment]	-	-	-	-	chr2:34802505-34802882(+)	singleton
TcriolloG00000009190	Uncharacterized protein	-	-	-	-	chr2:35104372-35106580(+)	singleton
TcriolloG00000009193	Chaperone DnaJ-domain superfamily protein putative	-	-	-	-	chr2:35130435-35130683(+)	singleton
TcriolloG00000009230	Uncharacterized protein	-	-	-	-	chr2:35408254-35408572(-)	singleton
TcriolloG00000009319	Uncharacterized protein	-	-	-	-	chr2:36426328-36426627(+)	singleton
TcriolloG00000009342	Phorbol-ester/DAG-type domain-containing protein	-	-	-	-	chr2:36607285-36607551(-)	dispersed
TcriolloG00000009406	lignin-forming anionic peroxidase-like	GO:0004601;GO:0020037;GO:0006979	-	-	-	chr2:37018408-37018881(-)	tandem
TcriolloG00000009429	alkane hydroxylase MAH1-like	GO:0004497;GO:0005506;GO:0016705;GO:0020037	-	-	-	chr2:37259849-37260017(+)	proximal
TcriolloG00000009461	biorientation of chromosomes in cell division protein 1-like 1 isoform X1	-	-	-	-	chr2:37530360-37530509(+)	dispersed
TcriolloG00000009471	PREDICTED uncharacterized protein LOC108661639	-	-	-	-	chr2:37629720-37630025(+)	dispersed
TcriolloG00000009492	Purple acid phosphatase	-	-	-	-	chr2:37775670-37776736(+)	proximal
TcriolloG00000009509	Uncharacterized protein	-	-	-	-	chr2:37901853-37902245(+)	singleton
TcriolloG00000009524	Uncharacterized protein	GO:0016020	-	-	-	chr2:38032024-38032371(+)	singleton
TcriolloG00000009550	Uncharacterized protein MANES 15G135500	-	-	-	-	chr2:38160507-38160836(+)	singleton
TcriolloG00000009587	sigma intracellular receptor 2-like	-	-	-	-	chr2:38408755-38409110(-)	tandem
TcriolloG00000009598	Uncharacterized protein	-	-	-	-	chr2:38465458-38465977(-)	singleton
TcriolloG00000009676	Uncharacterized protein	-	-	-	-	chr2:38960532-38960934(+)	singleton
TcriolloG00000009691	Uncharacterized protein	-	-	-	-	chr2:39050787-39051161(-)	singleton
TcriolloG00000009718	Protein kinase domain-containing protein	-	-	-	-	chr2:39176272-39176763(+)	proximal
TcriolloG00000009732	Uncharacterized protein	-	-	-	-	chr2:39250749-39252677(-)	singleton
TcriolloG00000009751	fructokinase-like 2 chloroplastic isoform X1	-	-	-	-	chr2:39349109-39349381(+)	singleton
TcriolloG00000009756	Uncharacterized protein	-	-	-	-	chr2:39382967-39383408(-)	singleton
TcriolloG00000009765	F-box associated domain-containing protein	-	-	-	-	chr2:39408992-39409207(-)	singleton
TcriolloG00000009866	Prefoldin chaperone subunit family protein	-	-	-	-	chr2:39855901-39858941(+)	singleton
TcriolloG00000009913	Uncharacterized protein	-	-	-	-	chr2:40086517-40086855(+)	singleton
TcriolloG00000009914	Expansin A1 ALPHA 1EXPA1	-	-	-	-	chr2:40094818-40095153(+)	singleton
TcriolloG00000009976	Uncharacterized protein	-	-	-	-	chr2:40377012-40377350(+)	singleton
TcriolloG00000009995	vacuolar protein sorting-associated protein 29	GO:0030904;GO:0042147	U	-	-	chr2:40453778-40456022(-)	dispersed
TcriolloG00000010001	uncharacterized protein LOC110428181 isoform X3	-	-	-	-	chr2:40476237-40476678(+)	singleton
TcriolloG00000010053	Os09g0408750 protein	-	-	-	-	chr2:40709976-40710287(+)	singleton
TcriolloG00000010057	Uncharacterized protein	-	-	-	-	chr2:40731873-40732172(-)	singleton
TcriolloG00000010091	Uncharacterized protein	-	-	-	-	chr2:40875043-40875468(-)	singleton
TcriolloG00000010099	Uncharacterized protein	-	-	-	-	chr2:40930178-40930648(+)	singleton
TcriolloG00000010146	Uncharacterized protein	-	-	-	-	chr2:41131046-41131942(-)	singleton
TcriolloG00000010203	Uncharacterized protein	-	-	-	-	chr3:302334-302540(-)	singleton
TcriolloG00000010271	Uncharacterized protein	-	-	-	-	chr3:641352-641868(-)	singleton
TcriolloG00000010279	CCHC-type domain-containing protein	-	-	-	-	chr3:690628-691002(+)	singleton
TcriolloG00000010295	Uncharacterized protein	-	-	-	-	chr3:818337-818543(-)	dispersed
TcriolloG00000010306	Uncharacterized protein	-	-	-	-	chr3:894735-895161(+)	singleton
TcriolloG00000010316	Glutaredoxin domain-containing protein	-	O	-	-	chr3:962208-962971(-)	tandem
TcriolloG00000010333	Uncharacterized protein	-	-	-	-	chr3:1154470-1155072(+)	singleton
TcriolloG00000010360	C2 domain-containing protein	-	-	-	-	chr3:1312843-1313213(-)	dispersed
TcriolloG00000010374	Putative spermidine synthase-like protein	-	-	-	-	chr3:1397689-1398072(+)	singleton
TcriolloG00000010429	Uncharacterized protein [Fragment]	GO:0016020	-	-	-	chr3:1628968-1629303(+)	singleton
TcriolloG00000010435	phosphoglucomutase [alpha-D-glucose-16-bisphosphate-dependent]	GO:0005975;GO:0004614	-	-	-	chr3:1655262-1655705(-)	dispersed
TcriolloG00000010444	Uncharacterized protein	-	-	-	-	chr3:1691272-1691601(+)	singleton
TcriolloG00000010452	Uncharacterized protein	-	-	-	-	chr3:1772322-1772588(+)	singleton
TcriolloG00000010569	LEAF RUST 10 DISEASE-RESISTANCE LOCUS RECEPTOR-LIKE PROTEIN KINASE-like 1	GO:0030247	-	-	-	chr3:2653603-2654391(+)	segmental
TcriolloG00000010622	Jacalin-like lectin domain containing protein [Fragment]	-	-	-	-	chr3:2973157-2973447(+)	singleton
TcriolloG00000010649	Uncharacterized protein	-	-	-	-	chr3:3200131-3200522(-)	singleton
TcriolloG00000010660	PMEI domain-containing protein	-	-	-	-	chr3:3345732-3346286(+)	singleton
TcriolloG00000010688	Uncharacterized protein	-	-	-	-	chr3:3705596-3706132(+)	dispersed
TcriolloG00000010697	alpha-dioxygenase 2	GO:0004601;GO:0020037;GO:0006979	S	-	-	chr3:3779305-3789109(-)	dispersed
TcriolloG00000010700	Uncharacterized protein	-	-	-	-	chr3:3874817-3875029(+)	singleton
TcriolloG00000010701	Uncharacterized protein	-	-	-	-	chr3:3877815-3878204(+)	singleton
TcriolloG00000010712	mitotic-spindle organizing protein 1B-like	GO:0000931;GO:0033566	-	-	-	chr3:3992067-3993058(+)	dispersed
TcriolloG00000010734	Uncharacterized protein	-	-	-	-	chr3:4500105-4500729(+)	dispersed
TcriolloG00000010789	Uncharacterized protein	-	-	-	-	chr3:5380248-5380635(-)	singleton
TcriolloG00000010797	Protein kinase domain-containing protein	-	-	-	-	chr3:5431799-5431962(+)	singleton
TcriolloG00000010877	Uncharacterized protein	-	-	-	-	chr3:6847314-6847517(+)	singleton
TcriolloG00000010896	Uncharacterized protein	-	-	-	-	chr3:7133257-7133978(+)	singleton
TcriolloG00000010988	organic cation/carnitine transporter 1	-	S	-	-	chr3:9539512-9540120(-)	singleton
TcriolloG00000011074	Uncharacterized protein	GO:0016020	-	-	-	chr3:12766796-12767044(-)	singleton
TcriolloG00000011136	uncharacterized protein LOC110426385	-	-	-	-	chr3:14056395-14056780(-)	singleton
TcriolloG00000011195	Integrase catalytic domain-containing protein	-	-	-	-	chr3:16275357-16276334(+)	dispersed
TcriolloG00000011232	ent-kaurenoic acid oxidase 1-like	-	-	-	-	chr3:17092467-17092825(+)	singleton
TcriolloG00000011237	Uncharacterized protein	-	-	-	-	chr3:17123402-17123739(+)	singleton
TcriolloG00000011239	Uncharacterized protein	GO:0016020	-	-	-	chr3:17140057-17140386(+)	singleton
TcriolloG00000011259	isochorismate synthase	GO:0008909	-	-	-	chr3:17262794-17264701(-)	singleton
TcriolloG00000011267	Reverse transcriptase domain-containing protein	-	-	-	-	chr3:17317934-17323511(-)	singleton
TcriolloG00000011271	Uncharacterized protein	-	-	-	-	chr3:17371824-17373080(-)	singleton
TcriolloG00000011327	CCHC-type domain-containing protein	-	-	-	-	chr3:19008752-19008923(-)	dispersed
TcriolloG00000011341	Ovule protein	GO:0016020	-	-	-	chr3:19361709-19362008(+)	dispersed
TcriolloG00000011350	Endosomal targeting BRO1-like domain-containing protein isoform 1	GO:0005840;GO:0003735	-	-	-	chr3:19586354-19586614(-)	singleton
TcriolloG00000011383	Uncharacterized protein	-	-	-	-	chr3:20834299-20836460(-)	singleton
TcriolloG00000011411	Reverse transcriptase domain-containing protein	-	-	-	-	chr3:21261172-21261576(-)	singleton
TcriolloG00000011447	Uncharacterized protein	-	-	-	-	chr3:21690042-21690448(-)	singleton
TcriolloG00000011454	Ubiquitin-like protease family profile domain-containing protein	-	-	-	-	chr3:21742312-21742700(+)	dispersed
TcriolloG00000011522	TPX2 importin domain-containing protein	-	-	-	-	chr3:22417184-22417666(+)	singleton
TcriolloG00000011620	DNAJ protein JJJ1 homolog	-	-	-	-	chr3:23458893-23459150(-)	proximal
TcriolloG00000011623	Uncharacterized protein	-	-	-	-	chr3:23473088-23473471(+)	singleton
TcriolloG00000011669	COBRA-like protein	GO:0010215	-	-	-	chr3:23743709-23743996(-)	proximal
TcriolloG00000011685	CCHC-type domain-containing protein	-	-	-	-	chr3:24107908-24108144(+)	dispersed
TcriolloG00000011687	Uncharacterized protein	-	-	-	-	chr3:24134379-24134639(+)	singleton
TcriolloG00000011705	dof zinc finger protein DOF5	-	-	-	-	chr3:24251231-24251453(-)	singleton
TcriolloG00000011739	disease resistance protein At4g27190-like	GO:0003700;GO:0043565;GO:0006355	-	-	-	chr3:24488606-24489594(+)	proximal
TcriolloG00000011749	WRKY domain-containing protein	-	K	-	-	chr3:24608260-24611871(+)	tandem
TcriolloG00000011761	uridine-cytidine kinase C-like	-	-	-	-	chr3:24762021-24762251(+)	segmental
TcriolloG00000011805	cytochrome P450 71A26-like	GO:0004497;GO:0005506;GO:0016705;GO:0020037	-	-	-	chr3:25077777-25078502(+)	proximal
TcriolloG00000011823	galactinol--sucrose galactosyltransferase	-	-	-	-	chr3:25141967-25142804(+)	proximal
TcriolloG00000011829	Uncharacterized protein	-	-	-	-	chr3:25170137-25170526(-)	singleton
TcriolloG00000011869	Alkyl transferase	GO:0016765	-	-	-	chr3:25450370-25450651(-)	dispersed
TcriolloG00000011884	vinorine synthase-like	-	S	2.3.1.133	-	chr3:25515092-25515754(+)	tandem
TcriolloG00000011923	Uncharacterized protein	-	-	-	-	chr3:25758156-25758704(+)	singleton
TcriolloG00000011970	Cytochrome b561 domain-containing protein	GO:0016020	S	-	-	chr3:25997150-25997671(+)	dispersed
TcriolloG00000011980	Uncharacterized protein	-	-	-	-	chr3:26044449-26044784(+)	singleton
TcriolloG00000011987	Uncharacterized protein	-	-	-	-	chr3:26071527-26071751(-)	singleton
TcriolloG00000012012	Uncharacterized protein	-	-	-	-	chr3:26197874-26198218(-)	singleton
TcriolloG00000012031	Uncharacterized protein	-	-	-	-	chr3:26326904-26328292(-)	singleton
TcriolloG00000012088	Uncharacterized protein	-	-	-	-	chr3:26694088-26694558(+)	singleton
TcriolloG00000012115	light-harvesting complex-like protein 3 isotype 1 chloroplastic	-	-	-	-	chr3:26828084-26828479(+)	singleton
TcriolloG00000012122	DNA helicase	GO:0003677;GO:0003678;GO:0005524;GO:0016787;GO:0032508	-	-	-	chr3:26854710-26858200(+)	singleton
TcriolloG00000012133	histone-lysine N-methyltransferase H3 lysine-9 specific SUVH5-like	-	-	-	-	chr3:26886548-26886751(-)	singleton
TcriolloG00000012159	Uncharacterized protein	-	-	-	-	chr3:27023877-27024204(-)	singleton
TcriolloG00000012162	Uncharacterized protein	-	-	-	-	chr3:27039045-27039302(-)	singleton
TcriolloG00000012212	Uncharacterized protein	-	-	-	-	chr3:27291040-27291294(+)	singleton
TcriolloG00000012277	Uncharacterized protein	-	-	-	-	chr3:27654214-27654718(+)	singleton
TcriolloG00000012321	Zinc finger A20 and AN1 domain-containing stress-associated protein 8	-	-	-	-	chr3:27863913-27864868(-)	singleton
TcriolloG00000012351	BHLH domain-containing protein	GO:0003700;GO:0046983;GO:0006357	-	-	-	chr3:28023562-28023873(+)	singleton
TcriolloG00000012413	Uncharacterized protein	-	-	-	-	chr3:28423475-28423983(-)	singleton
TcriolloG00000012426	Uncharacterized protein	-	-	-	-	chr3:28497248-28497552(-)	singleton
TcriolloG00000012447	GTP-binding protein 1 isoform 1	-	-	-	-	chr3:28641603-28642523(+)	singleton
TcriolloG00000012474	HMA domain-containing protein	GO:0046872	P	-	-	chr3:28761404-28762300(-)	segmental
TcriolloG00000012505	Putative ovule protein	-	-	-	-	chr3:28923945-28924739(+)	singleton
TcriolloG00000012525	Integrase catalytic domain-containing protein	-	-	-	-	chr3:29017912-29018133(-)	singleton
TcriolloG00000012565	Thioredoxin domain-containing protein	-	-	-	-	chr3:29219458-29219820(+)	singleton
TcriolloG00000012574	WRKY DNA-binding protein 27 putative	-	-	-	-	chr3:29262524-29263203(+)	singleton
TcriolloG00000012588	Uncharacterized protein	-	-	-	-	chr3:29315563-29315772(-)	singleton
TcriolloG00000012592	Uncharacterized protein	-	-	-	-	chr3:29319284-29319546(-)	singleton
TcriolloG00000012633	Uncharacterized protein	-	-	-	-	chr3:29504228-29504530(+)	singleton
TcriolloG00000012644	Uncharacterized protein	-	-	-	-	chr3:29568881-29569153(-)	singleton
TcriolloG00000012691	Uncharacterized protein	-	-	-	-	chr3:29806212-29806601(+)	singleton
TcriolloG00000012695	Gamma-irradiation and mitomycin c induced 1 putative isoform 4	-	-	-	-	chr3:29819153-29820336(-)	singleton
TcriolloG00000012754	Uncharacterized protein	-	-	-	-	chr3:30108598-30108953(+)	singleton
TcriolloG00000012764	Yippee family zinc-binding protein putative isoform 2	-	-	-	-	chr3:30159286-30159766(-)	singleton
TcriolloG00000012794	putative disease resistance RPP13-like protein 1 isoform X1	-	-	-	-	chr3:30269295-30269906(+)	dispersed
TcriolloG00000012868	F-box protein SKIP31	-	-	-	-	chr3:30570115-30570482(+)	singleton
TcriolloG00000012877	Uncharacterized protein	-	-	-	-	chr3:30601828-30602166(+)	singleton
TcriolloG00000012910	Uncharacterized protein	-	-	-	-	chr3:30774608-30774937(+)	singleton
TcriolloG00000012924	Uncharacterized protein	-	-	-	-	chr3:30831962-30832351(-)	singleton
TcriolloG00000012940	Reverse transcriptase domain-containing protein	-	-	-	-	chr3:30922903-30923310(+)	singleton
TcriolloG00000012944	Plant neutral invertase family protein	-	-	-	-	chr3:30942575-30943243(+)	singleton
TcriolloG00000012950	Uncharacterized protein	-	-	-	-	chr3:30948644-30949074(+)	singleton
TcriolloG00000012956	Bromo domain-containing protein	-	-	-	-	chr3:30982690-30983061(+)	dispersed
TcriolloG00000012966	O-succinylhomoserine sulfhydrylase	-	-	-	-	chr3:31033147-31033545(+)	singleton
TcriolloG00000013019	replication factor C subunit 3-like	-	-	-	-	chr3:31247163-31247456(-)	singleton
TcriolloG00000013032	LEA 2 domain-containing protein	-	-	-	-	chr3:31299202-31299525(-)	singleton
TcriolloG00000013035	Uncharacterized protein	-	-	-	-	chr3:31309718-31310107(+)	singleton
TcriolloG00000013073	Uncharacterized protein	-	-	-	-	chr3:31494960-31495319(+)	singleton
TcriolloG00000013089	ent-kaurenoic acid oxidase 2-like	GO:0004497;GO:0005506;GO:0016705;GO:0020037	Q	1.14.13.79	-	chr3:31562180-31563159(-)	tandem
TcriolloG00000013116	Uncharacterized protein	-	-	-	-	chr3:31699402-31699752(+)	singleton
TcriolloG00000013143	Uncharacterized protein	-	-	-	-	chr3:31843660-31843932(-)	singleton
TcriolloG00000013149	Uncharacterized protein	-	-	-	-	chr3:31897506-31897955(-)	singleton
TcriolloG00000013153	60S ribosomal protein L37a isoform X1	GO:0005840;GO:0003735;GO:0006412	J	-	-	chr3:31914620-31915490(+)	segmental
TcriolloG00000013177	Nucleotid trans domain-containing protein	-	-	-	-	chr3:32024080-32024343(+)	singleton
TcriolloG00000013181	Uncharacterized protein	-	-	-	-	chr3:32048320-32049377(-)	singleton
TcriolloG00000013185	subtilisin-like protease SBT2	GO:0006508;GO:0004252	-	-	-	chr3:32079659-32082036(+)	dispersed
TcriolloG00000013187	Glutamate/phenylalanine/leucine/valine dehydrogenase C-terminal domain-containing protein	GO:0016491;GO:0006520	-	-	-	chr3:32084470-32086135(+)	segmental
TcriolloG00000013189	Uncharacterized protein	-	-	-	-	chr3:32088418-32088708(+)	singleton
TcriolloG00000013193	ankyrin repeat-containing protein BDA1-like	-	-	-	-	chr3:32096105-32096561(+)	singleton
TcriolloG00000013197	ankyrin repeat-containing protein BDA1 isoform X3	-	-	-	-	chr3:32108662-32109237(-)	proximal
TcriolloG00000013198	PGG domain-containing protein	-	-	-	-	chr3:32109542-32109867(-)	proximal
TcriolloG00000013330	Bifunctional inhibitor/plant lipid transfer protein/seed storage helical domain-containing protein	-	-	-	-	chr3:32795283-32795617(-)	segmental
TcriolloG00000013342	Uncharacterized protein	-	-	-	-	chr3:32871320-32871865(-)	singleton
TcriolloG00000013399	Amine oxidase	GO:0005507;GO:0008131;GO:0048038;GO:0009308	-	-	-	chr3:33191225-33191773(-)	proximal
TcriolloG00000013405	Uncharacterized protein	-	-	-	-	chr3:33212047-33212415(+)	singleton
TcriolloG00000013446	Uncharacterized protein	-	-	-	-	chr3:33408131-33408457(+)	singleton
TcriolloG00000013467	subtilisin-like protease SBT1	GO:0004252;GO:0006508	-	-	-	chr3:33478415-33479108(+)	proximal
TcriolloG00000013497	dTDP-4-dehydrorhamnose reductase	-	G	4.2.1.46,4.2.1.76	-	chr3:33601078-33601404(-)	proximal
TcriolloG00000013505	Uncharacterized protein	-	-	-	-	chr3:33642781-33643056(+)	singleton
TcriolloG00000013522	Uncharacterized protein	GO:0016020	-	-	-	chr3:33741117-33741389(-)	singleton
TcriolloG00000013556	Thaumatin-like protein	-	-	-	-	chr3:33907548-33907766(+)	tandem
TcriolloG00000013569	Putative LRR receptor-like serine/threonine-protein kinase	-	-	-	-	chr3:33960890-33961219(+)	singleton
TcriolloG00000013641	EGF-like domain-containing protein	GO:0016021	-	-	-	chr3:34289340-34291466(-)	dispersed
TcriolloG00000013688	SKP1-like protein	-	-	-	-	chr3:34526693-34527065(+)	singleton
TcriolloG00000013692	Uncharacterized protein	-	-	-	-	chr3:34543279-34543602(+)	singleton
TcriolloG00000013705	Prenyl-dependent CAAX protease	-	-	-	-	chr3:34608990-34609280(+)	singleton
TcriolloG00000013712	Uncharacterized protein	-	-	-	-	chr3:34636438-34638617(-)	singleton
TcriolloG00000013772	NAD-dependent epimerase/dehydratase domain-containing protein	-	-	-	-	chr3:34894721-34895513(+)	tandem
TcriolloG00000013783	Uncharacterized protein	-	-	-	-	chr3:34935120-34935424(-)	singleton
TcriolloG00000013784	Uncharacterized protein	-	-	-	-	chr3:34942246-34943085(-)	singleton
TcriolloG00000013849	cellulose synthase-like protein G3	GO:0016020;GO:0016760;GO:0030244	-	-	-	chr3:35215858-35216655(+)	tandem
TcriolloG00000013857	Cyclin-dependent kinase E1 isoform 2	-	-	-	-	chr3:35259923-35260145(-)	singleton
TcriolloG00000013918	Uncharacterized protein	-	-	-	-	chr3:35495488-35495804(+)	singleton
TcriolloG00000013924	Uncharacterized protein [Fragment]	-	-	-	-	chr3:35509392-35509889(+)	singleton
TcriolloG00000013930	Uncharacterized protein	-	-	-	-	chr3:35537390-35537788(-)	singleton
TcriolloG00000013960	DUF4220 domain-containing protein	-	-	-	-	chr3:35692602-35692835(+)	proximal
TcriolloG00000013961	DUF4220 domain-containing protein	GO:0016020	S	-	-	chr3:35692920-35694810(+)	proximal
TcriolloG00000013991	DUF1995 domain-containing protein	-	-	-	-	chr3:35850583-35851728(+)	singleton
TcriolloG00000014019	Uncharacterized protein	-	-	-	-	chr3:35982588-35982889(+)	singleton
TcriolloG00000014024	Uncharacterized protein	GO:0016020	-	-	-	chr3:36001139-36001468(+)	singleton
TcriolloG00000014062	60S ribosomal protein L13	GO:0005840;GO:0003735;GO:0006412	-	-	-	chr3:36174187-36174438(-)	dispersed
TcriolloG00000014110	Transmembrane 9 superfamily member	-	-	-	-	chr4:114958-120873(+)	singleton
TcriolloG00000014229	DEAD-box ATP-dependent RNA helicase 46 isoform X2	-	-	-	-	chr4:737657-738019(+)	singleton
TcriolloG00000014272	Uncharacterized protein	-	-	-	-	chr4:976470-976853(-)	singleton
TcriolloG00000014298	Transmembrane protein 245	-	-	-	-	chr4:1116561-1117280(+)	dispersed
TcriolloG00000014346	Uncharacterized protein	-	-	-	-	chr4:1361951-1362325(-)	singleton
TcriolloG00000014353	RNA-binding protein 7 isoform X1	-	-	-	-	chr4:1395888-1396205(-)	singleton
TcriolloG00000014375	NAC domain protein	-	-	-	-	chr4:1532456-1532776(+)	singleton
TcriolloG00000014380	RING-type domain-containing protein	-	-	-	-	chr4:1544056-1544476(-)	dispersed
TcriolloG00000014416	Uncharacterized protein MANES 17G107000	-	-	-	-	chr4:1700101-1700577(+)	singleton
TcriolloG00000014442	Mitochondrial pyruvate carrier	-	-	-	-	chr4:1836934-1837229(-)	singleton
TcriolloG00000014474	UPF0481 protein At3g47200-like	-	-	-	-	chr4:2003885-2004154(+)	proximal
TcriolloG00000014506	Chloride channel B isoform 4	-	-	-	-	chr4:2185329-2185478(-)	singleton
TcriolloG00000014515	Uncharacterized protein	-	-	-	-	chr4:2221479-2221765(-)	singleton
TcriolloG00000014535	Uncharacterized protein	-	-	-	-	chr4:2344386-2344589(-)	singleton
TcriolloG00000014549	Uncharacterized protein	-	-	-	-	chr4:2414173-2415527(+)	singleton
TcriolloG00000014597	Uncharacterized protein	-	-	-	-	chr4:2737929-2738435(-)	singleton
TcriolloG00000014613	Uncharacterized protein	-	-	-	-	chr4:2832264-2832506(-)	singleton
TcriolloG00000014650	Uncharacterized protein	-	-	-	-	chr4:3048105-3048581(+)	singleton
TcriolloG00000014656	J domain-containing protein	-	-	-	-	chr4:3064930-3065316(+)	singleton
TcriolloG00000014710	tRNA-5-taurinomethyluridine 2-sulfurtransferase	-	-	-	-	chr4:3381746-3382141(+)	singleton
TcriolloG00000014727	RING-type domain-containing protein	-	-	-	-	chr4:3596349-3596732(+)	singleton
TcriolloG00000014759	Uncharacterized protein	-	-	-	-	chr4:3879171-3879431(+)	singleton
TcriolloG00000014837	4-coumarate--CoA ligase	-	-	-	-	chr4:5842926-5843543(-)	dispersed
TcriolloG00000014855	TPX2 family protein	-	-	-	-	chr4:6532124-6532471(-)	dispersed
TcriolloG00000014932	Peptidyl-prolyl cis-trans isomerase	GO:0003677;GO:0003755;GO:0006364	O	5.2.1.8	-	chr4:9025907-9026212(+)	dispersed
TcriolloG00000015019	Uncharacterized protein	-	-	-	-	chr4:11558806-11559123(+)	dispersed
TcriolloG00000015034	Uncharacterized protein	-	-	-	-	chr4:12150114-12150571(-)	dispersed
TcriolloG00000015070	hypersensitive-induced response protein 2	-	C	-	-	chr4:12691730-12694598(+)	segmental
TcriolloG00000015096	Auxin response factor	GO:0003677;GO:0006355;GO:0009725	-	-	-	chr4:13233594-13234108(-)	dispersed
TcriolloG00000015098	Auxin response factor	GO:0003677;GO:0006355;GO:0009725	K	-	-	chr4:13235130-13235310(-)	proximal
TcriolloG00000015102	Auxin response factor	GO:0003677;GO:0006355;GO:0009725	-	-	-	chr4:13309352-13310125(-)	dispersed
TcriolloG00000015119	Uncharacterized protein	-	-	-	-	chr4:14197011-14197256(-)	singleton
TcriolloG00000015143	probable leucine-rich repeat receptor-like protein kinase At1g35710	-	-	-	-	chr4:14695636-14696925(-)	dispersed
TcriolloG00000015181	uncharacterized protein LOC111292393	-	-	-	-	chr4:15327598-15328082(-)	singleton
TcriolloG00000015210	Uncharacterized protein	-	-	-	-	chr4:15563426-15580996(-)	singleton
TcriolloG00000015232	Uncharacterized protein	-	-	-	-	chr4:15963419-15963634(-)	singleton
TcriolloG00000015348	Transcription factor TFIIB	-	-	-	-	chr4:16800096-16801838(-)	singleton
TcriolloG00000015378	Ubiquitin-like protease family profile domain-containing protein	-	-	-	-	chr4:17087581-17087871(+)	dispersed
TcriolloG00000015410	ABC transporter B family member 27	-	-	-	-	chr4:17424559-17424960(-)	singleton
TcriolloG00000015512	RING-type E3 ubiquitin transferase	-	-	-	-	chr4:18119278-18119508(-)	dispersed
TcriolloG00000015513	U-box domain-containing protein 5	-	-	-	-	chr4:18119545-18120039(-)	dispersed
TcriolloG00000015521	Strubbelig-receptor family 5 isoform 2	-	-	-	-	chr4:18146599-18147033(-)	singleton
TcriolloG00000015529	RNase H type-1 domain-containing protein	-	-	-	-	chr4:18227382-18227536(+)	singleton
TcriolloG00000015544	Uncharacterized protein	-	-	-	-	chr4:18325054-18325221(+)	singleton
TcriolloG00000015545	Uncharacterized protein	-	-	-	-	chr4:18328023-18328374(+)	singleton
TcriolloG00000015636	Uncharacterized protein	-	-	-	-	chr4:19151881-19152122(+)	singleton
TcriolloG00000015638	F-box/FBD/LRR-repeat protein At1g13570-like	-	-	-	-	chr4:19178270-19179114(+)	singleton
TcriolloG00000015686	RRM domain-containing protein	-	-	-	-	chr4:19611389-19612366(-)	singleton
TcriolloG00000015760	Uncharacterized protein	-	-	-	-	chr4:20421156-20421380(-)	singleton
TcriolloG00000015791	probable S-adenosylmethionine-dependent methyltransferase At5g38780	GO:0008168	-	-	-	chr4:20643809-20644150(-)	proximal
TcriolloG00000015802	2-hydroxyacyl-CoA lyase	GO:0000287;GO:0030976	-	-	-	chr4:20709825-20710666(+)	tandem
TcriolloG00000015865	Uncharacterized protein	-	-	-	-	chr4:21167319-21167611(-)	singleton
TcriolloG00000015911	Uncharacterized protein	-	-	-	-	chr4:21464974-21465301(-)	singleton
TcriolloG00000015916	Uncharacterized protein	GO:0016020	-	-	-	chr4:21530194-21530472(+)	singleton
TcriolloG00000015963	Secreted protein	-	-	-	-	chr4:22062807-22063025(+)	singleton
TcriolloG00000015988	receptor-like protein 12	-	-	-	-	chr4:22167153-22167695(+)	dispersed
TcriolloG00000015989	receptor-like protein 12	-	T	-	-	chr4:22168779-22169565(+)	proximal
TcriolloG00000015994	Abhydrolase 3 domain-containing protein	-	-	-	-	chr4:22259786-22260596(-)	singleton
TcriolloG00000016091	Uncharacterized protein	-	-	-	-	chr4:22821726-22821984(+)	singleton
TcriolloG00000016096	RING-type E3 ubiquitin transferase	-	-	-	-	chr4:22832669-22833002(-)	singleton
TcriolloG00000016263	succinate-semialdehyde dehydrogenase mitochondrial	-	-	-	-	chr4:23908253-23908444(+)	singleton
TcriolloG00000016284	Chitin-binding type-1 domain-containing protein	-	-	-	-	chr4:24087667-24088073(+)	tandem
TcriolloG00000016349	Uncharacterized protein	-	-	-	-	chr4:24450930-24451214(+)	singleton
TcriolloG00000016353	auxin-induced protein X15-like	GO:0009733	S	-	-	chr4:24456001-24456294(-)	tandem
TcriolloG00000016388	UDP-glycosyltransferase 89C1-like	-	-	-	-	chr4:24656326-24656616(+)	proximal
TcriolloG00000016398	Uncharacterized protein	-	-	-	-	chr4:24705369-24705683(+)	singleton
TcriolloG00000016416	putative disease resistance protein RGA3	-	-	-	-	chr4:24847022-24847396(-)	dispersed
TcriolloG00000016503	oil body-associated protein 1A-like	-	S	-	-	chr4:25386942-25387604(+)	dispersed
TcriolloG00000016507	Protein kinase domain-containing protein	-	-	-	-	chr4:25402251-25402544(-)	proximal
TcriolloG00000016574	Histidine protein methyltransferase 1 homolog	-	-	-	-	chr4:25777346-25777582(+)	singleton
TcriolloG00000016594	Uncharacterized protein	-	-	-	-	chr4:25914998-25915303(-)	singleton
TcriolloG00000016610	Uncharacterized protein	-	-	-	-	chr4:25972152-25972691(-)	singleton
TcriolloG00000016616	Uncharacterized protein	-	-	-	-	chr4:26015749-26016117(+)	singleton
TcriolloG00000016630	Pentatricopeptide repeat-containing protein	GO:0005515	-	-	-	chr4:26101001-26104012(+)	singleton
TcriolloG00000016691	Uncharacterized protein	-	-	-	-	chr4:26465188-26465487(+)	singleton
TcriolloG00000016712	Uncharacterized protein	-	-	-	-	chr4:26586524-26586742(-)	singleton
TcriolloG00000016768	glycine-rich cell wall structural protein 2	-	-	-	-	chr4:26875665-26876335(+)	singleton
TcriolloG00000016854	Uncharacterized protein	-	-	-	-	chr4:27259872-27260177(+)	singleton
TcriolloG00000016899	Uncharacterized protein	-	-	-	-	chr4:27470111-27473514(+)	singleton
TcriolloG00000016913	glucose and ribitol dehydrogenase-like	-	Q	-	-	chr4:27525259-27525954(+)	proximal
TcriolloG00000016954	Uncharacterized protein	-	-	-	-	chr4:27739254-27739517(+)	singleton
TcriolloG00000016959	Uncharacterized protein	-	-	-	-	chr4:27762328-27762660(+)	singleton
TcriolloG00000016984	Uncharacterized protein	-	-	-	-	chr4:27894098-27896907(-)	singleton
TcriolloG00000017062	perakine reductase-like isoform X2	-	-	-	-	chr4:28263528-28263703(-)	segmental
TcriolloG00000017076	Sulfotransferase	-	-	-	-	chr4:28342097-28343099(+)	tandem
TcriolloG00000017196	1-aminocyclopropane-1-carboxylate oxidase homolog 1-like	-	Q	-	-	chr4:28952743-28954151(+)	tandem
TcriolloG00000017209	1-aminocyclopropane-1-carboxylate oxidase homolog 1-like	-	-	-	-	chr4:29009357-29010164(+)	tandem
TcriolloG00000017230	Serine/threonine-protein phosphatase	-	-	-	-	chr4:29094783-29095118(+)	singleton
TcriolloG00000017286	Uncharacterized protein	-	-	-	-	chr4:29370860-29371078(+)	singleton
TcriolloG00000017317	Uncharacterized protein	-	-	-	-	chr4:29558127-29558318(-)	singleton
TcriolloG00000017344	Disease resistance family protein / LRR family protein putative	-	-	-	-	chr4:29657250-29657825(+)	proximal
TcriolloG00000017400	F-box/kelch-repeat protein At3g06240-like	-	-	-	-	chr4:29868378-29868626(-)	tandem
TcriolloG00000017496	transcription termination factor MTERF15 mitochondrial-like	GO:0003690;GO:0006355	-	-	-	chr4:30270905-30271423(+)	dispersed
TcriolloG00000017502	ISWI chromatin-remodeling complex ATPase CHR11	-	-	-	-	chr4:30294754-30295937(+)	proximal
TcriolloG00000017521	Uncharacterized protein	-	-	-	-	chr4:30408597-30409119(-)	singleton
TcriolloG00000017526	transcription termination factor MTERF8 chloroplastic-like	-	-	-	-	chr4:30436386-30436601(-)	singleton
TcriolloG00000017587	Condensin-2 complex subunit D3 isoform 1	-	-	-	-	chr4:30652879-30653201(+)	singleton
TcriolloG00000017663	major allergen Pru ar 1	GO:0004864;GO:0010427;GO:0038023;GO:0009738	-	-	-	chr4:30950727-30951587(-)	tandem
TcriolloG00000017687	Uncharacterized protein	-	-	-	-	chr4:31048300-31048587(+)	singleton
TcriolloG00000017698	dihydrolipoyl dehydrogenase 2 chloroplastic-like isoform X1	-	-	-	-	chr4:31094039-31094221(-)	singleton
TcriolloG00000017824	Uncharacterized protein	-	-	-	-	chr4:31608595-31608923(-)	singleton
TcriolloG00000017832	ADP-ribosylation factor	-	-	-	-	chr4:31633166-31633642(-)	singleton
TcriolloG00000017834	Pectinesterase inhibitor domain-containing protein	-	-	-	-	chr4:31635785-31636599(-)	singleton
TcriolloG00000017857	Uncharacterized protein	-	-	-	-	chr4:31758219-31758587(-)	singleton
TcriolloG00000017858	Receptor-like protein kinase	-	-	-	-	chr4:31759818-31760152(+)	singleton
TcriolloG00000017902	Uncharacterized protein	-	-	-	-	chr5:38359-38633(+)	singleton
TcriolloG00000017917	Pectin lyase-like superfamily protein	-	-	-	-	chr5:95097-95411(+)	singleton
TcriolloG00000017930	pentatricopeptide repeat-containing protein At2g06000-like	-	-	-	-	chr5:141865-142345(-)	singleton
TcriolloG00000017939	Pentatricopeptide repeat-containing protein	-	-	-	-	chr5:179285-179683(+)	singleton
TcriolloG00000017946	Uncharacterized protein	-	-	-	-	chr5:208873-209963(-)	singleton
TcriolloG00000017959	cation/H[+] antiporter 15-like	-	-	-	-	chr5:269700-269927(+)	singleton
TcriolloG00000017960	cation/H[+] antiporter 15-like	-	-	-	-	chr5:270148-270471(+)	dispersed
TcriolloG00000017972	AP2/ERF domain-containing protein	-	-	-	-	chr5:313115-313286(+)	singleton
TcriolloG00000018001	Uncharacterized protein	-	-	-	-	chr5:403548-403811(+)	singleton
TcriolloG00000018040	PREDICTED uncharacterized protein LOC18597515	-	-	-	-	chr5:586998-587885(+)	singleton
TcriolloG00000018058	Histone deacetylase complex subunit SAP30 Sin3 binding domain-containing protein	GO:0005515	-	-	-	chr5:674266-681979(-)	tandem
TcriolloG00000018072	RING/U-box superfamily protein putative isoform 1	-	-	-	-	chr5:747807-748344(-)	singleton
TcriolloG00000018104	probable LRR receptor-like serine/threonine-protein kinase At3g47570	-	T	2.7.11.1	-	chr5:870995-872644(-)	segmental
TcriolloG00000018118	Uncharacterized protein	-	-	-	-	chr5:934999-935217(+)	singleton
TcriolloG00000018213	Uncharacterized protein	-	-	-	-	chr5:1318082-1318378(+)	singleton
TcriolloG00000018217	Glyoxal oxidase-related protein	-	-	-	-	chr5:1335429-1335770(-)	singleton
TcriolloG00000018226	Uncharacterized protein	GO:0016020	-	-	-	chr5:1367641-1367970(+)	singleton
TcriolloG00000018236	Secreted protein	-	-	-	-	chr5:1399461-1399837(-)	singleton
TcriolloG00000018237	PREDICTED loricrin	-	-	-	-	chr5:1402361-1402938(+)	singleton
TcriolloG00000018241	glycine-rich protein DOT1	-	-	-	-	chr5:1411572-1412400(+)	singleton
TcriolloG00000018298	WRKY DNA-binding protein 49 putative	-	-	-	-	chr5:1684909-1685205(+)	singleton
TcriolloG00000018353	RRM domain-containing protein	GO:0003723	H	-	-	chr5:1941234-1941986(-)	dispersed
TcriolloG00000018362	Uncharacterized protein	-	-	-	-	chr5:1992564-1992932(-)	singleton
TcriolloG00000018421	Reverse transcriptase domain-containing protein	-	-	-	-	chr5:2276218-2278352(-)	singleton
TcriolloG00000018473	RNA binding family protein putative isoform 1	-	-	-	-	chr5:2481274-2481532(-)	singleton
TcriolloG00000018496	Ovule protein	-	-	-	-	chr5:2604139-2604495(-)	singleton
TcriolloG00000018508	Uncharacterized protein	-	-	-	-	chr5:2649936-2650421(-)	singleton
TcriolloG00000018544	Uncharacterized protein	-	-	-	-	chr5:2848625-2848852(-)	singleton
TcriolloG00000018553	Laccase	GO:0005507;GO:0016491	Q	1.10.3.2	-	chr5:2897970-2898970(-)	dispersed
TcriolloG00000018576	Uncharacterized protein	-	-	-	-	chr5:3041140-3041448(+)	singleton
TcriolloG00000018593	Uncharacterized protein	-	-	-	-	chr5:3121973-3122532(-)	singleton
TcriolloG00000018617	histidine--tRNA ligase	GO:0005737	-	-	-	chr5:3269216-3269741(+)	singleton
TcriolloG00000018694	Zf-RVT domain-containing protein	-	-	-	-	chr5:3865222-3865590(+)	singleton
TcriolloG00000018714	Uncharacterized protein	-	-	-	-	chr5:4011242-4011544(+)	singleton
TcriolloG00000018746	Uncharacterized protein	-	-	-	-	chr5:4151454-4151693(+)	singleton
TcriolloG00000018770	Uncharacterized protein	-	-	-	-	chr5:4314458-4317035(-)	singleton
TcriolloG00000018789	Putative cytochrome P450	-	-	-	-	chr5:4441540-4441953(+)	singleton
TcriolloG00000018854	60S acidic ribosomal protein P2-4-like	GO:0031640;GO:0050832	-	-	-	chr5:5219216-5219534(-)	singleton
TcriolloG00000018869	Integrase catalytic domain-containing protein	GO:0003676	-	-	-	chr5:5365217-5365537(+)	dispersed
TcriolloG00000018964	Uncharacterized protein	-	-	-	-	chr5:6170906-6171253(+)	singleton
TcriolloG00000018994	4Fe-4S ferredoxin-type domain-containing protein	-	-	-	-	chr5:6386813-6387386(-)	singleton
TcriolloG00000019020	PREDICTED uncharacterized protein LOC18598310	-	-	-	-	chr5:6837068-6837795(-)	singleton
TcriolloG00000019054	Uncharacterized protein	-	-	-	-	chr5:7630088-7630321(-)	singleton
TcriolloG00000019152	L-type lectin-domain containing receptor kinase IX-like	-	T	-	-	chr5:9375511-9375837(+)	dispersed
TcriolloG00000019165	RNA-directed DNA polymerase	-	-	-	-	chr5:9601027-9601286(+)	singleton
TcriolloG00000019217	Uncharacterized protein	-	-	-	-	chr5:10541008-10541385(+)	singleton
TcriolloG00000019257	Uncharacterized protein	-	-	-	-	chr5:12191916-12192198(-)	dispersed
TcriolloG00000019259	Uncharacterized protein	-	-	-	-	chr5:12337562-12337870(-)	singleton
TcriolloG00000019355	Uncharacterized protein	-	-	-	-	chr5:17005100-17005351(+)	dispersed
TcriolloG00000019373	1-phosphatidylinositol 4-kinase	-	-	-	-	chr5:17660626-17660865(+)	singleton
TcriolloG00000019384	Uncharacterized protein	-	-	-	-	chr5:17919387-17919629(+)	singleton
TcriolloG00000019420	Uncharacterized protein	-	-	-	-	chr5:18821633-18822277(+)	singleton
TcriolloG00000019451	Reverse transcriptase domain-containing protein	-	-	-	-	chr5:19966571-19966858(+)	singleton
TcriolloG00000019462	DUF1985 domain-containing protein	-	-	-	-	chr5:20529182-20530261(+)	dispersed
TcriolloG00000019478	Reverse transcriptase domain-containing protein	-	-	-	-	chr5:21270742-21271121(+)	dispersed
TcriolloG00000019522	Uncharacterized protein	-	-	-	-	chr5:21887780-21888100(+)	singleton
TcriolloG00000019543	Uncharacterized protein	-	-	-	-	chr5:22071120-22071495(+)	singleton
TcriolloG00000019602	Uncharacterized protein	-	-	-	-	chr5:23431617-23431856(+)	singleton
TcriolloG00000019606	Uncharacterized protein	GO:0016020	-	-	-	chr5:23476009-23476182(-)	singleton
TcriolloG00000019609	Uncharacterized protein	-	-	-	-	chr5:23522933-23523818(-)	singleton
TcriolloG00000019645	Strictosidine synthase conserved region domain-containing protein	-	-	-	-	chr5:23983984-24000079(-)	proximal
TcriolloG00000019649	protein STRICTOSIDINE SYNTHASE-LIKE 10-like	GO:0016844;GO:0009058	J	-	-	chr5:24040541-24041110(-)	proximal
TcriolloG00000019659	Uncharacterized protein	-	-	-	-	chr5:24159944-24160189(-)	singleton
TcriolloG00000019697	DUF1985 domain-containing protein	-	-	-	-	chr5:24456153-24456323(-)	dispersed
TcriolloG00000019699	Uncharacterized protein	-	-	-	-	chr5:24489045-24489625(-)	singleton
TcriolloG00000019701	PREDICTED uncharacterized protein LOC108661967	-	-	-	-	chr5:24521394-24524081(-)	dispersed
TcriolloG00000019702	Dilute domain-containing protein	-	-	-	-	chr5:24567703-24567900(+)	singleton
TcriolloG00000019707	PREDICTED uncharacterized protein LOC108661968	-	-	-	-	chr5:24664899-24665048(-)	singleton
TcriolloG00000019742	Uncharacterized protein	-	-	-	-	chr5:25150698-25151096(-)	singleton
TcriolloG00000019756	P-loop containing nucleoside triphosphate hydrolases superfamily protein isoform 1	-	-	-	-	chr5:25256559-25257086(-)	singleton
TcriolloG00000019791	Uncharacterized protein	-	-	-	-	chr5:25558648-25559079(-)	singleton
TcriolloG00000019856	Secreted protein	-	-	-	-	chr5:26278429-26278908(+)	singleton
TcriolloG00000019884	PREDICTED uncharacterized protein LOC18598923 isoform X2	-	-	-	-	chr5:26574430-26576214(-)	singleton
TcriolloG00000019902	Insulinase [Peptidase family M16] family protein putative	-	-	-	-	chr5:26814017-26814319(-)	singleton
TcriolloG00000019939	pentatricopeptide repeat-containing protein At4g21065	-	-	-	-	chr5:27224233-27224457(+)	singleton
TcriolloG00000019994	Uncharacterized protein	GO:0003723	-	-	-	chr5:27674980-27675504(+)	dispersed
TcriolloG00000020011	Uncharacterized protein	-	-	-	-	chr5:27943492-27943991(-)	dispersed
TcriolloG00000020014	RNase H domain-containing protein	-	-	-	-	chr5:27960877-27961254(+)	singleton
TcriolloG00000020112	protein FAR1-RELATED SEQUENCE 5-like	-	-	-	-	chr5:28731273-28731599(-)	dispersed
TcriolloG00000020146	Integrase catalytic domain-containing protein	GO:0003676	-	-	-	chr5:28989421-28989603(+)	singleton
TcriolloG00000020170	Fatty acyl-CoA reductase	GO:0080019	I	1.2.1.84	-	chr5:29244780-29245987(-)	dispersed
TcriolloG00000020175	Putative RNA-directed DNA polymerase	-	-	-	-	chr5:29274544-29275005(-)	dispersed
TcriolloG00000020212	Uncharacterized protein	-	-	-	-	chr5:29540761-29541099(-)	singleton
TcriolloG00000020278	Uncharacterized protein	-	-	-	-	chr5:30017981-30020723(-)	singleton
TcriolloG00000020299	Uncharacterized protein	-	-	-	-	chr5:30111027-30111419(+)	singleton
TcriolloG00000020302	Uncharacterized protein	-	-	-	-	chr5:30129549-30129848(+)	singleton
TcriolloG00000020329	Uncharacterized protein	-	-	-	-	chr5:30275883-30276095(-)	singleton
TcriolloG00000020337	Uncharacterized protein	-	-	-	-	chr5:30349835-30350596(+)	singleton
TcriolloG00000020346	MYND-type domain-containing protein	GO:0005737	-	-	-	chr5:30405277-30408321(+)	dispersed
TcriolloG00000020368	pentatricopeptide repeat-containing protein At2g20540-like	-	-	-	-	chr5:30530400-30531634(-)	singleton
TcriolloG00000020386	Integrase catalytic domain-containing protein	-	-	-	-	chr5:30637016-30637214(+)	singleton
TcriolloG00000020399	Proteasome subunit beta type-1	GO:0005839;GO:0051603	O	3.4.25.1	-	chr5:30744843-30746252(-)	dispersed
TcriolloG00000020406	Metallothionein-like protein	GO:0046872	S	-	-	chr5:30800255-30800730(+)	dispersed
TcriolloG00000020450	dynamin-related protein 4C-like	-	-	-	-	chr5:31153112-31153489(+)	tandem
TcriolloG00000020500	Cytochrome P450 89A2-like	GO:0004497;GO:0005506;GO:0016705;GO:0020037	-	-	-	chr5:31428636-31429022(-)	proximal
TcriolloG00000020519	Leucine-rich repeat-containing protein putative	-	-	-	-	chr5:31533789-31534385(-)	singleton
TcriolloG00000020555	Glycosyltransferase	-	-	-	-	chr5:31839515-31840024(-)	tandem
TcriolloG00000020556	Uncharacterized protein	-	-	-	-	chr5:31845847-31846062(+)	singleton
TcriolloG00000020564	feruloyl CoA ortho-hydroxylase 1-like	-	-	-	-	chr5:31886547-31886918(+)	dispersed
TcriolloG00000020568	translation initiation factor IF-2	-	-	-	-	chr5:31941995-31943448(+)	singleton
TcriolloG00000020612	Receptor-like serine/threonine-protein kinase	GO:0016301;GO:0016310	T	2.7.11.1	-	chr5:32201059-32202260(+)	proximal
TcriolloG00000020627	Structural constituent of ribosome putative	-	-	-	-	chr5:32266748-32267660(+)	dispersed
TcriolloG00000020634	Uncharacterized protein	-	-	-	-	chr5:32326340-32326681(+)	singleton
TcriolloG00000020698	Uncharacterized protein	-	-	-	-	chr5:32745051-32747447(+)	singleton
TcriolloG00000020720	Histone 3	-	-	-	-	chr5:32968403-32968846(+)	singleton
TcriolloG00000020721	Histone H3	GO:0000786;GO:0003677;GO:0030527;GO:0046982	B	-	-	chr5:32968334-32968906(-)	dispersed
TcriolloG00000020747	Pentatricopeptide repeat-containing protein putative isoform 1	-	-	-	-	chr5:33117301-33117744(+)	singleton
TcriolloG00000020758	Uncharacterized protein	-	-	-	-	chr5:33174333-33174816(-)	singleton
TcriolloG00000020796	Uncharacterized protein	-	-	-	-	chr5:33374322-33375181(-)	singleton
TcriolloG00000020817	Uncharacterized protein	-	-	-	-	chr5:33510577-33510834(+)	singleton
TcriolloG00000020895	F-box protein At5g07610-like	-	-	-	-	chr5:33970114-33971166(+)	proximal
TcriolloG00000020902	Uncharacterized protein	-	-	-	-	chr5:34002939-34003370(-)	singleton
TcriolloG00000020935	Integrase catalytic domain-containing protein	-	-	-	-	chr5:34259086-34259947(-)	singleton
TcriolloG00000020974	Phytocyanin domain-containing protein	GO:0009055	-	-	-	chr5:34469412-34470099(+)	tandem
TcriolloG00000021053	putative disease resistance protein RGA4	-	-	-	-	chr5:34881681-34882448(+)	proximal
TcriolloG00000021091	Uncharacterized protein [Fragment]	-	-	-	-	chr5:35131986-35132332(+)	singleton
TcriolloG00000021190	3-5 exonuclease domain-containing protein	GO:0003676	-	-	-	chr5:35791749-35794495(-)	proximal
TcriolloG00000021227	Uncharacterized protein	-	-	-	-	chr5:35999456-35999830(+)	singleton
TcriolloG00000021245	myb-related protein Myb4	-	ADK	-	-	chr5:36113820-36114485(-)	segmental
TcriolloG00000021251	Uncharacterized protein	-	-	-	-	chr5:36162424-36162654(+)	singleton
TcriolloG00000021255	Uncharacterized protein	-	-	-	-	chr5:36209771-36209962(+)	singleton
TcriolloG00000021285	patatin-like protein 2	GO:0004620;GO:0047372	-	-	-	chr5:36355599-36356283(+)	tandem
TcriolloG00000021287	patatin-like protein 2	-	-	-	-	chr5:36357109-36357868(+)	proximal
TcriolloG00000021312	PGG domain-containing protein	-	-	-	-	chr5:36464841-36465236(-)	singleton
TcriolloG00000021323	Uncharacterized protein	-	-	-	-	chr5:36541146-36541400(-)	singleton
TcriolloG00000021389	putative F-box protein At2g02030	-	-	-	-	chr5:36866969-36867244(+)	singleton
TcriolloG00000021390	F-box and associated interaction domains-containing protein	-	-	-	-	chr5:36878567-36879514(+)	singleton
TcriolloG00000021540	sugar transporter ERD6-like 8	GO:0022857	-	-	-	chr5:37669954-37670468(+)	segmental
TcriolloG00000021544	sugar transporter ERD6-like 1	-	-	-	-	chr5:37688153-37688508(+)	singleton
TcriolloG00000021564	Uncharacterized protein	-	-	-	-	chr5:37768929-37769682(-)	singleton
TcriolloG00000021570	non-functional pseudokinase ZED1-like	-	-	-	-	chr5:37783895-37784167(-)	tandem
TcriolloG00000021708	60S ribosomal protein L22-2	GO:0005840;GO:0003735;GO:0006412	J	-	-	chr5:38412001-38413857(+)	segmental
TcriolloG00000021743	F-box protein PP2-B15-like	GO:0005515	-	-	-	chr5:38518995-38519465(-)	tandem
TcriolloG00000021763	WD REPEATS REGION domain-containing protein	GO:0006355	-	-	-	chr5:38637571-38638073(+)	dispersed
TcriolloG00000021780	Importin alpha alphaaimp alphaimpa-1impa1 isoform 1	-	-	-	-	chr5:38727087-38727717(-)	singleton
TcriolloG00000021860	Pectate lyase 3 domain-containing protein	GO:0016020;GO:0016829	G	3.2.1.67	-	chr5:39046358-39046983(-)	segmental
TcriolloG00000021883	Uncharacterized protein	-	-	-	-	chr5:39145522-39145866(+)	singleton
TcriolloG00000021895	Uncharacterized protein	-	-	-	-	chr5:39191013-39192577(-)	singleton
TcriolloG00000021961	probable protein phosphatase 2C 28	-	-	-	-	chr6:408285-409675(+)	singleton
TcriolloG00000022062	FAD-binding PCMH-type domain-containing protein	-	-	-	-	chr6:1092153-1092479(+)	tandem
TcriolloG00000022073	DUF4220 domain-containing protein	-	-	-	-	chr6:1189742-1190077(-)	proximal
TcriolloG00000022084	transcriptional elongation regulator MINIYO	-	-	-	-	chr6:1281231-1283455(+)	singleton
TcriolloG00000022160	Uncharacterized protein	GO:0016020	-	-	-	chr6:1899511-1899723(+)	singleton
TcriolloG00000022191	probable disease resistance protein At5g63020	-	-	-	-	chr6:2086170-2086970(-)	dispersed
TcriolloG00000022192	Uncharacterized protein	-	-	-	-	chr6:2088131-2088300(+)	singleton
TcriolloG00000022256	adenine phosphoribosyltransferase	-	F	2.4.2.7	-	chr6:2495647-2499514(+)	dispersed
TcriolloG00000022278	Non-specific serine/threonine protein kinase	-	-	-	-	chr6:2614425-2614877(+)	singleton
TcriolloG00000022283	PMD domain-containing protein	-	-	-	-	chr6:2643220-2643369(+)	singleton
TcriolloG00000022437	Magnesium transporter	GO:0015095;GO:1903830	-	-	-	chr6:4226068-4226254(-)	proximal
TcriolloG00000022442	Uncharacterized protein	-	-	-	-	chr6:4251760-4252053(+)	singleton
TcriolloG00000022501	Uncharacterized protein	-	-	-	-	chr6:5105345-5107250(-)	singleton
TcriolloG00000022522	Uncharacterized protein	-	-	-	-	chr6:5507011-5507605(+)	singleton
TcriolloG00000022546	Uncharacterized protein	-	-	-	-	chr6:5938871-5939281(-)	singleton
TcriolloG00000022552	Uncharacterized protein	-	-	-	-	chr6:6049851-6050153(+)	singleton
TcriolloG00000022563	Hydroxycinnamoyl CoA shikimate/quinate hydroxycinnamoyltransferase	-	-	-	-	chr6:6204645-6204824(+)	dispersed
TcriolloG00000022573	F17F16 protein	-	-	-	-	chr6:6331312-6331710(+)	singleton
TcriolloG00000022582	cytochrome P450 705A5-like	GO:0004497;GO:0005506;GO:0016705;GO:0020037	-	-	-	chr6:6368736-6369026(-)	dispersed
TcriolloG00000022657	receptor-like protein 12	-	-	-	-	chr6:7191158-7191361(+)	singleton
TcriolloG00000022678	Uncharacterized protein	-	-	-	-	chr6:7547168-7547470(+)	singleton
TcriolloG00000022748	RRM domain-containing protein	GO:0003723	-	-	-	chr6:10089739-10090224(+)	dispersed
TcriolloG00000022749	Uncharacterized protein	-	-	-	-	chr6:10091255-10092084(+)	singleton
TcriolloG00000022820	Uncharacterized protein	-	-	-	-	chr6:12165752-12166114(+)	dispersed
TcriolloG00000022840	Aspartate-glutamate racemase family	-	-	-	-	chr6:12642889-12643216(+)	singleton
TcriolloG00000022843	PREDICTED uncharacterized protein LOC108489520 isoform X1	-	-	-	-	chr6:12652704-12653063(+)	singleton
TcriolloG00000022863	MPN domain-containing protein	GO:0005515;GO:0008237	O	-	-	chr6:12922042-12923620(-)	singleton
TcriolloG00000022912	bifunctional 3-dehydroquinate dehydratase/shikimate dehydrogenase chloroplastic-like	GO:0004764	-	-	-	chr6:13701187-13701550(-)	dispersed
TcriolloG00000023014	Uncharacterized protein	-	-	-	-	chr6:15856167-15856725(-)	singleton
TcriolloG00000023027	Uncharacterized protein	-	-	-	-	chr6:16027068-16027606(-)	singleton
TcriolloG00000023028	Uncharacterized protein	-	-	-	-	chr6:16030525-16030725(-)	singleton
TcriolloG00000023082	Thioredoxin reductase	-	-	-	-	chr6:16662827-16664012(+)	dispersed
TcriolloG00000023094	Uncharacterized protein	-	-	-	-	chr6:16854959-16855307(+)	singleton
TcriolloG00000023124	pyridoxal 5-phosphate synthase-like subunit PDX1	-	-	-	-	chr6:17003906-17004273(-)	singleton
TcriolloG00000023128	Ribosomal protein	-	-	-	-	chr6:17010307-17010710(+)	singleton
TcriolloG00000023131	Uncharacterized protein	-	-	-	-	chr6:17025041-17025265(+)	singleton
TcriolloG00000023156	30S ribosomal protein S17 chloroplastic	-	-	-	-	chr6:17164292-17164648(+)	singleton
TcriolloG00000023201	Uncharacterized protein	-	-	-	-	chr6:17811386-17811589(+)	singleton
TcriolloG00000023233	Uncharacterized protein	-	-	-	-	chr6:18006363-18007041(+)	singleton
TcriolloG00000023272	RNase H domain-containing protein	-	-	-	-	chr6:18413125-18413377(-)	singleton
TcriolloG00000023285	mitochondrial-processing peptidase subunit alpha-like	GO:0046872	-	-	-	chr6:18468761-18471245(-)	segmental
TcriolloG00000023311	probable LRR receptor-like serine/threonine-protein kinase At1g05700	-	-	-	-	chr6:18724283-18724437(+)	singleton
TcriolloG00000023345	F-box/LRR-repeat protein 13-like	-	-	-	-	chr6:18899417-18899879(+)	singleton
TcriolloG00000023376	Uncharacterized protein	-	-	-	-	chr6:19054509-19054904(+)	singleton
TcriolloG00000023390	ABC-type xenobiotic transporter	-	-	-	-	chr6:19169223-19169621(+)	proximal
TcriolloG00000023460	aminopeptidase M1	-	E	3.6.1.1	-	chr6:19665598-19666145(-)	proximal
TcriolloG00000023465	Uncharacterized protein	-	-	-	-	chr6:19685834-19686286(+)	singleton
TcriolloG00000023495	Uncharacterized protein	-	-	-	-	chr6:19929053-19929266(-)	singleton
TcriolloG00000023547	Uncharacterized protein	-	-	-	-	chr6:20268362-20268851(-)	singleton
TcriolloG00000023573	Uncharacterized protein	-	-	-	-	chr6:20472720-20473157(-)	singleton
TcriolloG00000023577	Uncharacterized protein	-	-	-	-	chr6:20497257-20497538(+)	singleton
TcriolloG00000023584	Uncharacterized protein	-	-	-	-	chr6:20530202-20531254(+)	singleton
TcriolloG00000023659	PREDICTED uncharacterized protein LOC18596356	-	-	-	-	chr6:20986059-20986740(-)	singleton
TcriolloG00000023716	peptidylprolyl isomerase	GO:0003755	O	-	-	chr6:21385297-21387913(-)	dispersed
TcriolloG00000023783	DBD Tnp Mut domain-containing protein	-	-	-	-	chr6:21708019-21708222(+)	singleton
TcriolloG00000023794	Uncharacterized protein	-	-	-	-	chr6:21776697-21776945(+)	singleton
TcriolloG00000023823	Uncharacterized protein	-	-	-	-	chr6:22010453-22010758(+)	singleton
TcriolloG00000023913	Uncharacterized protein	-	-	-	-	chr6:22443061-22443566(-)	singleton
TcriolloG00000023917	Secreted protein	-	-	-	-	chr6:22450683-22451099(+)	singleton
TcriolloG00000023946	probable LRR receptor-like serine/threonine-protein kinase RFK1 isoform X3	-	-	-	-	chr6:22594487-22595245(-)	tandem
TcriolloG00000023967	Uncharacterized protein	-	-	-	-	chr6:22704614-22706732(-)	singleton
TcriolloG00000023983	Bulb-type lectin domain-containing protein	-	-	-	-	chr6:22785260-22786066(-)	segmental
TcriolloG00000024016	Delay of germination 1 putative	-	-	-	-	chr6:22939975-22940164(-)	singleton
TcriolloG00000024034	epidermis-specific secreted glycoprotein EP1-like	-	-	-	-	chr6:23034076-23034780(-)	dispersed
TcriolloG00000024049	Uncharacterized protein	-	-	-	-	chr6:23080143-23080427(+)	singleton
TcriolloG00000024054	Uncharacterized protein	-	-	-	-	chr6:23099017-23099274(-)	singleton
TcriolloG00000024196	Uncharacterized protein	-	-	-	-	chr6:23721632-23721883(+)	singleton
TcriolloG00000024253	Uncharacterized protein	-	-	-	-	chr6:23978057-23978356(+)	singleton
TcriolloG00000024264	dof zinc finger protein DOF1 isoform X1	-	-	-	-	chr6:24028898-24029248(+)	singleton
TcriolloG00000024284	Terpene synthase N-terminal domain-containing protein [Fragment]	-	S	4.2.3.144	-	chr6:24146346-24146856(+)	tandem
TcriolloG00000024347	heterogeneous nuclear ribonucleoprotein U-like protein 1	-	-	-	-	chr6:24415596-24416621(+)	singleton
TcriolloG00000024368	Uncharacterized protein	-	-	-	-	chr6:24524285-24526314(+)	singleton
TcriolloG00000024408	Uncharacterized protein	-	-	-	-	chr6:24669008-24669448(+)	singleton
TcriolloG00000024411	sister-chromatid cohesion protein 3	-	-	-	-	chr6:24692060-24693821(+)	dispersed
TcriolloG00000024455	putative receptor-like protein kinase At4g00960	-	-	-	-	chr6:24877224-24877469(-)	proximal
TcriolloG00000024511	COBRA-like protein 10	-	-	-	-	chr6:25087588-25087854(+)	dispersed
TcriolloG00000024542	putative F-box protein At1g67623	-	-	-	-	chr6:25212785-25213109(+)	singleton
TcriolloG00000024596	Uncharacterized protein	-	-	-	-	chr6:25418241-25418594(+)	singleton
TcriolloG00000024610	Uncharacterized protein	-	-	-	-	chr6:25477791-25478105(-)	singleton
TcriolloG00000024649	Uncharacterized protein	-	-	-	-	chr6:25619940-25620491(-)	singleton
TcriolloG00000024662	Uncharacterized protein	GO:0016020	-	-	-	chr6:25674389-25674703(-)	singleton
TcriolloG00000024696	Zf-RVT domain-containing protein	-	-	-	-	chr6:25785497-25787668(+)	singleton
TcriolloG00000024713	Tonoplast dicarboxylate transporter isoform 1	-	-	-	-	chr6:25840703-25841155(+)	singleton
TcriolloG00000024719	Inositol transporter 2	-	-	-	-	chr6:25867489-25867674(+)	singleton
TcriolloG00000024743	Stress-associated endoplasmic reticulum protein	GO:0005783	-	-	-	chr6:25939723-25940758(+)	dispersed
TcriolloG00000024803	Uncharacterized protein	-	-	-	-	chr6:26173378-26173580(-)	singleton
TcriolloG00000024804	Uncharacterized protein	-	-	-	-	chr6:26173785-26173965(-)	singleton
TcriolloG00000024841	Pectinesterase	-	-	-	-	chr7:55778-55958(-)	singleton
TcriolloG00000024877	probable amino acid permease 7 isoform X1	GO:0016020;GO:0006865	E	-	-	chr7:209481-213403(-)	tandem
TcriolloG00000024908	Oligouridylate binding protein 1B	-	-	-	-	chr7:392926-393135(+)	singleton
TcriolloG00000024955	Transcription elongation factor family protein	-	-	-	-	chr7:572232-572450(+)	singleton
TcriolloG00000024975	Bax inhibitor-1 family protein putative	-	-	-	-	chr7:652771-653136(-)	singleton
TcriolloG00000024986	Uncharacterized protein	-	-	-	-	chr7:692223-692471(+)	singleton
TcriolloG00000025167	general transcription factor 3C polypeptide 6-like	-	-	-	-	chr7:1484707-1485108(+)	dispersed
TcriolloG00000025185	Mitochondrial pyruvate carrier	GO:0005743;GO:0006850	-	-	-	chr7:1551642-1554493(-)	segmental
TcriolloG00000025232	Putative F-box protein [Fragment]	-	-	-	-	chr7:1731073-1731438(+)	singleton
TcriolloG00000025276	Uncharacterized protein	-	-	-	-	chr7:1915385-1916397(+)	singleton
TcriolloG00000025281	Uncharacterized protein	-	-	-	-	chr7:1943120-1943467(-)	singleton
TcriolloG00000025292	DUF295 domain-containing protein	-	-	-	-	chr7:1983305-1985009(+)	proximal
TcriolloG00000025310	Uncharacterized protein	-	-	-	-	chr7:2061666-2062198(-)	singleton
TcriolloG00000025324	polyadenylate-binding protein RBP45C isoform X2	-	-	-	-	chr7:2160165-2160551(-)	singleton
TcriolloG00000025427	Uncharacterized protein isoform 1	-	-	-	-	chr7:2671751-2673375(+)	singleton
TcriolloG00000025447	Uncharacterized protein	-	-	-	-	chr7:2801532-2801762(-)	singleton
TcriolloG00000025458	Translation initiation factor SUI1	-	J	-	-	chr7:2847219-2849373(-)	proximal
TcriolloG00000025472	CCHC-type domain-containing protein	-	-	-	-	chr7:2899167-2899415(+)	singleton
TcriolloG00000025487	Reverse transcriptase zinc-binding domain-containing protein	-	-	-	-	chr7:2973393-2973839(+)	singleton
TcriolloG00000025510	Uncharacterized protein	-	-	-	-	chr7:3091775-3091990(+)	singleton
TcriolloG00000025556	S-locus lectin protein kinase family protein	-	-	-	-	chr7:3425489-3425811(-)	dispersed
TcriolloG00000025568	Receptor-like serine/threonine-protein kinase	-	-	-	-	chr7:3478094-3479804(-)	segmental
TcriolloG00000025587	probable disease resistance protein At4g27220	-	-	-	-	chr7:3556230-3556718(-)	segmental
TcriolloG00000025612	CCHC-type domain-containing protein	-	-	-	-	chr7:3693197-3693502(-)	dispersed
TcriolloG00000025613	Receptor-like serine/threonine-protein kinase	GO:0048544	-	-	-	chr7:3695062-3696108(+)	proximal
TcriolloG00000025675	Uncharacterized protein	-	-	-	-	chr7:4103148-4103688(+)	singleton
TcriolloG00000025690	Uncharacterized protein	-	-	-	-	chr7:4185590-4185808(+)	singleton
TcriolloG00000025707	Uncharacterized protein isoform 1	-	-	-	-	chr7:4243261-4243673(-)	singleton
TcriolloG00000025715	Late embryogenesis abundant protein-related	-	-	-	-	chr7:4288441-4289018(+)	proximal
TcriolloG00000025718	Uncharacterized protein	-	-	-	-	chr7:4301796-4302056(+)	singleton
TcriolloG00000025728	[+]-delta-cadinene synthase	-	-	-	-	chr7:4354864-4355315(+)	singleton
TcriolloG00000025770	Uncharacterized protein	-	-	-	-	chr7:4561195-4561455(-)	singleton
TcriolloG00000025772	NBS/LRR resistance protein-like protein [Fragment]	-	-	-	-	chr7:4572675-4573627(+)	proximal
TcriolloG00000025780	disease resistance protein At4g27190-like	-	-	-	-	chr7:4603099-4603335(+)	proximal
TcriolloG00000025781	probable disease resistance protein At4g27220	-	-	-	-	chr7:4604264-4605213(+)	proximal
TcriolloG00000025789	BED finger-nbs-lrr resistance-like protein	-	-	-	-	chr7:4653250-4653434(+)	segmental
TcriolloG00000025820	C3H1-type domain-containing protein	-	-	-	-	chr7:4791510-4791788(+)	dispersed
TcriolloG00000025866	Serine carboxypeptidase 44	-	-	-	-	chr7:4993132-4993317(+)	singleton
TcriolloG00000025869	serine carboxypeptidase-like 44	GO:0004185;GO:0006508	-	-	-	chr7:5000328-5000548(+)	proximal
TcriolloG00000025906	Uncharacterized protein	-	-	-	-	chr7:5215937-5216398(+)	singleton
TcriolloG00000025952	Uncharacterized protein	-	-	-	-	chr7:5461889-5462116(+)	singleton
TcriolloG00000025974	Zf-RVT domain-containing protein	-	-	-	-	chr7:5558018-5558344(+)	dispersed
TcriolloG00000025986	probable protein phosphatase 2C 39	GO:0004722;GO:0006470	T	3.1.3.16	-	chr7:5654348-5655376(-)	dispersed
TcriolloG00000026008	Ubiquitin carboxyl-terminal hydrolase	GO:0016554	-	-	-	chr7:5760270-5760969(+)	dispersed
TcriolloG00000026042	Uncharacterized protein	-	-	-	-	chr7:5911941-5912204(+)	singleton
TcriolloG00000026088	Sodium/calcium exchanger family protein / calcium-binding EF hand family protein	-	-	-	-	chr7:6111552-6112055(+)	singleton
TcriolloG00000026107	Uncharacterized protein	-	-	-	-	chr7:6245930-6246262(+)	singleton
TcriolloG00000026122	bZIP transcription factor 44	-	-	-	-	chr7:6297771-6298031(+)	proximal
TcriolloG00000026125	Uncharacterized protein	-	-	-	-	chr7:6309757-6310071(+)	singleton
TcriolloG00000026193	Uncharacterized protein	-	-	-	-	chr7:6793866-6794249(+)	singleton
TcriolloG00000026304	Uncharacterized protein	-	-	-	-	chr7:7418568-7418816(+)	singleton
TcriolloG00000026309	Leucine-rich repeat-containing N-terminal plant-type domain-containing protein	-	-	-	-	chr7:7465852-7466076(+)	tandem
TcriolloG00000026442	DUF4220 domain-containing protein	-	-	-	-	chr7:8528858-8532895(+)	singleton
TcriolloG00000026484	RRM domain-containing protein	GO:0003723	-	-	-	chr7:8793244-8793711(+)	singleton
TcriolloG00000026488	Disease resistance RPP13-like protein 1	-	-	-	-	chr7:8822234-8823478(+)	tandem
TcriolloG00000026602	RNase H type-1 domain-containing protein	-	-	-	-	chr7:9639235-9642060(+)	singleton
TcriolloG00000026603	DUF4283 domain-containing protein	-	-	-	-	chr7:9657601-9658842(+)	singleton
TcriolloG00000026678	exosome complex component csl4	-	-	-	-	chr7:10292900-10293132(+)	dispersed
TcriolloG00000026698	Uncharacterized protein	-	-	-	-	chr7:10553663-10553848(+)	singleton
TcriolloG00000026710	Uncharacterized protein	-	-	-	-	chr7:10684935-10685914(-)	dispersed
TcriolloG00000026716	Kinesin motor domain-containing protein	GO:0008017	-	-	-	chr7:10732674-10735659(-)	proximal
TcriolloG00000026722	Uncharacterized protein	-	-	-	-	chr7:10792071-10792445(+)	singleton
TcriolloG00000026726	Receptor like protein 27	-	-	-	-	chr7:10819640-10820109(-)	singleton
TcriolloG00000026728	Di-glucose binding protein with Kinesin motor domain	-	-	-	-	chr7:10820774-10821394(-)	dispersed
TcriolloG00000026732	Uncharacterized protein	-	-	-	-	chr7:10848349-10848840(+)	dispersed
TcriolloG00000026735	receptor like protein 30	-	-	-	-	chr7:10877532-10877695(-)	singleton
TcriolloG00000026783	RRM domain-containing protein	GO:0003723	-	-	-	chr7:11692916-11693641(+)	dispersed
TcriolloG00000026792	UPF0481 protein At3g47200-like	-	-	-	-	chr7:11873848-11874777(+)	dispersed
TcriolloG00000026793	Uncharacterized protein	GO:0016020	-	-	-	chr7:11872365-11872805(+)	singleton
TcriolloG00000026833	Ubiquitin-like domain-containing protein	GO:0005515	O	-	-	chr7:12528274-12607515(+)	proximal
TcriolloG00000026836	ubiquitin-NEDD8-like protein RUB2	GO:0005515	O	-	-	chr7:12547035-12548455(+)	proximal
TcriolloG00000026856	Cation efflux protein cytoplasmic domain-containing protein	-	-	-	-	chr7:13244577-13246786(-)	tandem
TcriolloG00000026864	uncharacterized protein LOC112489696	-	-	-	-	chr7:13336205-13337567(+)	singleton
TcriolloG00000026868	F-box family protein	-	-	-	-	chr7:13372568-13373927(+)	dispersed
TcriolloG00000026898	Uncharacterized protein	-	-	-	-	chr7:13606921-13607095(+)	singleton
TcriolloG00000026909	CTV [Fragment]	-	-	-	-	chr7:13714015-13714377(+)	singleton
TcriolloG00000026959	putative receptor-like protein kinase At3g47110	-	-	-	-	chr7:14366446-14370712(-)	singleton
TcriolloG00000026969	transcription termination factor MTERF9 chloroplastic	GO:0003690;GO:0006355	-	-	-	chr7:14439356-14443974(+)	dispersed
TcriolloG00000026970	Uncharacterized protein isoform 2	-	-	-	-	chr7:14445885-14446214(+)	singleton
TcriolloG00000026985	Uncharacterized protein	-	-	-	-	chr7:14608745-14609531(-)	singleton
TcriolloG00000026991	Receptor-like serine/threonine-protein kinase	-	-	-	-	chr7:14683095-14683499(-)	dispersed
TcriolloG00000027005	Uncharacterized protein	-	-	-	-	chr7:14915736-14916098(-)	dispersed
TcriolloG00000027028	Uncharacterized protein	-	-	-	-	chr7:15494763-15495083(+)	singleton
TcriolloG00000027090	Reverse transcriptase RNase H-like domain-containing protein	-	-	-	-	chr7:17018271-17018841(+)	singleton
TcriolloG00000027158	Uncharacterized protein	-	-	-	-	chr7:18592594-18592825(-)	singleton
TcriolloG00000027305	Reverse transcriptase domain-containing protein	-	-	-	-	chr7:21402868-21403371(-)	singleton
TcriolloG00000027347	Uncharacterized protein	-	-	-	-	chr8:52342-52674(-)	singleton
TcriolloG00000027380	Subtilisin-like protease SBT1 [Fragment]	-	-	-	-	chr8:214707-214952(+)	singleton
TcriolloG00000027386	subtilisin-like protease SBT1	-	-	-	-	chr8:224501-224863(-)	proximal
TcriolloG00000027410	Uncharacterized protein	-	-	-	-	chr8:345125-347441(+)	singleton
TcriolloG00000027499	LOW QUALITY PROTEIN serpin-ZX-like	-	-	-	-	chr8:655785-656216(-)	singleton
TcriolloG00000027511	Secreted protein	-	-	-	-	chr8:690949-691260(-)	singleton
TcriolloG00000027583	UBC core domain-containing protein	-	-	-	-	chr8:978745-979198(+)	segmental
TcriolloG00000027612	Uncharacterized protein	-	-	-	-	chr8:1072650-1072993(+)	singleton
TcriolloG00000027647	Uncharacterized protein	-	-	-	-	chr8:1225470-1231154(+)	singleton
TcriolloG00000027722	protein NRT1/ PTR FAMILY 8-like	GO:0016020;GO:0022857;GO:0055085	-	-	-	chr8:1544028-1544722(+)	tandem
TcriolloG00000027731	Uncharacterized protein	-	-	-	-	chr8:1588626-1589018(+)	singleton
TcriolloG00000027793	Uncharacterized protein	-	-	-	-	chr8:1852731-1853087(-)	singleton
TcriolloG00000027859	Uncharacterized protein	-	-	-	-	chr8:2158477-2158872(+)	singleton
TcriolloG00000027877	Uncharacterized protein	GO:0016020	-	-	-	chr8:2250055-2250531(+)	singleton
TcriolloG00000027935	Neutral ceramidase	GO:0017040;GO:0046514	-	-	-	chr8:2482063-2482293(-)	dispersed
TcriolloG00000027962	Lectin legB domain-containing protein	-	-	-	-	chr8:2573666-2574388(+)	singleton
TcriolloG00000028013	Uncharacterized protein	-	-	-	-	chr8:2790912-2791277(-)	singleton
TcriolloG00000028070	Uncharacterized protein	-	-	-	-	chr8:3055580-3057400(+)	singleton
TcriolloG00000028073	Uncharacterized protein	-	-	-	-	chr8:3066270-3067431(+)	singleton
TcriolloG00000028096	E3 ubiquitin-protein ligase RMA	-	-	-	-	chr8:3192456-3192638(+)	singleton
TcriolloG00000028111	Uncharacterized protein	GO:0016020	S	-	-	chr8:3245520-3245906(+)	dispersed
TcriolloG00000028169	Uncharacterized protein	-	-	-	-	chr8:3597106-3597519(-)	singleton
TcriolloG00000028194	Uncharacterized protein	-	-	-	-	chr8:3728673-3728985(+)	singleton
TcriolloG00000028213	Uncharacterized protein	-	-	-	-	chr8:3845636-3845974(-)	singleton
TcriolloG00000028232	GH10 domain-containing protein	GO:0005975;GO:0004553	G	-	-	chr8:3934046-3936926(+)	proximal
TcriolloG00000028233	GH10 domain-containing protein	GO:0004553;GO:0005975	-	-	-	chr8:3936971-3937487(+)	proximal
TcriolloG00000028257	Uncharacterized protein	-	-	-	-	chr8:4094658-4096446(-)	singleton
TcriolloG00000028311	Uncharacterized protein	-	-	-	-	chr8:4311829-4312759(-)	singleton
TcriolloG00000028334	Uncharacterized protein	-	-	-	-	chr8:4432450-4432830(+)	singleton
TcriolloG00000028348	Uncharacterized protein	-	-	-	-	chr8:4493627-4493869(+)	singleton
TcriolloG00000028373	Cyclin-A3-2	-	-	-	-	chr8:4591575-4591778(+)	singleton
TcriolloG00000028376	Uncharacterized protein	-	-	-	-	chr8:4599258-4599593(+)	singleton
TcriolloG00000028418	Uncharacterized protein	-	-	-	-	chr8:4796418-4796729(+)	singleton
TcriolloG00000028458	Uncharacterized protein	-	-	-	-	chr8:4999153-4999410(-)	singleton
TcriolloG00000028491	Uncharacterized protein	-	-	-	-	chr8:5156108-5156445(-)	singleton
TcriolloG00000028535	Uncharacterized protein	-	-	-	-	chr8:5386197-5386457(+)	singleton
TcriolloG00000028576	Uncharacterized protein	-	-	-	-	chr8:5652405-5652720(-)	singleton
TcriolloG00000028587	AGD2-like defense response protein 1	-	-	-	-	chr8:5716491-5716819(-)	singleton
TcriolloG00000028603	Uncharacterized protein	-	-	-	-	chr8:5780191-5780677(-)	singleton
TcriolloG00000028612	ATP synthase subunit alpha	-	-	-	-	chr8:5813323-5814983(-)	singleton
TcriolloG00000028618	Uncharacterized protein LOC105112345 isoform X7	-	-	-	-	chr8:5857537-5857974(+)	singleton
TcriolloG00000028652	Uncharacterized protein	-	-	-	-	chr8:6093592-6093816(+)	singleton
TcriolloG00000028668	Protein kinase domain-containing protein	-	M	-	-	chr8:6184297-6184815(-)	singleton
TcriolloG00000028714	GDSL-like Lipase/Acylhydrolase superfamily protein	-	-	-	-	chr8:6467518-6467716(-)	proximal
TcriolloG00000028771	cyclin-A1-4-like isoform X2	GO:0016020;GO:0009987	-	-	-	chr8:6823758-6824531(-)	proximal
TcriolloG00000028844	Uncharacterized protein	-	-	-	-	chr8:7265715-7266000(+)	singleton
TcriolloG00000028855	putative wall-associated receptor kinase-like 16 isoform X1	GO:0030247	-	-	-	chr8:7482732-7483581(+)	proximal
TcriolloG00000028862	Glutamate-gated kainate-type ion channel receptor subunit GluR5	-	-	-	-	chr8:7546395-7546619(-)	singleton
TcriolloG00000028867	Uncharacterized protein	-	-	-	-	chr8:7599218-7599628(+)	singleton
TcriolloG00000028886	2-oxoisovalerate dehydrogenase subunit alpha 1 mitochondrial-like	-	-	-	-	chr8:7809236-7812491(+)	proximal
TcriolloG00000028990	Leucine-rich repeat-containing N-terminal plant-type domain-containing protein	-	-	-	-	chr8:8837689-8837913(+)	singleton
TcriolloG00000029161	Uncharacterized protein	-	-	-	-	chr8:11371175-11371393(+)	singleton
TcriolloG00000029175	Carboxypeptidase D	-	-	-	-	chr8:11689906-11690091(+)	singleton
TcriolloG00000029300	Arginase	-	-	-	-	chr8:14695660-14696165(+)	singleton
TcriolloG00000029314	PPR long domain-containing protein	GO:0005515	-	-	-	chr8:14867109-14867339(+)	proximal
TcriolloG00000029355	Uncharacterized protein	-	-	-	-	chr8:15285699-15286058(+)	singleton
TcriolloG00000029412	Uncharacterized protein	-	-	-	-	chr8:15661318-15661791(-)	singleton
TcriolloG00000029413	ubiquitin-conjugating enzyme E2-17 kDa-like	-	O	2.3.2.23	-	chr8:15666710-15667635(-)	proximal
TcriolloG00000029419	Uncharacterized protein	-	-	-	-	chr8:15697534-15697899(-)	singleton
TcriolloG00000029461	PREDICTED uncharacterized protein LOC108663040	-	-	-	-	chr8:16064928-16065080(-)	singleton
TcriolloG00000029463	Ribonucleoside-diphosphate reductase	GO:0006260	-	-	-	chr8:16108386-16109388(+)	dispersed
TcriolloG00000029464	Ribonucleoside-diphosphate reductase	GO:0006260	-	-	-	chr8:16109501-16113569(+)	dispersed
TcriolloG00000029511	putative disease resistance RPP13-like protein 1 isoform X1	-	-	-	-	chr8:16687034-16687279(-)	dispersed
TcriolloG00000029526	Uncharacterized protein	-	-	-	-	chr8:16797407-16797721(-)	singleton
TcriolloG00000029537	delta[14]-sterol reductase	GO:0016020;GO:0016628;GO:0016126	IT	1.3.1.70	-	chr8:16901175-16904307(+)	dispersed
TcriolloG00000029599	Splicing factor Cactin	-	-	-	-	chr8:17590284-17591764(+)	dispersed
TcriolloG00000029642	tRNA pseudouridine[38/39] synthase isoform X1	-	-	-	-	chr8:18082017-18082604(+)	dispersed
TcriolloG00000029685	S locus-related glycoprotein 1 binding pollen coat	-	-	-	-	chr8:18598037-18598472(+)	singleton
TcriolloG00000029692	DYW domain-containing protein	-	-	-	-	chr8:18629442-18630169(+)	dispersed
TcriolloG00000029771	Uncharacterized protein	-	-	-	-	chr8:19568964-19569587(-)	singleton
TcriolloG00000029784	Uncharacterized protein	-	-	-	-	chr9:99087-99504(-)	singleton
TcriolloG00000029826	ATPase	-	-	-	-	chr9:284090-284272(+)	singleton
TcriolloG00000029948	Transmembrane 9 superfamily member	GO:0016021	-	-	-	chr9:766306-766734(-)	segmental
TcriolloG00000029951	Uncharacterized protein	-	-	-	-	chr9:784143-784424(-)	singleton
TcriolloG00000029966	Uncharacterized protein	-	-	-	-	chr9:856955-858874(+)	singleton
TcriolloG00000030011	LRR receptor-like serine/threonine-protein kinase FLS2	-	A	-	-	chr9:1110645-1112990(+)	dispersed
TcriolloG00000030017	Glycosyl transferase family 31	GO:0001709	-	-	-	chr9:1146125-1146911(-)	singleton
TcriolloG00000030045	Uncharacterized protein	-	-	-	-	chr9:1275757-1276062(+)	singleton
TcriolloG00000030073	non-specific serine/threonine protein kinase	GO:0030246	-	-	-	chr9:1381704-1382764(+)	dispersed
TcriolloG00000030078	Uncharacterized protein	-	-	-	-	chr9:1399666-1400031(+)	singleton
TcriolloG00000030114	MDIS1-interacting receptor like kinase 2-like	-	-	-	-	chr9:1522848-1523924(+)	proximal
TcriolloG00000030120	Uncharacterized protein	-	-	-	-	chr9:1545388-1547161(+)	singleton
TcriolloG00000030146	XH domain-containing protein	-	-	-	-	chr9:1675033-1675626(-)	singleton
TcriolloG00000030189	DDT domain-containing protein DDR4	-	-	-	-	chr9:1901122-1901535(+)	singleton
TcriolloG00000030198	Bromo-adjacent domain-containing protein putative isoform 1	-	-	-	-	chr9:1921617-1923085(-)	singleton
TcriolloG00000030255	Uncharacterized protein	-	-	-	-	chr9:2194367-2194648(+)	singleton
TcriolloG00000030262	carotenoid 910[910]-cleavage dioxygenase 1-like	-	-	-	-	chr9:2216236-2216696(-)	proximal
TcriolloG00000030266	Exostosin GT47 domain-containing protein	GO:0016757;GO:0006486	-	-	-	chr9:2233282-2233749(+)	proximal
TcriolloG00000030276	ultraviolet-B receptor UVR8	-	-	-	-	chr9:2298177-2298861(-)	dispersed
TcriolloG00000030283	Peptide chain release factor 1	-	-	-	-	chr9:2312213-2312719(+)	singleton
TcriolloG00000030324	RNA polymerase sigma factor sigC	-	-	-	-	chr9:2507069-2507935(-)	singleton
TcriolloG00000030364	Uncharacterized protein	-	-	-	-	chr9:2672389-2672646(+)	singleton
TcriolloG00000030452	Nitrilase/cyanide hydratase and apolipoprotein N-acyltransferase family protein	-	-	-	-	chr9:3020918-3021162(+)	singleton
TcriolloG00000030456	Uncharacterized protein	-	-	-	-	chr9:3029736-3030540(-)	singleton
TcriolloG00000030459	Uncharacterized protein	-	-	-	-	chr9:3039902-3040166(+)	singleton
TcriolloG00000030460	Uncharacterized protein	-	-	-	-	chr9:3041079-3041264(+)	singleton
TcriolloG00000030466	Uncharacterized protein	-	-	-	-	chr9:3072448-3072690(+)	singleton
TcriolloG00000030508	BRCT domain-containing protein	GO:0016020;GO:0016853	-	-	-	chr9:3300097-3300655(-)	singleton
TcriolloG00000030524	Uncharacterized protein [Fragment]	-	-	-	-	chr9:3392637-3392975(+)	singleton
TcriolloG00000030585	zinc finger BED domain-containing protein RICESLEEPER 3-like	-	-	-	-	chr9:3783014-3784195(-)	singleton
TcriolloG00000030616	aldehyde dehydrogenase [NAD[+]]	GO:0004029	-	-	-	chr9:3902010-3902658(-)	segmental
TcriolloG00000030650	PGG domain-containing protein	-	-	-	-	chr9:4034550-4034999(+)	dispersed
TcriolloG00000030687	Uncharacterized protein	-	-	-	-	chr9:4241553-4242265(+)	singleton
TcriolloG00000030692	aspartic proteinase CDR1	-	-	-	-	chr9:4255402-4255695(+)	dispersed
TcriolloG00000030698	ABC transporter C family member 5-like protein	-	-	-	-	chr9:4293197-4293649(+)	singleton
TcriolloG00000030721	Uncharacterized protein	-	-	-	-	chr9:4413744-4414046(+)	proximal
TcriolloG00000030732	PREDICTED uncharacterized protein LOC18588362	-	-	-	-	chr9:4450605-4450988(+)	singleton
TcriolloG00000030835	Inositol oxygenase	GO:0005737;GO:0005506;GO:0050113;GO:0019310	-	-	-	chr9:4979855-4980635(-)	segmental
TcriolloG00000030836	Inositol oxygenase	-	-	-	-	chr9:4980980-4981515(-)	dispersed
TcriolloG00000030838	Inositol oxygenase	GO:0005737;GO:0005506;GO:0050113;GO:0019310	S	1.13.99.1	-	chr9:4989858-4990266(+)	tandem
TcriolloG00000030842	GMP synthase	-	-	-	-	chr9:5013806-5014636(+)	segmental
TcriolloG00000030843	PREDICTED uncharacterized protein LOC18588472 isoform X1	-	-	-	-	chr9:5023615-5025708(+)	dispersed
TcriolloG00000030853	Uncharacterized protein isoform 2	-	-	-	-	chr9:5087974-5088612(-)	singleton
TcriolloG00000030855	CRAL-TRIO domain-containing protein	-	-	-	-	chr9:5089807-5090091(+)	singleton
TcriolloG00000030871	Uncharacterized protein [Fragment]	-	-	-	-	chr9:5173292-5173591(+)	singleton
TcriolloG00000030906	Uncharacterized protein	-	-	-	-	chr9:5382227-5382634(+)	singleton
TcriolloG00000030988	Zf-RVT domain-containing protein	-	-	-	-	chr9:5821004-5821189(+)	singleton
TcriolloG00000031048	Uncharacterized protein	-	-	-	-	chr9:6215183-6216379(+)	singleton
TcriolloG00000031062	Uncharacterized protein	-	-	-	-	chr9:6312320-6312628(+)	singleton
TcriolloG00000031071	Uncharacterized protein	-	-	-	-	chr9:6367298-6367573(-)	singleton
TcriolloG00000031072	Uncharacterized protein	-	-	-	-	chr9:6369196-6369429(+)	singleton
TcriolloG00000031102	Uncharacterized protein	-	-	-	-	chr9:6504875-6505536(-)	singleton
TcriolloG00000031131	Reverse transcriptase domain-containing protein	-	-	-	-	chr9:6600118-6600431(-)	singleton
TcriolloG00000031136	NAD[+] diphosphatase	-	-	-	-	chr9:6616118-6616441(+)	singleton
TcriolloG00000031207	protein LURP-one-related 5-like	-	S	-	-	chr9:7093522-7095213(-)	segmental
TcriolloG00000031211	Uncharacterized protein	-	-	-	-	chr9:7118913-7119128(+)	singleton
TcriolloG00000031223	Ovule protein	-	-	-	-	chr9:7211685-7211984(+)	singleton
TcriolloG00000031228	Uncharacterized protein	GO:0016020	-	-	-	chr9:7252480-7255738(-)	singleton
TcriolloG00000031232	Uncharacterized protein	-	-	-	-	chr9:7290161-7293255(+)	singleton
TcriolloG00000031237	Nadh-ubiquinone oxidoreductase chain 2	-	-	-	-	chr9:7308522-7308966(+)	singleton
TcriolloG00000031299	NEDD8 ultimate buster 1-like isoform X2	-	-	-	-	chr9:7712315-7713497(-)	singleton
TcriolloG00000031344	Uncharacterized protein	-	-	-	-	chr9:8065223-8066382(-)	singleton
TcriolloG00000031392	Uncharacterized protein	GO:0016020	-	-	-	chr9:8471736-8472099(+)	singleton
TcriolloG00000031422	carbon catabolite repressor protein 4 homolog 6 isoform X2	-	-	-	-	chr9:8659375-8659629(+)	singleton
TcriolloG00000031482	Uncharacterized protein	-	-	-	-	chr9:9068895-9069125(+)	singleton
TcriolloG00000031514	GDP-L-fucose synthase 2	-	-	-	-	chr9:9281476-9281787(+)	singleton
TcriolloG00000031525	Uncharacterized protein	-	-	-	-	chr9:9466401-9466841(-)	singleton
TcriolloG00000031636	Uncharacterized protein	-	-	-	-	chr9:10911316-10911504(+)	singleton
TcriolloG00000031658	Uncharacterized protein	-	-	-	-	chr9:11274828-11275660(-)	singleton
TcriolloG00000031659	Terpenoid cyclases family protein	-	-	-	-	chr9:11276702-11280419(+)	singleton
TcriolloG00000031675	Protein DETOXIFICATION	GO:0016020;GO:0022857	-	-	-	chr9:11517912-11518595(+)	dispersed
TcriolloG00000031703	Uncharacterized protein	-	-	-	-	chr9:11846698-11846973(+)	singleton
TcriolloG00000031739	Ubiquitin-like protease family profile domain-containing protein	-	-	-	-	chr9:12795905-12796090(+)	dispersed
TcriolloG00000031743	Syntaxin/t-SNARE family protein putative isoform 2	-	-	-	-	chr9:12929843-12930362(+)	singleton
TcriolloG00000031752	NB-ARC domain-containing protein	-	-	-	-	chr9:13141659-13142051(+)	dispersed
TcriolloG00000031757	Uncharacterized protein	-	-	-	-	chr9:13196501-13196803(+)	dispersed
TcriolloG00000031797	CCHC-type domain-containing protein	-	-	-	-	chr9:13898223-13898549(-)	singleton
TcriolloG00000031823	Uncharacterized protein	-	-	-	-	chr9:14269221-14269535(+)	singleton
TcriolloG00000031862	Integrase catalytic domain-containing protein	-	-	-	-	chr9:14745951-14747209(-)	singleton
TcriolloG00000031926	Uncharacterized protein	-	-	-	-	chr9:15668274-15669085(+)	singleton
TcriolloG00000031946	serine/threonine-protein kinase HT1	-	-	-	-	chr9:15969653-15970455(-)	singleton
TcriolloG00000031992	Uncharacterized protein	-	-	-	-	chr9:16907099-16907443(+)	singleton
TcriolloG00000032046	CCHC-type domain-containing protein	-	-	-	-	chr9:18149559-18149719(-)	dispersed
TcriolloG00000032048	Uncharacterized protein	-	-	-	-	chr9:18227162-18227326(-)	singleton
TcriolloG00000032050	CCHC-type domain-containing protein	-	-	-	-	chr9:18234984-18235186(-)	dispersed
TcriolloG00000032151	Uncharacterized protein	-	-	-	-	chr9:20523555-20523803(+)	singleton
TcriolloG00000032241	Secreted protein	-	-	-	-	chr9:22872781-22874585(+)	singleton
TcriolloG00000032295	Uncharacterized protein	-	-	-	-	chr9:23901005-23901478(-)	singleton
TcriolloG00000032313	Uncharacterized protein	-	-	-	-	chr9:24104890-24105264(+)	singleton
TcriolloG00000032363	Poly[A] polymerase	-	-	-	-	chr9:25062147-25062467(-)	dispersed
TcriolloG00000032392	Uncharacterized protein	-	-	-	-	chr9:25454821-25455081(-)	singleton
TcriolloG00000032414	Peroxidase	GO:0004601;GO:0020037;GO:0006979	-	-	-	chr9:25701188-25701777(-)	dispersed
TcriolloG00000032483	40S ribosomal protein S15-4	GO:0005840;GO:0003735;GO:0006412	-	-	-	chr9:26926539-26926692(-)	dispersed
TcriolloG00000032514	Lipoxygenase	GO:0016702;GO:0046872	-	-	-	chr9:27220344-27220686(-)	tandem
TcriolloG00000032586	Uncharacterized protein	-	-	-	-	chr9:28175187-28175525(+)	singleton
TcriolloG00000032598	Secreted protein	-	-	-	-	chr9:28393490-28394917(-)	singleton
TcriolloG00000032609	Uncharacterized protein	-	-	-	-	chr9:28547719-28548024(+)	singleton
TcriolloG00000032676	Nucleolar GTP-binding protein [Fragment]	GO:0005525	-	-	-	chr9:29291224-29291691(+)	dispersed
TcriolloG00000032678	nucleolar GTP-binding protein 1-like	-	-	-	-	chr9:29292444-29293599(+)	dispersed
TcriolloG00000032732	DUF604 domain-containing protein	-	-	-	-	chr9:29713407-29713904(-)	proximal
TcriolloG00000032785	BURP domain-containing protein	-	-	-	-	chr9:30259749-30259976(-)	proximal
TcriolloG00000032786	BURP domain-containing protein putative	-	-	-	-	chr9:30261150-30261650(-)	singleton
TcriolloG00000032862	Amidohydrolase-related domain-containing protein	GO:0016810	-	-	-	chr9:30906503-30909506(-)	singleton
TcriolloG00000032880	Zinc finger CCHC-type	-	-	-	-	chr9:31016316-31016884(-)	singleton
TcriolloG00000032930	Uncharacterized protein	-	-	-	-	chr9:31329484-31330594(-)	singleton
TcriolloG00000032939	AB hydrolase-1 domain-containing protein	GO:0003824	I	-	-	chr9:31365828-31366430(+)	tandem
TcriolloG00000032946	AB hydrolase-1 domain-containing protein	-	I	3.1.3.76,3.3.2.10	-	chr9:31392956-31393425(+)	proximal
TcriolloG00000032970	Uncharacterized protein	-	-	-	-	chr9:31545255-31545563(+)	singleton
TcriolloG00000032983	CR-type domain-containing protein	GO:0003756	-	-	-	chr9:31600354-31603663(-)	singleton
TcriolloG00000033035	Uncharacterized protein	-	-	-	-	chr9:32029547-32029951(+)	singleton
TcriolloG00000033084	Nucleobase-ascorbate transporter 10	GO:0016020;GO:0022857;GO:0055085	-	-	-	chr9:32364456-32365285(+)	dispersed
TcriolloG00000033118	DUF4283 domain-containing protein	-	-	-	-	chr9:32601958-32602459(+)	dispersed
TcriolloG00000033199	Bystin putative	-	-	-	-	chr9:33364712-33365029(-)	singleton
TcriolloG00000033260	OTU domain-containing protein	-	-	-	-	chr9:33865075-33865788(-)	singleton
TcriolloG00000033293	Uncharacterized protein	GO:0046872	-	-	-	chr9:33986348-33986569(+)	singleton
TcriolloG00000033309	Calcium-binding EF-hand family protein	-	-	-	-	chr9:34069406-34071809(+)	singleton
TcriolloG00000033342	Uncharacterized protein	-	-	-	-	chr9:34367535-34367768(+)	singleton
TcriolloG00000033386	Uncharacterized protein	-	-	-	-	chr9:34612214-34613059(-)	singleton
TcriolloG00000033421	putative F-box protein At4g21240	-	-	-	-	chr9:34862007-34862216(+)	singleton
TcriolloG00000033450	Uncharacterized protein	-	-	-	-	chr9:35037999-35038334(+)	singleton
TcriolloG00000033540	Uncharacterized protein	-	-	-	-	chr9:35515968-35516186(+)	singleton
TcriolloG00000033580	RNA helicase ATP-dependent SK12/DOB1 protein isoform 1	-	-	-	-	chr9:35684296-35684496(+)	singleton
TcriolloG00000033588	Secreted protein	-	-	-	-	chr9:35721464-35721964(-)	singleton
TcriolloG00000033627	ankyrin repeat-containing protein At5g02620-like	GO:0005515	-	-	-	chr9:35866523-35867822(-)	dispersed
TcriolloG00000033669	tropinone reductase homolog At5g06060-like	GO:0016491	-	-	-	chr9:36002504-36003839(-)	tandem
TcriolloG00000033681	Uncharacterized protein	-	-	-	-	chr9:36056054-36056740(-)	singleton
TcriolloG00000033699	Uncharacterized protein	-	-	-	-	chr9:36116425-36116781(+)	singleton
TcriolloG00000033729	scarecrow-like protein 14	-	-	-	-	chr9:36242996-36243220(-)	singleton
TcriolloG00000033735	Uncharacterized protein	-	-	-	-	chr9:36275497-36275895(+)	singleton
TcriolloG00000033758	Uncharacterized protein	-	-	-	-	chr9:36382763-36382935(+)	singleton
TcriolloG00000033775	Uncharacterized protein	-	-	-	-	chr9:36464172-36464393(+)	singleton
TcriolloG00000033803	Uncharacterized protein	-	-	-	-	chr9:36586516-36586707(+)	singleton
TcriolloG00000033888	RNase H domain-containing protein	-	-	-	-	chr9:37025503-37025769(+)	singleton
TcriolloG00000033893	Uncharacterized protein	-	-	-	-	chr9:37047581-37047826(+)	singleton
TcriolloG00000033908	Uncharacterized protein	-	-	-	-	chr9:37138111-37139993(+)	singleton
TcriolloG00000033939	Uncharacterized protein	-	-	-	-	chr9:37295382-37295846(-)	singleton
TcriolloG00000033956	Secreted protein	-	-	-	-	chr9:37361340-37361561(+)	singleton
TcriolloG00000033980	Cysteine-rich transmembrane CYSTM domain-containing protein	GO:0016020	-	-	-	chr9:37511988-37512344(-)	singleton
TcriolloG00000033999	Uncharacterized protein	-	-	-	-	chr9:37630732-37631028(-)	singleton
TcriolloG00000034068	Uncharacterized protein	-	-	-	-	chr9:38008080-38008655(+)	singleton
TcriolloG00000034074	RNA polymerase II subunit B1 CTD phosphatase RPAP2 homolog	-	-	-	-	chr9:38020723-38021395(-)	singleton
TcriolloG00000034087	LRR-RLK	-	-	-	-	chr9:38067571-38067963(+)	singleton
TcriolloG00000034133	Uncharacterized protein	-	-	-	-	chr9:38252299-38252523(+)	singleton
TcriolloG00000034146	Uncharacterized protein	-	-	-	-	chr9:38289864-38290226(-)	singleton
TcriolloG00000034187	superoxide dismutase	GO:0004784;GO:0046872;GO:0006801	P	1.15.1.1	-	chr9:38416482-38417075(-)	segmental
TcriolloG00000034315	PLAC8 family protein	-	-	-	-	chr10:386376-387687(+)	tandem
TcriolloG00000034316	PLAC8 family protein	-	-	-	-	chr10:387850-388071(+)	proximal
TcriolloG00000034337	Uncharacterized protein	-	-	-	-	chr10:477362-477727(-)	singleton
TcriolloG00000034423	Uncharacterized protein	-	-	-	-	chr10:883207-883584(+)	singleton
TcriolloG00000034493	Uncharacterized protein	-	-	-	-	chr10:1224432-1224635(+)	dispersed
TcriolloG00000034531	Uncharacterized protein	-	-	-	-	chr10:1390163-1391013(-)	singleton
TcriolloG00000034536	Uncharacterized protein	-	-	-	-	chr10:1406929-1407216(+)	singleton
TcriolloG00000034570	DYW deaminase domain-containing protein	-	-	-	-	chr10:1542863-1562579(+)	singleton
TcriolloG00000034583	LIM zinc-binding domain-containing protein	-	-	-	-	chr10:1599692-1600009(-)	singleton
TcriolloG00000034605	Ent-kaurenoic acid oxidase	-	Q	-	-	chr10:1701959-1702552(-)	dispersed
TcriolloG00000034606	Uncharacterized protein	-	-	-	-	chr10:1706221-1706493(+)	singleton
TcriolloG00000034609	Secreted protein	-	-	-	-	chr10:1716945-1718086(+)	singleton
TcriolloG00000034667	Putative ovule protein	-	-	-	-	chr10:2006095-2006391(+)	singleton
TcriolloG00000034724	UBC core domain-containing protein	-	-	-	-	chr10:2260500-2261510(+)	dispersed
TcriolloG00000034827	ankyrin repeat-containing protein BDA1-like	GO:0005515	-	-	-	chr10:2813407-2813886(+)	proximal
TcriolloG00000034830	ankyrin repeat-containing protein BDA1-like	GO:0005515	-	-	-	chr10:2825792-2826274(+)	proximal
TcriolloG00000034831	UDP-glucosyltransferase putative	-	-	-	-	chr10:2833037-2833214(+)	singleton
TcriolloG00000034834	ankyrin repeat-containing protein BDA1-like	GO:0005515	-	-	-	chr10:2840563-2840995(+)	proximal
TcriolloG00000034911	Basic helix-loop-helix DNA-binding superfamily protein	-	-	-	-	chr10:3198106-3199147(-)	singleton
TcriolloG00000034923	Uncharacterized protein	-	-	-	-	chr10:3248877-3249383(-)	singleton
TcriolloG00000034951	Uncharacterized protein	-	-	-	-	chr10:3400013-3400246(+)	singleton
TcriolloG00000034965	receptor-like protein kinase HAIKU2	GO:0016020	T	-	-	chr10:3486174-3486863(+)	dispersed
TcriolloG00000034978	Uncharacterized protein	-	-	-	-	chr10:3547378-3547677(+)	singleton
TcriolloG00000035032	Uncharacterized protein	-	-	-	-	chr10:3886663-3888170(+)	singleton
TcriolloG00000035045	probable aquaporin PIP2-5	GO:0016020;GO:0015267;GO:0055085	G	-	-	chr10:3955122-3957192(-)	segmental
TcriolloG00000035048	Uncharacterized protein	-	-	-	-	chr10:3997920-3999060(-)	singleton
TcriolloG00000035088	P-loop containing nucleoside triphosphate hydrolases superfamily protein	-	-	-	-	chr10:4315843-4316106(-)	singleton
TcriolloG00000035090	WD repeat-containing protein 26-like	-	-	-	-	chr10:4319329-4319697(+)	singleton
TcriolloG00000035098	Uncharacterized protein	-	-	-	-	chr10:4338472-4338792(+)	singleton
TcriolloG00000035114	Long-chain fatty alcohol dehydrogenase family protein	-	-	-	-	chr10:4418683-4418931(-)	singleton
TcriolloG00000035128	putative disease resistance protein RGA4	-	-	-	-	chr10:4474244-4475426(-)	proximal
TcriolloG00000035137	Uncharacterized protein	-	-	-	-	chr10:4504068-4504309(+)	singleton
TcriolloG00000035159	RNA-binding S4 domain-containing protein	GO:0003723	J	-	-	chr10:4647053-4648871(+)	singleton
TcriolloG00000035198	DUF4283 domain-containing protein	-	-	-	-	chr10:4933645-4934043(-)	dispersed
TcriolloG00000035221	Phorbol-ester/DAG-type domain-containing protein	-	-	-	-	chr10:5135280-5135814(-)	proximal
TcriolloG00000035306	DDE Tnp4 domain-containing protein	GO:0016787;GO:0046872	-	-	-	chr10:6026045-6026377(+)	dispersed
TcriolloG00000035343	Mitochodrial transcription termination factor-related protein	GO:0003690;GO:0006355	S	-	-	chr10:6250162-6251190(-)	dispersed
TcriolloG00000035438	Uncharacterized protein	-	-	-	-	chr10:8092509-8097286(+)	dispersed
TcriolloG00000035460	DUF4283 domain-containing protein	-	-	-	-	chr10:8692173-8692565(-)	singleton
TcriolloG00000035525	Cysteine/Histidine-rich C1 domain family protein putative	-	-	-	-	chr10:10279260-10279550(+)	singleton
TcriolloG00000035546	Uncharacterized protein	-	-	-	-	chr10:10541500-10541835(-)	singleton
TcriolloG00000035568	protein SUPPRESSOR OF K[+] TRANSPORT GROWTH DEFECT 1	-	-	-	-	chr10:11041203-11042049(-)	dispersed
TcriolloG00000035592	PREDICTED uncharacterized protein LOC108662034	-	-	-	-	chr10:11899821-11900294(+)	singleton
TcriolloG00000035629	Uncharacterized protein	-	-	-	-	chr10:13460015-13460317(+)	singleton
TcriolloG00000035633	AAA+ ATPase domain-containing protein [Fragment]	GO:0000502;GO:0016787	-	-	-	chr10:13472946-13473264(+)	proximal
TcriolloG00000035667	Uncharacterized protein	-	-	-	-	chr10:13981950-13982469(-)	singleton
TcriolloG00000035786	Uncharacterized protein	-	-	-	-	chr10:15513330-15513684(-)	proximal
TcriolloG00000035879	uncharacterized protein LOC110429389	-	-	-	-	chr10:16693905-16694068(-)	singleton
TcriolloG00000035898	DYW domain-containing protein	GO:0005515	T	-	-	chr10:16875485-16876527(+)	dispersed
TcriolloG00000035905	Uncharacterized protein	-	-	-	-	chr10:16922199-16922522(-)	singleton
TcriolloG00000035909	NAC domain-containing protein	GO:0003677;GO:0006355	-	-	-	chr10:16940532-16943947(+)	dispersed
TcriolloG00000035910	Uncharacterized protein	-	-	-	-	chr10:16953772-16953993(+)	singleton
TcriolloG00000035934	DUF4283 domain-containing protein	-	-	-	-	chr10:17147358-17147687(+)	singleton
TcriolloG00000035966	Uncharacterized protein	-	-	-	-	chr10:17388747-17388992(+)	singleton
TcriolloG00000036010	Os05g0410100 protein	-	-	-	-	chr10:17792311-17792544(+)	singleton
TcriolloG00000036014	Uncharacterized protein	-	-	-	-	chr10:17808599-17809030(+)	singleton
TcriolloG00000036024	Uncharacterized protein	-	-	-	-	chr10:17889029-17889382(+)	singleton
TcriolloG00000036042	DUF4283 domain-containing protein	-	-	-	-	chr10:18009219-18009566(+)	singleton
TcriolloG00000036048	Uncharacterized protein	-	-	-	-	chr10:18024470-18027133(-)	singleton
TcriolloG00000036072	Uncharacterized protein	-	-	-	-	chr10:18285187-18287511(-)	singleton
TcriolloG00000036079	Uncharacterized protein	-	-	-	-	chr10:18310560-18310880(+)	singleton
TcriolloG00000036099	Disease resistance protein RPP8	-	-	-	-	chr10:18508851-18509525(+)	dispersed
TcriolloG00000036134	putative disease resistance RPP13-like protein 1	-	-	-	-	chr10:18775045-18775216(+)	dispersed
TcriolloG00000036142	putative disease resistance RPP13-like protein 1	-	-	-	-	chr10:18828161-18828451(+)	singleton
TcriolloG00000036199	Uncharacterized protein	-	-	-	-	chr10:19313762-19314133(-)	singleton
TcriolloG00000036203	Regulator of rDNA transcription protein 15	-	-	-	-	chr10:19339384-19339806(+)	singleton
TcriolloG00000036249	Secreted protein	-	-	-	-	chr10:19723556-19723903(+)	singleton
TcriolloG00000036250	AAA+ ATPase domain-containing protein	GO:0005524;GO:0016887	-	-	-	chr10:19723546-19724007(-)	dispersed
TcriolloG00000036256	Uncharacterized protein	GO:0016020	-	-	-	chr10:19767358-19767630(-)	singleton
TcriolloG00000036261	Ribonuclease T[2]	GO:0003723;GO:0033897	-	-	-	chr10:19787222-19788895(-)	proximal
TcriolloG00000036272	Secreted protein	-	-	-	-	chr10:19872160-19873344(-)	singleton
TcriolloG00000036274	Ribonuclease 2 putative	GO:0003723;GO:0033897	-	-	-	chr10:19885489-19885654(+)	proximal
TcriolloG00000036281	Ribonuclease 2 putative	GO:0003723;GO:0033897	-	-	-	chr10:19938510-19939047(-)	proximal
TcriolloG00000036319	translation initiation factor eIF-2B subunit beta	GO:0044237	-	-	-	chr10:20210299-20212540(+)	singleton
TcriolloG00000036368	CSC1-like protein At3g54510	GO:0005227	-	-	-	chr10:20517880-20518196(-)	dispersed
TcriolloG00000036373	Uncharacterized protein	-	-	-	-	chr10:20560829-20561134(-)	singleton
TcriolloG00000036436	Uncharacterized protein	-	-	-	-	chr10:20980670-20984903(+)	singleton
TcriolloG00000036445	Uncharacterized protein	-	-	-	-	chr10:21008669-21009106(+)	singleton
TcriolloG00000036451	F-box domain-containing protein	GO:0005515	-	-	-	chr10:21054864-21055720(+)	dispersed
TcriolloG00000036458	Uncharacterized protein	-	-	-	-	chr10:21090140-21090677(-)	singleton
TcriolloG00000036476	F-box/RNI-like superfamily protein	-	-	-	-	chr10:21193619-21193856(+)	proximal
TcriolloG00000036477	F-box/RNI-like superfamily protein	-	-	-	-	chr10:21195008-21195172(+)	proximal

## Sheet: Humbratica
CLUSTER_ID	DESC	GO_ID	COG	EC	CAZy	Location	Spatial Arrangement
HumbraticaG00000000067	Coatomer subunit zeta	GO:0030126;GO:0006890	U	-	-	scaffold 1:344548-347073(-)	dispersed
HumbraticaG00000000128	Secreted protein	-	-	-	-	scaffold 1:622271-622474(+)	singleton
HumbraticaG00000000147	DUF4220 domain-containing protein	-	-	-	-	scaffold 1:689284-690536(-)	dispersed
HumbraticaG00000000209	Transcriptional adapter ADA2a-like protein	-	-	-	-	scaffold 1:981520-982116(+)	singleton
HumbraticaG00000000221	uncharacterized protein LOC110417946 isoform X1	-	-	-	-	scaffold 1:1022680-1024294(+)	singleton
HumbraticaG00000000244	cellulose synthase-like protein G3 isoform X2	-	-	-	-	scaffold 1:1132040-1132327(-)	tandem
HumbraticaG00000000306	Alpha/beta-Hydrolases superfamily protein isoform 3	-	-	-	-	scaffold 1:1390151-1390615(+)	singleton
HumbraticaG00000000343	CMP-sialic acid transporter 1	GO:0015165;GO:0000139;GO:0090481	-	-	-	scaffold 1:1539783-1542387(+)	segmental
HumbraticaG00000000376	Uncharacterized protein	-	-	-	-	scaffold 1:1717301-1718135(+)	singleton
HumbraticaG00000000404	Aminotransferase class I/classII domain-containing protein	GO:0003824;GO:0030170;GO:0009058	-	-	-	scaffold 1:1846111-1846790(+)	segmental
HumbraticaG00000000405	probable polygalacturonase	-	-	-	-	scaffold 1:1847057-1848496(-)	segmental
HumbraticaG00000000426	EGF-like domain-containing protein	GO:0016021	-	-	-	scaffold 1:1971471-1971823(+)	segmental
HumbraticaG00000000503	Secreted protein	-	-	-	-	scaffold 1:2325936-2326124(+)	singleton
HumbraticaG00000000638	40S ribosomal protein S13	GO:0005840;GO:0003735;GO:0006412	J	-	-	scaffold 1:3025544-3026051(-)	segmental
HumbraticaG00000000833	Protein BUD31 homolog 2	GO:0005634	K	-	-	scaffold 1:4035031-4036911(+)	segmental
HumbraticaG00000000954	Uncharacterized protein	GO:0016020	-	-	-	scaffold 1:4789977-4791146(-)	segmental
HumbraticaG00000001460	oxalate--CoA ligase	-	I	6.2.1.8	-	scaffold 1:7240565-7241795(+)	tandem
HumbraticaG00000001584	Mitogen-activated protein kinase	-	T	2.7.11.24	-	scaffold 1:7891882-7894961(+)	segmental
HumbraticaG00000001798	DUF659 domain-containing protein	-	-	-	-	scaffold 1:8933466-8934015(+)	segmental
HumbraticaG00000001812	Maspardin	GO:0005840;GO:0003735;GO:0006412	-	-	-	scaffold 1:8997095-9001714(-)	segmental
HumbraticaG00000001925	GC-rich sequence DNA-binding factor-like protein with Tuftelin interacting domain-containing protein	GO:0003676	-	-	-	scaffold 1:9571436-9571943(+)	segmental
HumbraticaG00000002022	Cupin 2 conserved barrel domain-containing protein	GO:0071522	-	-	-	scaffold 1:10054330-10057087(+)	segmental
HumbraticaG00000002460	rust resistance kinase Lr10-like	-	-	-	-	scaffold 1:12224103-12224720(+)	dispersed
HumbraticaG00000002589	C2 domain-containing protein	-	-	-	-	scaffold 1:12849360-12851699(+)	proximal
HumbraticaG00000002619	Tubulin/FtsZ 2-layer sandwich domain-containing protein	GO:0005874;GO:0007017	-	-	-	scaffold 1:13036303-13036710(-)	segmental
HumbraticaG00000002620	Tubulin beta chain	GO:0005874;GO:0003924;GO:0005200;GO:0005525;GO:0007017	-	-	-	scaffold 1:13037095-13038280(-)	segmental
HumbraticaG00000002939	Uncharacterized protein	-	-	-	-	scaffold 1:14637058-14637447(+)	singleton
HumbraticaG00000002975	Protein kinase domain-containing protein	GO:0005515	-	-	-	scaffold 1:14829562-14832700(+)	segmental
HumbraticaG00000003106	Metalloproteinase inhibitor 1	-	-	-	-	scaffold 1:15500040-15500345(+)	singleton
HumbraticaG00000003250	pleiotropic drug resistance protein 1	-	-	-	-	scaffold 1:16412265-16412873(+)	dispersed
HumbraticaG00000003282	DBD Tnp Mut domain-containing protein	-	-	-	-	scaffold 1:17012839-17016583(-)	dispersed
HumbraticaG00000003315	coumaroyl-CoA anthocyanidin 3-O-glucoside-6-O-coumaroyltransferase 1-like	-	-	-	-	scaffold 1:17263278-17263586(+)	tandem
HumbraticaG00000003336	Embryo defective 1923	-	-	-	-	scaffold 1:17373707-17373949(-)	proximal
HumbraticaG00000003374	[RS]-reticuline 7-O-methyltransferase-like	GO:0008171	-	-	-	scaffold 1:17676682-17677029(-)	proximal
HumbraticaG00000003406	Uncharacterized protein	-	-	-	-	scaffold 1:17836046-17836408(+)	singleton
HumbraticaG00000003411	Putative mitochondrial protein [Fragment]	-	-	-	-	scaffold 1:17863067-17863637(-)	singleton
HumbraticaG00000003443	Glutamate receptor	-	-	-	-	scaffold 1:18116209-18117111(+)	dispersed
HumbraticaG00000003452	uncharacterized protein LOC110428443	GO:0003676	-	-	-	scaffold 1:18184588-18186638(-)	singleton
HumbraticaG00000003506	Uncharacterized protein	-	-	-	-	scaffold 1:18617331-18617567(+)	singleton
HumbraticaG00000003521	Hydroxycinnamoyl CoA shikimate/quinate hydroxycinnamoyltransferase	-	-	-	-	scaffold 1:18767588-18767809(-)	dispersed
HumbraticaG00000003568	Basic helix-loop-helix [BHLH] DNA-binding superfamily protein	-	-	-	-	scaffold 1:19107561-19108617(+)	singleton
HumbraticaG00000003573	Putative von Willebrand factor type A	-	-	-	-	scaffold 1:19171466-19171876(-)	singleton
HumbraticaG00000003575	VWFA domain-containing protein	-	-	-	-	scaffold 1:19173171-19173970(-)	dispersed
HumbraticaG00000003597	RT RNaseH 2 domain-containing protein	-	-	-	-	scaffold 1:19397186-19397485(+)	dispersed
HumbraticaG00000003604	glycerophosphodiester phosphodiesterase GDPD3-like	-	-	-	-	scaffold 1:19474340-19474561(-)	singleton
HumbraticaG00000003624	Glucose-6-phosphate 1-dehydrogenase	GO:0050661;GO:0006006;GO:0004345	-	-	-	scaffold 1:19778125-19780039(-)	tandem
HumbraticaG00000003644	Transcription repressor	-	-	-	-	scaffold 1:20109560-20109937(+)	dispersed
HumbraticaG00000003695	ELMO domain-containing protein C isoform X2	-	-	-	-	scaffold 1:20741228-20745033(+)	tandem
HumbraticaG00000003696	ELMO domain-containing protein C isoform X2	-	-	-	-	scaffold 1:20745197-20745595(+)	proximal
HumbraticaG00000003732	Ubiquitin carboxyl-terminal hydrolase family protein	-	-	-	-	scaffold 1:21074641-21074877(+)	singleton
HumbraticaG00000003734	Uncharacterized protein	-	-	-	-	scaffold 1:21082103-21082936(-)	singleton
HumbraticaG00000003742	DUF4216 domain-containing protein	-	-	-	-	scaffold 1:21221569-21221985(+)	dispersed
HumbraticaG00000003758	Uncharacterized protein	-	-	-	-	scaffold 1:21606303-21606884(+)	singleton
HumbraticaG00000003771	DUF4216 domain-containing protein	-	-	-	-	scaffold 1:21895796-21896209(-)	proximal
HumbraticaG00000003775	Tetratricopeptide repeat protein 5-like isoform X1	GO:0005515	-	-	-	scaffold 1:22036746-22037690(-)	singleton
HumbraticaG00000003783	subtilisin-like protease SBT1	-	-	-	-	scaffold 2:33937-34799(-)	singleton
HumbraticaG00000003862	uncharacterized protein LOC111293302	-	-	-	-	scaffold 2:383343-383685(+)	proximal
HumbraticaG00000003867	GDSL esterase/lipase At5g33370-like	-	-	-	-	scaffold 2:397813-398251(+)	singleton
HumbraticaG00000003946	cold shock protein 1-like isoform X2	-	-	-	-	scaffold 2:702572-702940(-)	singleton
HumbraticaG00000003960	naringenin2-oxoglutarate 3-dioxygenase	-	-	-	-	scaffold 2:760264-760904(-)	proximal
HumbraticaG00000003980	AAA+ ATPase domain-containing protein	-	-	-	-	scaffold 2:822328-823403(+)	tandem
HumbraticaG00000004014	cytochrome P450 84A1-like	GO:0004497;GO:0005506;GO:0016705;GO:0020037	-	-	-	scaffold 2:972000-972221(+)	proximal
HumbraticaG00000004029	Protein NRT1/ PTR family 50	GO:0016020;GO:0022857;GO:0055085	-	-	-	scaffold 2:1040068-1040463(+)	dispersed
HumbraticaG00000004080	Cytochrome P450 family protein	-	-	-	-	scaffold 2:1235206-1235442(+)	singleton
HumbraticaG00000004147	Uncharacterized protein	-	-	-	-	scaffold 2:1533291-1533929(+)	singleton
HumbraticaG00000004211	Glycosyltransferase	-	-	-	-	scaffold 2:1796800-1797093(-)	tandem
HumbraticaG00000004235	lysM domain receptor-like kinase 4	-	-	-	-	scaffold 2:1901230-1902060(+)	proximal
HumbraticaG00000004408	subtilisin-like protease SBT1	GO:0004252;GO:0006508	-	-	-	scaffold 2:2695585-2696154(-)	segmental
HumbraticaG00000004409	DNA polymerase alpha catalytic subunit	-	-	-	-	scaffold 2:2698023-2698301(+)	singleton
HumbraticaG00000004497	U-box domain-containing protein 4-like	GO:0004190;GO:0004842;GO:0005515;GO:0006508;GO:0016567	-	-	-	scaffold 2:3102116-3114685(+)	segmental
HumbraticaG00000004510	Uncharacterized protein	-	-	-	-	scaffold 2:3175105-3175362(+)	singleton
HumbraticaG00000004533	Acetamidase/Formamidase family protein	GO:0016811	-	-	-	scaffold 2:3282183-3283617(+)	proximal
HumbraticaG00000004617	Branched-chain-amino-acid aminotransferase	GO:0004084;GO:0009081	E	2.6.1.42	-	scaffold 2:3749499-3753141(+)	proximal
HumbraticaG00000004638	Tubulin alpha chain [Fragment]	GO:0005874;GO:0005200;GO:0005525;GO:0007017	-	-	-	scaffold 2:3853993-3854706(-)	dispersed
HumbraticaG00000004642	Tubulin/FtsZ 2-layer sandwich domain-containing protein	GO:0005874;GO:0005200;GO:0005525;GO:0007017	-	-	-	scaffold 2:3859209-3859430(-)	proximal
HumbraticaG00000004668	phosphoenolpyruvate carboxykinase [ATP]	GO:0004611;GO:0017076;GO:0006094	-	-	-	scaffold 2:3991545-3993350(+)	singleton
HumbraticaG00000004689	Protein kinase domain-containing protein	-	-	-	-	scaffold 2:4125450-4126679(+)	dispersed
HumbraticaG00000004714	probable mannitol dehydrogenase	-	-	-	-	scaffold 2:4275880-4276613(+)	singleton
HumbraticaG00000004726	K Homology domain-containing protein	-	-	-	-	scaffold 2:4345184-4345779(-)	singleton
HumbraticaG00000004811	Cysteine-rich RLK [RECEPTOR-like protein kinase] 8 putative	-	-	-	-	scaffold 2:4870451-4872118(+)	singleton
HumbraticaG00000004844	HATPase c domain-containing protein	GO:0005524;GO:0016887;GO:0051082;GO:0140662;GO:0006457	-	-	-	scaffold 2:5066120-5066470(-)	dispersed
HumbraticaG00000004871	succinate dehydrogenase	-	C	1.3.5.1	-	scaffold 2:5211474-5211931(+)	dispersed
HumbraticaG00000004903	L-ascorbate oxidase-like	GO:0005507	-	-	-	scaffold 2:5422099-5423484(+)	tandem
HumbraticaG00000004928	Receptor-like serine/threonine-protein kinase	-	T	-	-	scaffold 2:5563699-5565648(-)	dispersed
HumbraticaG00000004950	stearoyl-	GO:0045300;GO:0006631	-	-	-	scaffold 2:5692378-5693641(-)	dispersed
HumbraticaG00000005052	[+]-delta-cadinene synthase	-	-	-	-	scaffold 2:6297003-6298035(-)	tandem
HumbraticaG00000005193	DYW deaminase domain-containing protein	-	-	-	-	scaffold 2:7124958-7125278(-)	singleton
HumbraticaG00000005203	Protein trichome birefringence-like 16	-	-	-	-	scaffold 2:7171922-7172272(+)	singleton
HumbraticaG00000005232	lipase-like PAD4	-	-	-	-	scaffold 2:7418944-7419440(-)	proximal
HumbraticaG00000005234	Ovule protein	-	-	-	-	scaffold 2:7420855-7421082(+)	singleton
HumbraticaG00000005236	Sugar phosphate transporter domain-containing protein	GO:0016020	EG	-	-	scaffold 2:7437699-7449585(+)	dispersed
HumbraticaG00000005282	G-type lectin S-receptor-like serine/threonine-protein kinase At1g11300	-	-	-	-	scaffold 2:7798396-7798731(+)	singleton
HumbraticaG00000005334	ketol-acid reductoisomerase chloroplastic	GO:0009082;GO:0004455	E	1.1.1.86	-	scaffold 2:8124734-8127137(+)	tandem
HumbraticaG00000005336	senescence-specific cysteine protease SAG39-like	GO:0008234;GO:0006508	O	-	-	scaffold 2:8129053-8130037(-)	segmental
HumbraticaG00000005419	Zf-RVT domain-containing protein	-	-	-	-	scaffold 2:8687801-8688175(-)	singleton
HumbraticaG00000005441	Xyloglucan endotransglucosylase/hydrolase	GO:0048046;GO:0005618;GO:0004553;GO:0016762;GO:0010411;GO:0042546	G	2.4.1.207	-	scaffold 2:8901800-8902889(-)	segmental
HumbraticaG00000005486	Uncharacterized protein isoform 3	-	-	-	-	scaffold 2:9271519-9271824(-)	singleton
HumbraticaG00000005508	4-hydroxyphenylpyruvate dioxygenase	GO:0009072;GO:0003868	E	1.13.11.27	-	scaffold 2:9510528-9511445(+)	proximal
HumbraticaG00000005573	CCHC-type domain-containing protein	-	-	-	-	scaffold 2:9973623-9973841(-)	dispersed
HumbraticaG00000005610	zinc transporter 8-like	-	-	-	-	scaffold 2:10229072-10229317(-)	dispersed
HumbraticaG00000005611	Chitin elicitor receptor kinase 1 RLK1 putative	-	-	-	-	scaffold 2:10235870-10236165(-)	singleton
HumbraticaG00000005612	lysM domain receptor-like kinase 3	GO:0019199;GO:0045087	-	-	-	scaffold 2:10237401-10238047(-)	segmental
HumbraticaG00000005647	E3 ubiquitin-protein ligase COP1-like	GO:0005515;GO:0061630	-	-	-	scaffold 2:10487237-10495871(-)	segmental
HumbraticaG00000005649	E3 ubiquitin-protein ligase COP1-like	GO:0061630	-	-	-	scaffold 2:10495959-10501080(-)	dispersed
HumbraticaG00000005711	DUF4216 domain-containing protein	-	-	-	-	scaffold 2:11023091-11024166(-)	dispersed
HumbraticaG00000005745	Cytochrome P450	GO:0004497;GO:0005506;GO:0016705;GO:0020037	-	-	-	scaffold 2:11225031-11225291(-)	segmental
HumbraticaG00000005747	Cytochrome P450	-	-	-	-	scaffold 2:11225885-11226088(-)	dispersed
HumbraticaG00000005854	Uncharacterized protein	-	-	-	-	scaffold 2:12130816-12131109(+)	singleton
HumbraticaG00000005870	DBD Tnp Mut domain-containing protein	-	-	-	-	scaffold 2:12284646-12285241(-)	dispersed
HumbraticaG00000005874	uncharacterized protein LOC110429388	-	-	-	-	scaffold 2:12299711-12301270(+)	singleton
HumbraticaG00000005880	Uncharacterized protein	-	-	-	-	scaffold 2:12315053-12315241(+)	singleton
HumbraticaG00000005904	dCTP pyrophosphatase 1	-	-	-	-	scaffold 2:12455312-12456402(-)	singleton
HumbraticaG00000005912	Uncharacterized protein	-	-	-	-	scaffold 2:12586520-12586786(+)	singleton
HumbraticaG00000006022	Phytocyanin domain-containing protein	GO:0009055	-	-	-	scaffold 2:13713499-13713879(-)	dispersed
HumbraticaG00000006047	C2H2-like zinc finger protein putative	-	-	-	-	scaffold 2:14083509-14083826(+)	singleton
HumbraticaG00000006091	Integrase catalytic domain-containing protein	-	-	-	-	scaffold 2:14596582-14596830(-)	dispersed
HumbraticaG00000006100	DUF4283 domain-containing protein	-	-	-	-	scaffold 2:14841068-14841517(-)	dispersed
HumbraticaG00000006128	non-specific serine/threonine protein kinase	GO:0004674;GO:0005524;GO:0006468	-	-	-	scaffold 2:15474461-15475175(-)	dispersed
HumbraticaG00000006135	mannan synthase 1-like isoform X1	-	-	-	-	scaffold 2:15524652-15525495(-)	dispersed
HumbraticaG00000006186	expansin-A9-like	-	-	-	-	scaffold 2:15825309-15825839(-)	singleton
HumbraticaG00000006191	thaumatin-like protein 1	-	-	-	-	scaffold 2:15859187-15859492(+)	tandem
HumbraticaG00000006204	UDP-glycosyltransferase 73C6-like	-	-	-	-	scaffold 2:15946155-15946766(+)	tandem
HumbraticaG00000006215	Uncharacterized protein	-	-	-	-	scaffold 2:16027272-16027454(+)	singleton
HumbraticaG00000006243	Exostosin GT47 domain-containing protein	GO:0016757;GO:0006486	-	-	-	scaffold 2:16166081-16167496(+)	proximal
HumbraticaG00000006259	3-deoxy-d-manno-octulosonic-acid transferase isoform 1	-	-	-	-	scaffold 2:16250576-16251640(-)	singleton
HumbraticaG00000006313	ABC transporter domain-containing protein	GO:0016020;GO:0140359	-	-	-	scaffold 2:16731185-16732333(-)	proximal
HumbraticaG00000006314	ABC transporter domain-containing protein	GO:0005524	-	-	-	scaffold 2:16733387-16734763(-)	proximal
HumbraticaG00000006346	AB hydrolase-1 domain-containing protein	-	-	-	-	scaffold 2:17172246-17173089(+)	tandem
HumbraticaG00000006379	ABC transporter B family member 29 chloroplastic	-	-	-	-	scaffold 2:17386922-17387644(-)	singleton
HumbraticaG00000006388	Uncharacterized protein	-	-	-	-	scaffold 2:17425933-17426211(-)	dispersed
HumbraticaG00000006409	Glucose-methanol-choline oxidoreductase C-terminal domain-containing protein	-	-	-	-	scaffold 2:17597415-17598091(-)	singleton
HumbraticaG00000006448	Ubiquitin-like protease family profile domain-containing protein	-	-	-	-	scaffold 2:18003289-18003688(-)	dispersed
HumbraticaG00000006462	Uncharacterized protein	-	-	-	-	scaffold 2:18155998-18156240(+)	segmental
HumbraticaG00000006465	F-box domain-containing protein	GO:0005515	-	-	-	scaffold 2:18188514-18189651(-)	dispersed
HumbraticaG00000006467	Secoisolariciresinol dehydrogenase-like	-	-	-	-	scaffold 2:18264668-18265439(+)	tandem
HumbraticaG00000006468	secoisolariciresinol dehydrogenase-like	-	-	-	-	scaffold 2:18265654-18268088(+)	proximal
HumbraticaG00000006507	Uncharacterized protein	-	-	-	-	scaffold 2:18712019-18712261(-)	singleton
HumbraticaG00000006574	Aminotransferase-like plant mobile domain-containing protein	-	-	-	-	scaffold 2:19418468-19420136(-)	dispersed
HumbraticaG00000006584	uncharacterized mitochondrial protein AtMg00810-like	-	-	-	-	scaffold 2:19504481-19505416(-)	dispersed
HumbraticaG00000006595	Uncharacterized protein	-	-	-	-	scaffold 2:19662967-19664341(+)	singleton
HumbraticaG00000006604	DBD Tnp Mut domain-containing protein	-	-	-	-	scaffold 2:19943610-19943978(+)	dispersed
HumbraticaG00000006608	Uncharacterized protein	-	-	-	-	scaffold 2:20146332-20146768(+)	singleton
HumbraticaG00000006632	Integrase catalytic domain-containing protein	GO:0003676	E	-	-	scaffold 3:520475-521034(-)	dispersed
HumbraticaG00000006659	Uncharacterized protein	-	-	-	-	scaffold 3:1135631-1135972(-)	dispersed
HumbraticaG00000006781	Uncharacterized protein	-	-	-	-	scaffold 3:3319844-3320481(+)	dispersed
HumbraticaG00000006850	uncharacterized protein LOC110427658 isoform X1	-	-	-	-	scaffold 3:4616908-4617303(+)	dispersed
HumbraticaG00000006865	SWIM-type domain-containing protein	-	-	-	-	scaffold 3:4803989-4804393(+)	dispersed
HumbraticaG00000006935	Uncharacterized protein	-	-	-	-	scaffold 3:5806547-5808531(-)	dispersed
HumbraticaG00000006985	Uncharacterized protein	-	-	-	-	scaffold 3:6480533-6481670(-)	dispersed
HumbraticaG00000006987	Phospholipase A1	GO:0008970	-	-	-	scaffold 3:6506280-6506771(-)	dispersed
HumbraticaG00000006989	thaumatin-like protein	-	-	-	-	scaffold 3:6521157-6521721(-)	dispersed
HumbraticaG00000007026	ciliogenesis-associated TTC17-interacting protein	-	-	-	-	scaffold 3:6945500-6945826(-)	dispersed
HumbraticaG00000007068	putative fasciclin-like arabinogalactan protein 20	-	-	-	-	scaffold 3:7461066-7461443(+)	proximal
HumbraticaG00000007101	EF-hand domain-containing protein	GO:0005509	T	-	-	scaffold 3:7695063-7696759(-)	dispersed
HumbraticaG00000007138	Uncharacterized protein	-	-	-	-	scaffold 3:7921032-7921256(+)	singleton
HumbraticaG00000007212	Uncharacterized protein	-	-	-	-	scaffold 3:8432112-8432483(+)	singleton
HumbraticaG00000007233	uncharacterized protein LOC110410632 isoform X1	-	-	-	-	scaffold 3:8558584-8560299(+)	singleton
HumbraticaG00000007234	40S ribosomal protein S11-like	GO:0005840;GO:0003735;GO:0006412	J	-	-	scaffold 3:8561460-8562751(+)	segmental
HumbraticaG00000007239	RNI-like superfamily protein	-	-	-	-	scaffold 3:8618295-8618522(+)	singleton
HumbraticaG00000007296	Exostosin GT47 domain-containing protein	-	-	-	-	scaffold 3:9002060-9002700(+)	segmental
HumbraticaG00000007298	probable glycosyltransferase At5g20260	-	-	-	-	scaffold 3:9007294-9008734(+)	proximal
HumbraticaG00000007342	Uncharacterized protein	-	-	-	-	scaffold 3:9372774-9373070(-)	singleton
HumbraticaG00000007368	Slow growth 1-like protein	GO:0005515	-	-	-	scaffold 3:9570546-9571305(+)	dispersed
HumbraticaG00000007444	F-box domain-containing protein	-	-	-	-	scaffold 3:9946099-9946461(+)	singleton
HumbraticaG00000007457	Uncharacterized protein [Fragment]	-	-	-	-	scaffold 3:10020062-10020481(+)	singleton
HumbraticaG00000007462	hydroxymethylglutaryl-CoA reductase [NADPH]	GO:0015936;GO:0004420	-	-	-	scaffold 3:10052523-10053059(+)	dispersed
HumbraticaG00000007481	Uncharacterized protein	-	-	-	-	scaffold 3:10165534-10166256(+)	singleton
HumbraticaG00000007590	pre-mRNA-splicing factor SLU7	GO:0030628;GO:0000398	-	-	-	scaffold 3:10750485-10750769(-)	dispersed
HumbraticaG00000007607	Uncharacterized protein	-	-	-	-	scaffold 3:10827161-10827469(+)	singleton
HumbraticaG00000007676	Inositol oxygenase	GO:0005737;GO:0005506;GO:0050113;GO:0019310	S	1.13.99.1	-	scaffold 3:11243271-11245551(+)	tandem
HumbraticaG00000007701	Mitochondrial ATP synthase subunit G protein	GO:0000276;GO:0015078;GO:0015986	S	-	-	scaffold 3:11378530-11381465(-)	segmental
HumbraticaG00000007737	Beta-galactosidase-like protein	-	-	-	-	scaffold 3:11573378-11573951(+)	singleton
HumbraticaG00000007801	PGG domain-containing protein	GO:0005515	-	-	-	scaffold 3:11913598-11915013(-)	singleton
HumbraticaG00000007865	aldehyde dehydrogenase [NAD[+]]	GO:0004029	-	-	-	scaffold 3:12231819-12233361(+)	segmental
HumbraticaG00000007892	Beta-galactosidase	GO:0004553;GO:0005975	-	-	-	scaffold 3:12343696-12344123(+)	proximal
HumbraticaG00000007893	Beta-galactosidase	GO:0004553;GO:0005975	-	-	-	scaffold 3:12344151-12345533(+)	proximal
HumbraticaG00000007894	Beta-galactosidase	GO:0004553;GO:0005975	-	-	-	scaffold 3:12345561-12345922(+)	proximal
HumbraticaG00000007943	Uncharacterized protein	-	-	-	-	scaffold 3:12612097-12612318(+)	singleton
HumbraticaG00000007947	Transcription factor-like protein DPB isoform X1	-	-	-	-	scaffold 3:12624594-12624806(-)	dispersed
HumbraticaG00000007978	BRCT domain-containing DNA repair protein	-	-	-	-	scaffold 3:12806593-12806817(+)	singleton
HumbraticaG00000008019	CN hydrolase domain-containing protein	-	-	-	-	scaffold 3:13045680-13047493(-)	tandem
HumbraticaG00000008043	Uncharacterized protein	-	-	-	-	scaffold 3:13146271-13146513(+)	singleton
HumbraticaG00000008060	Uncharacterized protein	-	-	-	-	scaffold 3:13230431-13230694(+)	singleton
HumbraticaG00000008129	IAA-amino acid hydrolase ILR1-like 4	-	-	-	-	scaffold 3:13542292-13542561(+)	singleton
HumbraticaG00000008150	Derlin	GO:0000839;GO:0051787;GO:0030433;GO:0030968	S	-	-	scaffold 3:13643000-13646250(+)	segmental
HumbraticaG00000008158	Uncharacterized protein	-	-	-	-	scaffold 3:13675178-13675549(+)	singleton
HumbraticaG00000008240	sulfite exporter TauE/SafE family protein 3-like	GO:0016020	-	-	-	scaffold 3:14070447-14070865(-)	segmental
HumbraticaG00000008255	Spermidine synthase 3	-	-	-	-	scaffold 3:14125584-14125877(+)	singleton
HumbraticaG00000008283	60S ribosomal protein L39-3	GO:0005840;GO:0003735;GO:0006412	J	-	-	scaffold 3:14312209-14312495(-)	segmental
HumbraticaG00000008303	Two-component response regulator ARR12	-	-	-	-	scaffold 3:14383841-14384173(+)	singleton
HumbraticaG00000008337	Uncharacterized protein	-	-	-	-	scaffold 3:14541972-14542337(+)	singleton
HumbraticaG00000008380	Nas2 N-terminal domain-containing protein	-	-	-	-	scaffold 3:14697796-14698632(+)	singleton
HumbraticaG00000008450	Gamma-glutamylcyclotransferase	GO:0003839;GO:0006751	-	-	-	scaffold 3:14985646-14985885(-)	dispersed
HumbraticaG00000008452	40S ribosomal protein S11-like	GO:0005840;GO:0003735;GO:0006412	-	-	-	scaffold 3:14994105-14995242(+)	segmental
HumbraticaG00000008453	40S ribosomal protein S11 N-terminal domain-containing protein	GO:0005840;GO:0003735;GO:0006412	J	-	-	scaffold 3:14995321-14995693(+)	dispersed
HumbraticaG00000008541	aspartyl protease family protein At5g10770-like	-	-	-	-	scaffold 3:15441578-15442324(-)	singleton
HumbraticaG00000008554	Uncharacterized protein	-	-	-	-	scaffold 3:15525348-15525629(+)	singleton
HumbraticaG00000008619	26S proteasome non-ATPase regulatory subunit 11 homolog	-	O	-	-	scaffold 3:15812554-15813394(-)	dispersed
HumbraticaG00000008648	beta-amyrin 28-oxidase	GO:0004497;GO:0005506;GO:0016705;GO:0020037	Q	1.14.13.201	-	scaffold 3:15949620-15952051(-)	dispersed
HumbraticaG00000008664	Chromo domain-containing protein	-	-	-	-	scaffold 4:247751-248313(-)	dispersed
HumbraticaG00000008750	DDT domain-containing protein DDR4	-	-	-	-	scaffold 4:2391338-2397683(-)	dispersed
HumbraticaG00000008823	Ubiquitin-like protease family profile domain-containing protein	-	-	-	-	scaffold 4:3445745-3446723(-)	dispersed
HumbraticaG00000008830	60S acidic ribosomal protein P1-like	-	-	-	-	scaffold 4:3481072-3484878(+)	singleton
HumbraticaG00000008832	Peroxidase	GO:0004601;GO:0020037;GO:0006979	-	-	-	scaffold 4:3508945-3509943(-)	tandem
HumbraticaG00000008837	Integrase catalytic domain-containing protein	-	-	-	-	scaffold 4:3556777-3557696(+)	singleton
HumbraticaG00000008839	ATGSL10 [Glucan synthase-like 10]	-	-	-	-	scaffold 4:3558043-3558348(+)	singleton
HumbraticaG00000008844	RNA-directed DNA polymerase	-	-	-	-	scaffold 4:3693901-3694233(+)	dispersed
HumbraticaG00000008878	Receptor-like serine/threonine-protein kinase	-	-	-	-	scaffold 4:4114356-4114787(+)	tandem
HumbraticaG00000008899	Uncharacterized protein	-	-	-	-	scaffold 4:4380499-4381575(+)	singleton
HumbraticaG00000008916	Uncharacterized protein	-	-	-	-	scaffold 4:4523080-4523292(+)	singleton
HumbraticaG00000008930	Uncharacterized protein	-	-	-	-	scaffold 4:4671075-4672278(-)	singleton
HumbraticaG00000008987	Nucleolar GTP-binding protein 1	GO:0005525	-	-	-	scaffold 4:5333788-5334444(+)	dispersed
HumbraticaG00000008989	Nucleolar GTP-binding protein 1	-	-	-	-	scaffold 4:5335241-5335810(+)	dispersed
HumbraticaG00000009097	AAA+ ATPase domain-containing protein	-	-	-	-	scaffold 4:6248824-6249864(-)	dispersed
HumbraticaG00000009098	AAA+ ATPase domain-containing protein	-	-	-	-	scaffold 4:6249904-6251004(-)	dispersed
HumbraticaG00000009225	Hydroxycinnamoyl CoA shikimate/quinate hydroxycinnamoyltransferase	-	-	-	-	scaffold 4:7012045-7012287(+)	dispersed
HumbraticaG00000009243	Btz domain-containing protein	-	-	-	-	scaffold 4:7175338-7176862(+)	dispersed
HumbraticaG00000009262	Uncharacterized protein	-	-	-	-	scaffold 4:7275810-7279570(-)	singleton
HumbraticaG00000009281	THUMP domain-containing protein	-	-	-	-	scaffold 4:7425956-7426734(-)	singleton
HumbraticaG00000009315	indole-3-acetaldehyde oxidase-like	GO:0005506;GO:0016491	-	-	-	scaffold 4:7621349-7621741(+)	dispersed
HumbraticaG00000009322	uncharacterized protein LOC110426024	GO:0010073	-	-	-	scaffold 4:7714659-7715374(+)	dispersed
HumbraticaG00000009357	protein FAF-like chloroplastic isoform X1	-	-	-	-	scaffold 4:7951903-7952311(-)	singleton
HumbraticaG00000009387	Bystin	-	-	-	-	scaffold 4:8259564-8262127(-)	proximal
HumbraticaG00000009399	Transcription repressor	-	-	-	-	scaffold 4:8304867-8305190(-)	singleton
HumbraticaG00000009473	Uncharacterized protein	-	-	-	-	scaffold 4:8696667-8696858(+)	singleton
HumbraticaG00000009484	Uncharacterized protein	-	-	-	-	scaffold 4:8759791-8760027(+)	singleton
HumbraticaG00000009494	poly	GO:0003950	-	-	-	scaffold 4:8843513-8844144(+)	dispersed
HumbraticaG00000009535	protein BUD31 homolog 1-like	GO:0005634	K	-	-	scaffold 4:9103116-9106621(+)	dispersed
HumbraticaG00000009574	Uncharacterized protein	-	-	-	-	scaffold 4:9389351-9390018(-)	singleton
HumbraticaG00000009621	BHLH domain-containing protein	-	K	-	-	scaffold 4:9682886-9683981(-)	tandem
HumbraticaG00000009651	Uncharacterized protein	-	-	-	-	scaffold 4:9866932-9867231(+)	singleton
HumbraticaG00000009658	Uncharacterized protein	-	-	-	-	scaffold 4:9887220-9887435(+)	singleton
HumbraticaG00000009684	Protein kinase domain-containing protein	-	T	-	-	scaffold 4:9995860-9997896(+)	segmental
HumbraticaG00000009701	Uncharacterized protein	-	-	-	-	scaffold 4:10069809-10070072(+)	singleton
HumbraticaG00000009759	SHSP domain-containing protein	-	-	-	-	scaffold 4:10340071-10340722(+)	proximal
HumbraticaG00000009833	Uncharacterized protein	-	-	-	-	scaffold 4:10616476-10616727(+)	singleton
HumbraticaG00000009850	Splicing factor subunit	-	-	-	-	scaffold 4:10694082-10694345(+)	singleton
HumbraticaG00000009912	Uncharacterized protein	-	-	-	-	scaffold 4:10969194-10969559(-)	singleton
HumbraticaG00000009923	Cytochrome P450	GO:0004497;GO:0005506;GO:0016705;GO:0020037	-	-	-	scaffold 4:11011269-11012639(-)	dispersed
HumbraticaG00000009978	SHSP domain-containing protein	GO:0043621;GO:0051082;GO:0006457;GO:0009408;GO:0009651;GO:0042542;GO:0051259	O	-	-	scaffold 4:11298383-11298790(+)	dispersed
HumbraticaG00000010069	Uncharacterized protein	-	-	-	-	scaffold 4:11775822-11776058(+)	singleton
HumbraticaG00000010084	Uncharacterized protein	-	-	-	-	scaffold 4:11863818-11864123(+)	singleton
HumbraticaG00000010133	High affinity nitrate transporter 2	GO:0015112	-	-	-	scaffold 4:12139901-12140479(+)	tandem
HumbraticaG00000010211	Uncharacterized protein	-	-	-	-	scaffold 4:12531979-12532629(+)	singleton
HumbraticaG00000010224	UDP-glycosyltransferase 87A1	-	-	-	-	scaffold 4:12572048-12572352(+)	tandem
HumbraticaG00000010265	spermidine coumaroyl-CoA acyltransferase-like	-	S	2.3.1.248,2.3.1.249	-	scaffold 4:12715743-12716721(-)	proximal
HumbraticaG00000010292	uncharacterized protein LOC110412835 isoform X2	-	-	-	-	scaffold 4:12818142-12819180(-)	singleton
HumbraticaG00000010349	DNA-directed RNA polymerases I II and III subunit RPABC5	GO:0003677;GO:0003899;GO:0008270;GO:0006351	K	-	-	scaffold 4:13065316-13066885(-)	dispersed
HumbraticaG00000010402	acidic endochitinase-like	-	-	-	-	scaffold 5:231576-232097(+)	proximal
HumbraticaG00000010408	RNA helicase family protein	-	-	-	-	scaffold 5:262944-264126(-)	singleton
HumbraticaG00000010427	Uncharacterized protein	-	-	-	-	scaffold 5:324128-324526(+)	singleton
HumbraticaG00000010540	subtilisin-like protease SBT45	GO:0006508;GO:0004252	-	-	-	scaffold 5:876952-877206(-)	dispersed
HumbraticaG00000010545	ethylene-responsive transcription factor ERF071-like	-	-	-	-	scaffold 5:896112-896474(-)	proximal
HumbraticaG00000010564	plastid division protein PDV1	GO:0010020	-	-	-	scaffold 5:980886-981269(+)	dispersed
HumbraticaG00000010570	glyoxysomal fatty acid beta-oxidation multifunctional protein MFP-a isoform X2	GO:0003824;GO:0070403;GO:0006631	-	-	-	scaffold 5:1011440-1015134(+)	segmental
HumbraticaG00000010571	glyoxysomal fatty acid beta-oxidation multifunctional protein MFP-a isoform X2	GO:0016616;GO:0006631	-	-	-	scaffold 5:1015194-1015857(+)	dispersed
HumbraticaG00000010620	AAA+ ATPase domain-containing protein	-	-	-	-	scaffold 5:1271434-1273832(-)	dispersed
HumbraticaG00000010646	Uncharacterized protein	-	-	-	-	scaffold 5:1445474-1446277(+)	segmental
HumbraticaG00000010695	Ribosomal RNA small subunit methyltransferase NEP1	-	-	-	-	scaffold 5:1774288-1775530(+)	dispersed
HumbraticaG00000010785	stem-specific protein TSJT1-like	-	-	-	-	scaffold 5:2225899-2226970(+)	segmental
HumbraticaG00000010817	Checkpoint protein kinase	-	-	-	-	scaffold 5:2424862-2425389(+)	singleton
HumbraticaG00000010873	GPI mannosyltransferase 1	-	-	-	-	scaffold 5:2730079-2730300(+)	singleton
HumbraticaG00000010919	V-type proton ATPase subunit F	GO:1902600;GO:0046961;GO:0033180	C	-	-	scaffold 5:3156997-3160132(+)	segmental
HumbraticaG00000010968	PREDICTED uncharacterized protein LOC18612588	-	-	-	-	scaffold 5:3575205-3575471(-)	singleton
HumbraticaG00000010974	SKP1-like protein	GO:0006511	O	-	-	scaffold 5:3654777-3655982(+)	segmental
HumbraticaG00000010978	BZIP domain-containing protein	GO:0003700;GO:0045893	-	-	-	scaffold 5:3663889-3664339(-)	segmental
HumbraticaG00000011001	Fe2OG dioxygenase domain-containing protein	GO:0046872;GO:0051213	Q	-	-	scaffold 5:3883303-3884389(+)	proximal
HumbraticaG00000011028	Uncharacterized protein	-	-	-	-	scaffold 5:4137837-4138213(+)	singleton
HumbraticaG00000011091	SET domain-containing protein	-	-	-	-	scaffold 5:4714593-4714973(+)	singleton
HumbraticaG00000011094	Ribosomal protein L37	GO:0005840;GO:0003735;GO:0006412	J	-	-	scaffold 5:4729861-4730527(-)	dispersed
HumbraticaG00000011105	Uncharacterized protein	-	-	-	-	scaffold 5:4849078-4849287(+)	singleton
HumbraticaG00000011127	Uncharacterized protein isoform 2	-	-	-	-	scaffold 5:5235721-5236545(+)	dispersed
HumbraticaG00000011182	DBD Tnp Mut domain-containing protein	-	-	-	-	scaffold 5:6549702-6549992(-)	dispersed
HumbraticaG00000011209	PREDICTED uncharacterized protein LOC108661709	-	-	-	-	scaffold 6:14969-15551(-)	dispersed
HumbraticaG00000011230	uncharacterized protein LOC110427658 isoform X1	-	-	-	-	scaffold 6:557147-557578(-)	dispersed
HumbraticaG00000011251	DYW deaminase domain-containing protein	GO:0005515	-	-	-	scaffold 6:789636-790757(+)	dispersed
HumbraticaG00000011329	Uncharacterized protein	-	-	-	-	scaffold 6:1623264-1623467(+)	singleton
HumbraticaG00000011332	Chromatin-remodeling ATPase INO80	GO:0016887;GO:0006281;GO:0005524;GO:0006338;GO:0006351;GO:0140658;GO:0031011	-	-	-	scaffold 6:1650438-1651907(+)	proximal
HumbraticaG00000011369	ABC transporter A family member 1	GO:0016021;GO:0140359;GO:0055085	-	-	-	scaffold 6:1989876-1996260(-)	dispersed
HumbraticaG00000011377	uncharacterized protein LOC110415494	-	-	-	-	scaffold 6:2113328-2115816(-)	singleton
HumbraticaG00000011409	Uncharacterized protein	-	-	-	-	scaffold 6:2447310-2447615(+)	singleton
HumbraticaG00000011419	Uncharacterized protein	-	-	-	-	scaffold 6:2508243-2508533(+)	singleton
HumbraticaG00000011424	uncharacterized protein LOC110414926 isoform X1	-	-	-	-	scaffold 6:2566478-2569502(+)	singleton
HumbraticaG00000011443	ARM repeat superfamily protein putative	-	-	-	-	scaffold 6:2718628-2720744(+)	proximal
HumbraticaG00000011482	DUF4005 domain-containing protein	-	-	-	-	scaffold 6:3112318-3112764(-)	singleton
HumbraticaG00000011485	polygalacturonase	-	-	-	-	scaffold 6:3122672-3123025(-)	singleton
HumbraticaG00000011493	DUF4216 domain-containing protein	-	-	-	-	scaffold 6:3190044-3190622(-)	dispersed
HumbraticaG00000011508	Uncharacterized protein	-	-	-	-	scaffold 6:3268218-3268580(+)	singleton
HumbraticaG00000011585	ubiquitin fusion degradation protein 1 homolog	-	-	-	-	scaffold 6:3744690-3745271(+)	singleton
HumbraticaG00000011613	Low-molecular-weight cysteine-rich 16 putative isoform 2	-	-	-	-	scaffold 6:3914627-3914827(+)	singleton
HumbraticaG00000011663	RING-type E3 ubiquitin transferase	-	-	-	-	scaffold 6:4214113-4217239(-)	singleton
HumbraticaG00000011671	RBR-type E3 ubiquitin transferase	GO:0004842;GO:0016567	-	-	-	scaffold 6:4260469-4265603(+)	dispersed
HumbraticaG00000011692	LEA 2 domain-containing protein	-	-	-	-	scaffold 6:4374099-4375243(-)	tandem
HumbraticaG00000011695	LEA 2 domain-containing protein	-	-	-	-	scaffold 6:4380772-4381053(-)	proximal
HumbraticaG00000011721	ABC transporter G family member 31	-	-	-	-	scaffold 6:4539930-4540298(-)	dispersed
HumbraticaG00000011722	glutamine--fructose-6-phosphate transaminase [isomerizing]	GO:0097367;GO:1901135	M	2.6.1.16	-	scaffold 6:4546113-4550406(+)	dispersed
HumbraticaG00000011741	Uncharacterized protein	-	-	-	-	scaffold 6:4676817-4677540(-)	singleton
HumbraticaG00000011753	Uncharacterized protein	-	-	-	-	scaffold 6:4737041-4737316(+)	dispersed
HumbraticaG00000011773	protein HOTHEAD-like	GO:0016614;GO:0050660	-	-	-	scaffold 6:4853931-4854669(+)	proximal
HumbraticaG00000011800	Lipoxygenase	GO:0016702;GO:0046872	-	-	-	scaffold 6:4994230-4995825(-)	dispersed
HumbraticaG00000011801	Lipoxygenase	GO:0016702;GO:0005515;GO:0046872	-	-	-	scaffold 6:4995936-4996997(-)	dispersed
HumbraticaG00000011815	intron-binding protein aquarius	GO:0005681;GO:0004386;GO:0000398	-	-	-	scaffold 6:5044772-5046904(+)	dispersed
HumbraticaG00000011822	Integrase catalytic domain-containing protein	-	-	-	-	scaffold 6:5089621-5091424(+)	singleton
HumbraticaG00000011836	Proteasome subunit beta	GO:0005839;GO:0051603	-	-	-	scaffold 6:5170783-5171199(-)	dispersed
HumbraticaG00000011873	50S ribosomal protein L16 chloroplastic	GO:0005840;GO:0003735;GO:0006412	-	-	-	scaffold 6:5438222-5438557(+)	singleton
HumbraticaG00000011882	DUF4283 domain-containing protein	-	-	-	-	scaffold 6:5496500-5497021(+)	singleton
HumbraticaG00000011909	probable disease resistance protein At4g27220	-	-	-	-	scaffold 6:5713040-5714129(-)	dispersed
HumbraticaG00000011924	uncharacterized protein LOC128040981	-	-	-	-	scaffold 6:5817375-5817614(+)	dispersed
HumbraticaG00000011989	WEB family protein	-	-	-	-	scaffold 6:6138054-6138293(+)	proximal
HumbraticaG00000012121	B3 domain-containing protein os04g0386900	-	-	-	-	scaffold 6:6958191-6958451(+)	singleton
HumbraticaG00000012135	putative disease resistance protein RGA3	-	-	-	-	scaffold 6:7043021-7046843(-)	dispersed
HumbraticaG00000012138	putative disease resistance RPP13-like protein 1 isoform X3	-	-	-	-	scaffold 6:7054135-7054356(-)	dispersed
HumbraticaG00000012249	caffeic acid 3-O-methyltransferase-like	GO:0008171	-	-	-	scaffold 6:7699734-7700042(+)	proximal
HumbraticaG00000012278	Uncharacterized protein	-	-	-	-	scaffold 6:7822819-7823169(+)	singleton
HumbraticaG00000012292	uncharacterized mitochondrial protein AtMg00810-like	-	-	-	-	scaffold 6:7891853-7892368(+)	dispersed
HumbraticaG00000012294	cellulose synthase-like protein E1	GO:0016020;GO:0016760;GO:0030244	G	-	-	scaffold 6:7895717-7899217(-)	tandem
HumbraticaG00000012304	protein BONZAI 3-like	GO:0005544	-	-	-	scaffold 6:7969368-7970163(-)	tandem
HumbraticaG00000012305	protein BONZAI 3-like isoform X2	GO:0005544	-	-	-	scaffold 6:7970245-7971837(-)	proximal
HumbraticaG00000012306	protein BONZAI 3-like isoform X2	-	-	-	-	scaffold 6:7974033-7974977(-)	singleton
HumbraticaG00000012312	shikimate dehydrogenase [NADP[+]]	GO:0003855;GO:0004764	-	-	-	scaffold 6:8001816-8002452(-)	tandem
HumbraticaG00000012314	FRIGIDA-like protein 5	-	-	-	-	scaffold 6:8011634-8012323(-)	singleton
HumbraticaG00000012324	vinorine synthase-like	-	-	-	-	scaffold 6:8056738-8057314(+)	proximal
HumbraticaG00000012372	BZIP domain-containing protein	-	-	-	-	scaffold 6:8313481-8314788(+)	tandem
HumbraticaG00000012376	Germin-like protein	-	-	-	-	scaffold 6:8357017-8357756(-)	dispersed
HumbraticaG00000012389	Uncharacterized protein	-	-	-	-	scaffold 6:8420825-8421220(+)	singleton
HumbraticaG00000012393	Uncharacterized protein [Fragment]	-	-	-	-	scaffold 6:8428797-8429015(+)	singleton
HumbraticaG00000012402	CCHC-type domain-containing protein	-	-	-	-	scaffold 6:8467850-8468500(+)	dispersed
HumbraticaG00000012468	Ig-like domain-containing protein	-	-	-	-	scaffold 6:8921833-8922129(-)	singleton
HumbraticaG00000012476	cilia- and flagella-associated protein 251-like	-	-	-	-	scaffold 6:8970725-8971884(+)	singleton
HumbraticaG00000012522	Uncharacterized protein	-	-	-	-	scaffold 6:9249957-9250598(-)	singleton
HumbraticaG00000012523	Uncharacterized protein	-	-	-	-	scaffold 6:9250629-9251040(-)	dispersed
HumbraticaG00000012615	Cysteine/Histidine-rich C1 domain family protein putative	-	-	-	-	scaffold 6:9680686-9681781(-)	dispersed
HumbraticaG00000012633	GDSL esterase/lipase At4g10955	GO:0006629	-	-	-	scaffold 6:9758792-9759623(+)	dispersed
HumbraticaG00000012635	importin-5-like isoform X8	-	-	-	-	scaffold 6:9770414-9770866(+)	singleton
HumbraticaG00000012666	ornithine decarboxylase	GO:0003824;GO:0006596	-	-	-	scaffold 6:9946604-9947337(+)	tandem
HumbraticaG00000012673	Lipid-transfer protein	-	-	-	-	scaffold 6:9977200-9977418(+)	singleton
HumbraticaG00000012701	40S ribosomal protein S8	GO:0005840;GO:0003735;GO:0006412	-	-	-	scaffold 6:10128486-10128973(-)	dispersed
HumbraticaG00000012784	sugar transporter ERD6-like 5 isoform X1	-	-	-	-	scaffold 6:10524970-10525759(+)	proximal
HumbraticaG00000012850	Peptidase A1 domain-containing protein	-	-	-	-	scaffold 6:10861022-10861255(-)	singleton
HumbraticaG00000012903	40S ribosomal protein S21-like	GO:0005840;GO:0003735;GO:0006412	J	-	-	scaffold 6:11098716-11100031(-)	dispersed
HumbraticaG00000012920	60S ribosomal protein L22-2	GO:0005840;GO:0003735;GO:0006412	J	-	-	scaffold 6:11166468-11167541(+)	segmental
HumbraticaG00000012930	Bidirectional sugar transporter SWEET	GO:0016021	-	-	-	scaffold 6:11198405-11198785(-)	proximal
HumbraticaG00000012964	probable disease resistance protein At4g27220	-	-	-	-	scaffold 6:11338293-11339232(+)	proximal
HumbraticaG00000013041	Uncharacterized protein	-	-	-	-	scaffold 6:11675403-11675681(+)	singleton
HumbraticaG00000013069	polygalacturonase At1g48100-like	GO:0004650;GO:0005975	-	-	-	scaffold 6:11762194-11762921(-)	segmental
HumbraticaG00000013083	Uncharacterized protein	-	-	-	-	scaffold 6:11828398-11830821(-)	singleton
HumbraticaG00000013157	alkane hydroxylase MAH1-like	GO:0004497;GO:0005506;GO:0016705;GO:0020037	-	-	-	scaffold 7:698412-698858(-)	tandem
HumbraticaG00000013158	alkane hydroxylase MAH1-like	GO:0004497;GO:0005506;GO:0016705;GO:0020037	-	-	-	scaffold 7:699136-699630(-)	proximal
HumbraticaG00000013159	PREDICTED uncharacterized protein LOC108660664	-	-	-	-	scaffold 7:720120-720430(+)	singleton
HumbraticaG00000013169	scopoletin glucosyltransferase-like	GO:0008194	CG	-	-	scaffold 7:796745-797470(-)	dispersed
HumbraticaG00000013176	citrate-binding protein-like	-	-	-	-	scaffold 7:826953-827204(+)	segmental
HumbraticaG00000013191	Guanine nucleotide-binding protein beta subunit	-	-	-	-	scaffold 7:909797-919062(-)	singleton
HumbraticaG00000013195	Uncharacterized protein	-	-	-	-	scaffold 7:975061-975684(+)	singleton
HumbraticaG00000013215	Uncharacterized protein	-	-	-	-	scaffold 7:1301008-1301532(+)	singleton
HumbraticaG00000013230	Receptor-like serine/threonine-protein kinase	-	T	-	-	scaffold 7:1491354-1492675(-)	tandem
HumbraticaG00000013231	Receptor-like serine/threonine-protein kinase	-	-	-	-	scaffold 7:1493223-1493621(-)	proximal
HumbraticaG00000013267	serine carboxypeptidase-like 42	GO:0004185;GO:0006508	-	-	-	scaffold 7:1877129-1878460(+)	dispersed
HumbraticaG00000013268	serine carboxypeptidase-like 42	GO:0004185;GO:0006508	-	-	-	scaffold 7:1878537-1879769(+)	dispersed
HumbraticaG00000013338	flavanone 3-dioxygenase 3-like	-	-	-	-	scaffold 7:2534672-2540958(+)	tandem
HumbraticaG00000013346	Uncharacterized protein	-	-	-	-	scaffold 7:2635037-2636173(-)	singleton
HumbraticaG00000013394	amino-acid permease BAT1 homolog isoform X2	-	-	-	-	scaffold 7:3015753-3016106(+)	segmental
HumbraticaG00000013411	Uncharacterized protein	-	E	-	-	scaffold 7:3124274-3125146(+)	singleton
HumbraticaG00000013457	V-type proton ATPase 16 kDa proteolipid subunit	GO:1902600;GO:0033179;GO:0046961	C	-	-	scaffold 7:3403317-3406468(-)	dispersed
HumbraticaG00000013527	O-fucosyltransferase family protein	-	-	-	-	scaffold 7:3807572-3807874(+)	singleton
HumbraticaG00000013620	probable glucan 13-beta-glucosidase A	GO:0051015;GO:0007015	-	-	-	scaffold 7:4372397-4372856(-)	tandem
HumbraticaG00000013699	Histone H3	GO:0000786;GO:0003677;GO:0030527;GO:0046982	B	-	-	scaffold 7:4848498-4849458(-)	segmental
HumbraticaG00000013786	Uncharacterized protein	-	-	-	-	scaffold 7:5297387-5297809(+)	singleton
HumbraticaG00000013832	Uncharacterized protein	-	-	-	-	scaffold 7:5541552-5541863(+)	singleton
HumbraticaG00000013856	putative serine carboxypeptidase-like 52	GO:0004185;GO:0006508	E	2.3.1.91	-	scaffold 7:5645026-5645487(-)	segmental
HumbraticaG00000013909	GH10 domain-containing protein	GO:0005975;GO:0004553	-	-	-	scaffold 7:5926501-5928222(-)	proximal
HumbraticaG00000013933	Uncharacterized protein	-	-	-	-	scaffold 7:6029670-6029990(+)	singleton
HumbraticaG00000013942	Disease resistance protein RGA3	-	-	-	-	scaffold 7:6078427-6079302(+)	proximal
HumbraticaG00000013947	Uncharacterized protein	-	-	-	-	scaffold 7:6113342-6113596(+)	singleton
HumbraticaG00000013949	putative disease resistance protein RGA3	-	-	-	-	scaffold 7:6111321-6112817(-)	proximal
HumbraticaG00000014045	Ankyrin repeat family protein putative	GO:0005515	-	-	-	scaffold 7:6690145-6690876(+)	dispersed
HumbraticaG00000014082	CCT domain-containing protein	-	-	-	-	scaffold 7:6904315-6904761(+)	singleton
HumbraticaG00000014250	uncharacterized protein LOC110416154	-	-	-	-	scaffold 7:7648068-7648490(-)	singleton
HumbraticaG00000014268	Ferredoxin--NADP reductase chloroplastic	GO:0016491	C	1.18.1.2	-	scaffold 7:7749512-7751702(-)	segmental
HumbraticaG00000014286	Uncharacterized protein	-	-	-	-	scaffold 7:7812406-7812928(-)	singleton
HumbraticaG00000014297	tRNA [adenine[58]-N[1]]-methyltransferase non-catalytic subunit trm6	GO:0031515;GO:0030488	-	-	-	scaffold 7:7852730-7853320(+)	singleton
HumbraticaG00000014325	Cytochrome P450	-	-	-	-	scaffold 7:8022257-8025209(+)	proximal
HumbraticaG00000014332	Cytochrome P450	GO:0004497;GO:0005506;GO:0016705;GO:0020037	-	-	-	scaffold 7:8067884-8068132(+)	proximal
HumbraticaG00000014373	uncharacterized protein LOC110416481	-	-	-	-	scaffold 7:8255351-8256440(+)	singleton
HumbraticaG00000014406	omega-hydroxypalmitate O-feruloyl transferase	GO:0030131;GO:0006886;GO:0016192	-	-	-	scaffold 7:8381785-8391116(+)	dispersed
HumbraticaG00000014414	AAA+ ATPase domain-containing protein	-	-	-	-	scaffold 7:8427032-8427690(-)	segmental
HumbraticaG00000014432	NAD-dependent epimerase/dehydratase domain-containing protein	GO:0003854;GO:0006694	V	1.1.1.219,1.1.1.234	-	scaffold 7:8509620-8511730(+)	segmental
HumbraticaG00000014438	Uncharacterized protein	-	-	-	-	scaffold 7:8530650-8530988(+)	singleton
HumbraticaG00000014464	Uncharacterized protein	-	-	-	-	scaffold 7:8617511-8618056(-)	singleton
HumbraticaG00000014503	BED-type domain-containing protein	-	-	-	-	scaffold 7:8795009-8795323(+)	singleton
HumbraticaG00000014550	cytochrome P450 CYP82D47-like	GO:0004497;GO:0005506;GO:0016705;GO:0020037	-	-	-	scaffold 7:8977074-8977556(-)	proximal
HumbraticaG00000014551	Cytochrome P450	-	-	-	-	scaffold 7:8977692-8977955(-)	tandem
HumbraticaG00000014593	Uncharacterized protein	-	-	-	-	scaffold 8:377558-377920(+)	dispersed
HumbraticaG00000014594	Uncharacterized protein	-	-	-	-	scaffold 8:377957-378184(+)	dispersed
HumbraticaG00000014606	DNA-directed DNA polymerase	-	-	-	-	scaffold 8:495088-496032(+)	dispersed
HumbraticaG00000014608	RNA-directed DNA polymerase	-	-	-	-	scaffold 8:549931-550461(-)	dispersed
HumbraticaG00000014610	IQ-domain 28 putative isoform 3	-	-	-	-	scaffold 8:561870-562201(-)	singleton
HumbraticaG00000014624	guanine nucleotide-binding protein-like 3 homolog	-	-	-	-	scaffold 8:694791-695464(+)	dispersed
HumbraticaG00000014632	Secreted protein	-	-	-	-	scaffold 8:883784-884963(-)	singleton
HumbraticaG00000014644	Fe2OG dioxygenase domain-containing protein	-	-	-	-	scaffold 8:972486-972755(-)	dispersed
HumbraticaG00000014692	DBD Tnp Mut domain-containing protein	-	-	-	-	scaffold 8:1479513-1486250(+)	dispersed
HumbraticaG00000014755	Uncharacterized protein	-	-	-	-	scaffold 8:2036354-2036578(+)	singleton
HumbraticaG00000014763	UDP-glycosyltransferase 83A1-like	-	-	-	-	scaffold 8:2104874-2105239(-)	tandem
HumbraticaG00000014773	Flavonoid 3-hydroxylase	GO:0004497;GO:0005506;GO:0016705;GO:0020037	-	-	-	scaffold 8:2196437-2201949(+)	proximal
HumbraticaG00000014774	Preprotein translocase Sec	GO:0005784;GO:0006886	-	-	-	scaffold 8:2213011-2214139(-)	dispersed
HumbraticaG00000014896	serine carboxypeptidase-like 34	GO:0004185;GO:0006508	-	-	-	scaffold 8:3192404-3193750(+)	tandem
HumbraticaG00000014977	transcription elongation factor SPT4 homolog 2	GO:0005634;GO:0008270;GO:0032786	-	-	-	scaffold 8:3577889-3582292(+)	segmental
HumbraticaG00000015026	DUF4219 domain-containing protein	-	-	-	-	scaffold 8:3822546-3822779(-)	singleton
HumbraticaG00000015038	Mediator of RNA polymerase II transcription subunit	-	-	-	-	scaffold 8:3887756-3888079(+)	singleton
HumbraticaG00000015181	Uncharacterized protein	-	-	-	-	scaffold 8:4640202-4640579(-)	singleton
HumbraticaG00000015234	Uncharacterized protein	-	-	-	-	scaffold 8:4860023-4860325(+)	singleton
HumbraticaG00000015251	RING/U-box superfamily protein	-	-	-	-	scaffold 8:4964776-4964976(+)	singleton
HumbraticaG00000015281	Uncharacterized protein	-	-	-	-	scaffold 8:5118144-5118512(+)	singleton
HumbraticaG00000015326	CASP-like protein	GO:0016020	-	-	-	scaffold 8:5345451-5345612(+)	singleton
HumbraticaG00000015414	Glycosyltransferase	GO:0016740	-	-	-	scaffold 8:5771536-5771787(+)	singleton
HumbraticaG00000015423	Secreted protein	-	-	-	-	scaffold 8:5805062-5805466(+)	singleton
HumbraticaG00000015577	Uncharacterized protein	-	-	-	-	scaffold 8:6503905-6504354(+)	singleton
HumbraticaG00000015656	BRCT domain-containing DNA repair protein	-	-	-	-	scaffold 8:6819159-6819371(+)	singleton
HumbraticaG00000015661	Uncharacterized protein	-	-	-	-	scaffold 8:6858677-6859039(+)	singleton
HumbraticaG00000015709	Tyrosinase copper-binding domain-containing protein	GO:0004097	-	-	-	scaffold 8:7099572-7100036(-)	proximal
HumbraticaG00000015717	Secreted protein	GO:0016020	-	-	-	scaffold 8:7132387-7132635(+)	singleton
HumbraticaG00000015758	V-type proton ATPase subunit a	GO:0033179;GO:0046961;GO:1902600	-	-	-	scaffold 8:7355335-7357292(-)	dispersed
HumbraticaG00000015762	Uncharacterized protein	-	-	-	-	scaffold 8:7375457-7375726(-)	singleton
HumbraticaG00000015792	Fructose-bisphosphate aldolase	-	G	4.1.2.13	-	scaffold 8:7542890-7544986(+)	tandem
HumbraticaG00000015805	polyprenol reductase 2-like	-	-	-	-	scaffold 8:7602097-7602581(-)	singleton
HumbraticaG00000015847	auxin-induced protein 15A-like	GO:0009733	S	-	-	scaffold 8:7764325-7764576(+)	tandem
HumbraticaG00000015890	Amidase domain-containing protein	-	-	-	-	scaffold 8:7948320-7950991(+)	tandem
HumbraticaG00000015891	probable amidase At4g34880	-	-	-	-	scaffold 8:7951082-7951333(+)	proximal
HumbraticaG00000015899	Dirigent protein	-	-	-	-	scaffold 8:7967450-7967767(+)	tandem
HumbraticaG00000015925	Endonuclease/exonuclease/phosphatase	-	-	-	-	scaffold 8:8098224-8098415(+)	singleton
HumbraticaG00000015985	kunitz trypsin inhibitor 5-like	GO:0004866	-	-	-	scaffold 8:8395597-8396000(-)	tandem
HumbraticaG00000016057	Uncharacterized protein	-	-	-	-	scaffold 8:8660281-8660799(+)	proximal
HumbraticaG00000016071	Flavin-containing monooxygenase	-	-	-	-	scaffold 8:8731546-8731749(-)	segmental
HumbraticaG00000016072	Flavin-containing monooxygenase	GO:0004499;GO:0050660;GO:0050661	Q	1.14.13.8	-	scaffold 8:8731873-8733528(-)	proximal
HumbraticaG00000016082	putative F-box protein At4g22660	-	-	-	-	scaffold 8:8764844-8765155(+)	singleton
HumbraticaG00000016101	Myb/SANT-like DNA-binding domain-containing protein	-	-	-	-	scaffold 8:8853683-8853988(+)	singleton
HumbraticaG00000016146	Uncharacterized protein	-	-	-	-	scaffold 8:9055312-9055587(+)	singleton
HumbraticaG00000016157	Uncharacterized protein isoform 3	-	-	-	-	scaffold 8:9104003-9104422(+)	singleton
HumbraticaG00000016176	Putative Leucine-rich repeat containing protein	-	-	-	-	scaffold 8:9202478-9202804(+)	proximal
HumbraticaG00000016220	ABC transporter C family member 12-like	GO:0016021;GO:0005524	-	-	-	scaffold 8:9425768-9426238(+)	proximal
HumbraticaG00000016238	disease resistance protein At4g27190	-	-	-	-	scaffold 8:9532525-9533252(+)	proximal
HumbraticaG00000016262	protein ECERIFERUM 1-like	-	-	-	-	scaffold 8:9611763-9612113(-)	tandem
HumbraticaG00000016282	alkane hydroxylase MAH1-like	GO:0004497;GO:0005506;GO:0016705;GO:0020037	-	-	-	scaffold 8:9692475-9692894(+)	dispersed
HumbraticaG00000016303	Tudor/PWWP/MBT superfamily protein isoform 3	-	-	-	-	scaffold 8:9783375-9783890(+)	dispersed
HumbraticaG00000016324	aspartate--tRNA ligase	GO:0005524;GO:0005737;GO:0004815;GO:0006422	-	-	-	scaffold 8:9893473-9894234(+)	dispersed
HumbraticaG00000016325	aspartate--tRNA ligase	GO:0005524;GO:0005737;GO:0004815;GO:0006422	-	-	-	scaffold 8:9894294-9894933(+)	dispersed
HumbraticaG00000016337	Uncharacterized protein	-	-	-	-	scaffold 8:9935446-9935694(-)	singleton
HumbraticaG00000016375	Disease resistance family protein / LRR family protein putative	-	L	-	-	scaffold 8:10119551-10119919(+)	dispersed
HumbraticaG00000016470	galactinol--sucrose galactosyltransferase	GO:0005975	-	-	-	scaffold 8:10698397-10699830(+)	proximal
HumbraticaG00000016471	galactinol--sucrose galactosyltransferase	-	-	-	-	scaffold 8:10700331-10703600(+)	dispersed
HumbraticaG00000016472	galactinol--sucrose galactosyltransferase	GO:0005975	-	-	-	scaffold 8:10703652-10704526(+)	tandem
HumbraticaG00000016494	glycine hydroxymethyltransferase	-	-	-	-	scaffold 8:10826280-10826561(+)	singleton
HumbraticaG00000016498	Uncharacterized protein	-	-	-	-	scaffold 8:10844501-10845405(+)	singleton
HumbraticaG00000016563	Uridine kinase	GO:0005524;GO:0016301	F	2.7.1.48,5.1.3.1	-	scaffold 8:11189231-11193042(+)	segmental
HumbraticaG00000016564	Uracil phosphoribosyltransferase	GO:0004849;GO:0044206	-	-	-	scaffold 8:11193179-11193916(+)	dispersed
HumbraticaG00000016566	Uncharacterized protein	-	-	-	-	scaffold 8:11196056-11196349(+)	singleton
HumbraticaG00000016608	K-box region and MADS-box transcription factor family protein isoform 1	-	-	-	-	scaffold 8:11410709-11410918(+)	singleton
HumbraticaG00000016717	MtN19-like protein putative isoform 1	-	-	-	-	scaffold 8:12054567-12054839(+)	singleton
HumbraticaG00000016740	metacaspase-1-like	-	-	-	-	scaffold 8:12169640-12169940(-)	tandem
HumbraticaG00000016745	Bifunctional inhibitor/plant lipid transfer protein/seed storage helical domain-containing protein	GO:0016020	S	-	-	scaffold 8:12191768-12192352(+)	tandem
HumbraticaG00000016869	Trehalose 6-phosphate phosphatase	-	-	-	-	scaffold 8:12846452-12846685(+)	singleton
HumbraticaG00000016956	protein trichome birefringence-like 4	GO:0016413	-	-	-	scaffold 9:14778-17903(+)	dispersed
HumbraticaG00000017038	Rx N domain-containing protein	-	-	-	-	scaffold 9:645290-645732(-)	proximal
HumbraticaG00000017042	putative disease resistance RPP13-like protein 1	-	-	-	-	scaffold 9:671966-672645(+)	dispersed
HumbraticaG00000017043	putative disease resistance RPP13-like protein 1	GO:0006952	-	-	-	scaffold 9:672908-673915(+)	dispersed
HumbraticaG00000017076	Disease resistance RPP13-like protein 1	-	-	-	-	scaffold 9:897333-897665(-)	proximal
HumbraticaG00000017102	DBD Tnp Mut domain-containing protein	-	-	-	-	scaffold 9:1519458-1519997(-)	dispersed
HumbraticaG00000017146	Protein FAR1-RELATED SEQUENCE	-	-	-	-	scaffold 9:1832133-1832452(+)	singleton
HumbraticaG00000017311	60S ribosomal protein L13	GO:0005840;GO:0003735;GO:0006412	-	-	-	scaffold 9:3505420-3506229(-)	dispersed
HumbraticaG00000017312	O-fucosyltransferase family protein	-	-	-	-	scaffold 9:3510836-3511408(+)	dispersed
HumbraticaG00000017313	SNARE-interacting protein KEULE	GO:0016192	-	-	-	scaffold 9:3531724-3533539(+)	dispersed
HumbraticaG00000017314	SNARE-interacting protein KEULE	GO:0016192	-	-	-	scaffold 9:3533567-3535010(+)	dispersed
HumbraticaG00000017316	Uncharacterized protein	-	-	-	-	scaffold 9:3541106-3541961(-)	singleton
HumbraticaG00000017330	[+]-delta-cadinene synthase	-	-	-	-	scaffold 9:3652036-3653516(-)	singleton
HumbraticaG00000017367	Splicing factor Cactin	-	-	-	-	scaffold 9:3867439-3868366(+)	dispersed
HumbraticaG00000017398	DNA/RNA polymerases superfamily protein	-	-	-	-	scaffold 9:4225430-4225853(-)	dispersed
HumbraticaG00000017431	Major facilitator superfamily [MFS] profile domain-containing protein	GO:0016021;GO:0022857;GO:0055085	-	-	-	scaffold 9:4516466-4516978(-)	dispersed
HumbraticaG00000017489	DUF1985 domain-containing protein	-	-	-	-	scaffold 9:5177489-5178940(+)	dispersed
HumbraticaG00000017493	UPF0481 protein At3g47200-like	-	-	-	-	scaffold 9:5199425-5199802(+)	dispersed
HumbraticaG00000017494	UPF0481 protein At3g47200-like	-	-	-	-	scaffold 9:5201828-5202148(+)	dispersed
HumbraticaG00000017500	probable terpene synthase 9	GO:0010333	-	-	-	scaffold 9:5280299-5282676(-)	proximal
HumbraticaG00000017541	Ubiquitin-like protease family profile domain-containing protein	-	-	-	-	scaffold 9:5848402-5850910(+)	dispersed
HumbraticaG00000017542	RNA-dependent RNA polymerase	-	-	-	-	scaffold 9:5851191-5852539(+)	dispersed
HumbraticaG00000017565	Npa1 domain-containing protein [Fragment]	-	-	-	-	scaffold 9:6445601-6447995(+)	singleton
HumbraticaG00000017569	sphingosine kinase 1 isoform X1	GO:0005737;GO:0016020;GO:0043231;GO:0001727;GO:0016310;GO:0046512	I	2.7.1.91	-	scaffold 9:6522534-6524985(-)	dispersed
HumbraticaG00000017603	Uncharacterized protein	-	-	-	-	scaffold 9:6847366-6847566(+)	singleton
HumbraticaG00000017611	uncharacterized protein LOC110767928	-	-	-	-	scaffold 9:6908187-6909157(+)	singleton
HumbraticaG00000017626	Kinesin-like protein	GO:0003777;GO:0005524;GO:0008017;GO:0007018	-	-	-	scaffold 9:7077962-7078342(-)	segmental
HumbraticaG00000017667	Ubiquitin-like protease family profile domain-containing protein	-	-	-	-	scaffold 9:7459084-7460383(-)	dispersed
HumbraticaG00000017827	NAD[P]-bd dom domain-containing protein [Fragment]	-	-	-	-	scaffold 9:8545130-8545474(+)	singleton
HumbraticaG00000018002	Enolpyruvate transferase domain-containing protein	GO:0016765	-	-	-	scaffold 9:9612973-9613512(-)	singleton
HumbraticaG00000018123	Protein DETOXIFICATION	GO:0042910;GO:1990961;GO:0015297;GO:0016020	V	-	-	scaffold 9:10297215-10299162(+)	segmental
HumbraticaG00000018125	Protein DETOXIFICATION	GO:0016020;GO:0015297;GO:0042910;GO:0055085	V	-	-	scaffold 9:10308223-10310985(+)	tandem
HumbraticaG00000018196	PHD finger-like domain-containing protein 5B	GO:0000398	S	-	-	scaffold 9:10803306-10805251(-)	segmental
HumbraticaG00000018474	Ripening-related protein 1	-	S	-	-	scaffold 9:12569186-12569751(+)	tandem
HumbraticaG00000018555	Disease resistance protein family	GO:0006952	T	-	-	scaffold 9:12989277-12989624(+)	segmental
HumbraticaG00000018570	Protein DETOXIFICATION	GO:0016020;GO:0015297;GO:0042910;GO:0055085	-	-	-	scaffold 9:13080517-13081192(+)	segmental
HumbraticaG00000018644	Disease resistance family protein / LRR family protein	-	-	-	-	scaffold 9:13440453-13441475(-)	tandem
HumbraticaG00000018672	probable disease resistance protein At4g27220	-	-	-	-	scaffold 9:13574544-13576319(-)	proximal
HumbraticaG00000018703	LanC-like protein GCR2	GO:0005975	-	-	-	scaffold 9:13711188-13712064(+)	segmental
HumbraticaG00000018704	S-norcoclaurine synthase 2-like	GO:0005737;GO:0004864;GO:0010427;GO:0038023;GO:0009738;GO:0080163	S	-	-	scaffold 9:13714255-13714879(-)	proximal
HumbraticaG00000018714	ABC-2 type transporter domain-containing protein	GO:0016020;GO:0140359	-	-	-	scaffold 9:13787246-13788315(+)	dispersed
HumbraticaG00000018752	probable disease resistance protein At4g27220	GO:0005515;GO:0006952	-	-	-	scaffold 9:13965250-13966815(-)	proximal
HumbraticaG00000018753	probable disease resistance protein At4g27220	-	-	-	-	scaffold 9:13966870-13967442(-)	tandem
HumbraticaG00000018804	Receptor-like serine/threonine-protein kinase	-	-	-	-	scaffold 9:14200571-14200972(+)	proximal
HumbraticaG00000018807	Receptor-like serine/threonine-protein kinase	-	-	-	-	scaffold 9:14211749-14212207(+)	tandem
HumbraticaG00000018810	G-type lectin S-receptor-like serine/threonine-protein kinase At4g27290	-	T	-	-	scaffold 9:14224642-14226301(+)	proximal
HumbraticaG00000018827	Receptor-like serine/threonine-protein kinase	-	-	-	-	scaffold 9:14349430-14350842(-)	tandem
HumbraticaG00000018893	[+]-delta-cadinene synthase	GO:0000287;GO:0010333	-	-	-	scaffold 9:14762544-14763062(+)	dispersed
HumbraticaG00000018896	uncharacterized protein LOC110419859 isoform X1	GO:0016020	-	-	-	scaffold 9:14771565-14772147(+)	singleton
HumbraticaG00000018900	disease resistance protein UNI-like	-	-	-	-	scaffold 9:14791532-14792221(-)	proximal
HumbraticaG00000018906	PGG domain-containing protein	-	-	-	-	scaffold 9:14818410-14818715(-)	singleton
HumbraticaG00000018954	Sugar phosphate transporter domain-containing protein	-	-	-	-	scaffold 9:15043145-15043590(+)	segmental
HumbraticaG00000018994	CRM domain-containing protein	GO:0000373	-	-	-	scaffold 9:15186603-15187224(+)	tandem
HumbraticaG00000019096	GDP-L-galactose phosphorylase 1	-	-	-	-	scaffold 9:15654368-15655253(+)	singleton
HumbraticaG00000019120	Mitochondrial pyruvate carrier	GO:0005743;GO:0006850	C	-	-	scaffold 9:15727092-15729470(+)	segmental
HumbraticaG00000019124	Phosphatidate cytidylyltransferase	GO:0004605;GO:0016020	-	-	-	scaffold 9:15740577-15741621(-)	segmental
HumbraticaG00000019125	Phosphatidate cytidylyltransferase	GO:0004605	-	-	-	scaffold 9:15742664-15744028(-)	dispersed
HumbraticaG00000019137	F-box domain-containing protein	-	-	-	-	scaffold 9:15782025-15782447(+)	dispersed
HumbraticaG00000019272	pentatricopeptide repeat-containing protein At5g55840	-	-	-	-	scaffold 9:16371996-16372816(+)	singleton
HumbraticaG00000019382	4-hydroxy-4-methyl-2-oxoglutarate aldolase	GO:0008428;GO:0051252	E	-	-	scaffold 9:16905169-16907698(+)	dispersed
HumbraticaG00000019407	CoA carboxyltransferase N-terminal domain-containing protein	-	-	-	-	scaffold 9:16994773-16994985(+)	segmental
HumbraticaG00000019449	DUF4216 domain-containing protein	-	-	-	-	scaffold 9:17119074-17121332(+)	dispersed
HumbraticaG00000019458	Uncharacterized protein	-	-	-	-	scaffold 9:17529684-17530006(+)	dispersed
HumbraticaG00000019467	P-type H[+]-exporting transporter	-	-	-	-	scaffold 9:17708164-17709405(+)	dispersed
HumbraticaG00000019472	uncharacterized protein LOC110416390	-	-	-	-	scaffold 9:17949008-17949292(-)	dispersed
HumbraticaG00000019510	Integrase catalytic domain-containing protein	GO:0003676	-	-	-	scaffold 11:181477-183368(-)	dispersed
HumbraticaG00000019519	Uncharacterized protein	-	-	-	-	scaffold 11:447400-448227(+)	dispersed
HumbraticaG00000019543	CCHC-type domain-containing protein	-	-	-	-	scaffold 11:750721-753006(+)	dispersed
HumbraticaG00000019545	CCHC-type domain-containing protein	-	-	-	-	scaffold 11:754082-754504(+)	singleton
HumbraticaG00000019554	Band 7 domain-containing protein	-	-	-	-	scaffold 11:804131-804500(+)	segmental
HumbraticaG00000019561	ciliogenesis-associated TTC17-interacting protein	-	-	-	-	scaffold 11:895613-895849(+)	dispersed
HumbraticaG00000019577	Reverse transcriptase RNA-dependent DNA polymerase	-	-	-	-	scaffold 11:1133341-1133589(+)	singleton
HumbraticaG00000019587	Uncharacterized protein	-	-	-	-	scaffold 11:1314266-1319598(-)	dispersed
HumbraticaG00000019595	Uncharacterized protein	-	-	-	-	scaffold 11:1438782-1439036(-)	singleton
HumbraticaG00000019605	Tubulin alpha chain	GO:0005874;GO:0005200;GO:0005525;GO:0007017	Z	-	-	scaffold 11:1546673-1547569(+)	dispersed
HumbraticaG00000019611	Cullin family profile domain-containing protein	GO:0031625;GO:0006511	-	-	-	scaffold 11:1562702-1563469(+)	segmental
HumbraticaG00000019622	ciliogenesis-associated TTC17-interacting protein	-	-	-	-	scaffold 11:1657842-1660023(-)	dispersed
HumbraticaG00000019651	pentatricopeptide repeat-containing protein At5g39680-like	-	-	-	-	scaffold 11:1973622-1973954(+)	singleton
HumbraticaG00000019658	DYW domain-containing protein	GO:0005515	-	-	-	scaffold 11:2007288-2007899(-)	tandem
HumbraticaG00000019749	Sister chromatid cohesion protein	GO:0003682;GO:0010468;GO:0061780	-	-	-	scaffold 11:2687909-2688819(-)	singleton
HumbraticaG00000019756	TPR REGION domain-containing protein	-	-	-	-	scaffold 11:2731147-2731506(+)	dispersed
HumbraticaG00000019773	alpha-amylase	-	-	-	-	scaffold 11:2847112-2848933(-)	dispersed
HumbraticaG00000019884	Uncharacterized protein	-	-	-	-	scaffold 11:3831789-3832085(-)	singleton
HumbraticaG00000019902	DUF4219 domain-containing protein	-	-	-	-	scaffold 11:3927363-3927599(+)	singleton
HumbraticaG00000019910	TMV resistance protein N-like	-	-	-	-	scaffold 11:4026133-4026986(-)	dispersed
HumbraticaG00000019937	Cysteine-rich RLK [RECEPTOR-like protein kinase] 8	-	-	-	-	scaffold 11:4214743-4216590(-)	singleton
HumbraticaG00000019975	Uncharacterized protein	-	-	-	-	scaffold 11:4588113-4588682(-)	singleton
HumbraticaG00000020031	Uncharacterized protein	-	-	-	-	scaffold 11:4970976-4971311(+)	singleton
HumbraticaG00000020056	RNase H type-1 domain-containing protein	-	-	-	-	scaffold 11:5136525-5136854(-)	singleton
HumbraticaG00000020064	Integrase catalytic core	-	-	-	-	scaffold 11:5202604-5202915(-)	singleton
HumbraticaG00000020155	Cytochrome P450	GO:0004497;GO:0005506;GO:0016705;GO:0020037	-	-	-	scaffold 11:5868833-5869339(+)	dispersed
HumbraticaG00000020166	Uncharacterized protein	-	-	-	-	scaffold 11:5950081-5950299(-)	singleton
HumbraticaG00000020262	Uncharacterized protein	-	-	-	-	scaffold 11:6494637-6495050(+)	singleton
HumbraticaG00000020298	non-specific serine/threonine protein kinase	GO:0007165	-	-	-	scaffold 11:6718345-6718911(-)	segmental
HumbraticaG00000020300	non-specific serine/threonine protein kinase	-	-	-	-	scaffold 11:6720428-6720796(-)	dispersed
HumbraticaG00000020302	Cytochrome P450	GO:0004497;GO:0005506;GO:0016705;GO:0020037	-	-	-	scaffold 11:6730580-6732255(-)	dispersed
HumbraticaG00000020313	Secreted protein	-	-	-	-	scaffold 11:6781006-6781200(+)	singleton
HumbraticaG00000020315	Adenine nucleotide alpha hydrolases-like superfamily protein	-	-	-	-	scaffold 11:6800187-6801011(+)	dispersed
HumbraticaG00000020317	transcription factor SCREAM2-like isoform X1	-	S	-	-	scaffold 11:6805071-6807724(-)	segmental
HumbraticaG00000020399	Trigger factor ribosome-binding bacterial domain-containing protein	-	-	-	-	scaffold 11:7446606-7446851(-)	singleton
HumbraticaG00000020417	polyphenol oxidase chloroplastic-like	GO:0004097	S	1.10.3.1	-	scaffold 11:7550313-7551069(+)	dispersed
HumbraticaG00000020468	auxin-induced protein X15-like	GO:0009733	S	-	-	scaffold 11:7817280-7817594(-)	tandem
HumbraticaG00000020502	UDP-glycosyltransferase 89C1-like	GO:0008194	-	-	-	scaffold 11:7987696-7988174(+)	proximal
HumbraticaG00000020504	FAR1 domain-containing protein	-	-	-	-	scaffold 11:7999130-7999692(-)	singleton
HumbraticaG00000020532	putative disease resistance protein RGA3	-	-	-	-	scaffold 11:8170147-8170587(-)	dispersed
HumbraticaG00000020539	Ribosomal protein S7 domain-containing protein [Fragment]	-	-	-	-	scaffold 11:8214486-8214836(+)	singleton
HumbraticaG00000020549	extensin-2-like isoform X2	-	-	-	-	scaffold 11:8295272-8295940(+)	singleton
HumbraticaG00000020574	flavonoid 35-methyltransferase-like isoform X1	GO:0008171	Q	2.1.1.104,2.1.1.267	-	scaffold 11:8439205-8444379(+)	dispersed
HumbraticaG00000020601	probable aldo-keto reductase 2	-	C	-	-	scaffold 11:8575679-8576320(+)	proximal
HumbraticaG00000020610	Uncharacterized protein	-	-	-	-	scaffold 11:8617716-8618327(+)	singleton
HumbraticaG00000020658	crocetin glucosyltransferase chloroplastic	-	-	-	-	scaffold 11:8878183-8878557(-)	proximal
HumbraticaG00000020678	Factor of DNA methylation 1-5/IDN2 domain-containing protein	-	-	-	-	scaffold 11:8969247-8969708(+)	singleton
HumbraticaG00000020697	receptor-like protein 12 isoform X1	-	-	-	-	scaffold 11:9111178-9113165(+)	dispersed
HumbraticaG00000020747	40S ribosomal protein S16	GO:0005840;GO:0003735;GO:0006412	J	-	-	scaffold 11:9371470-9372657(+)	dispersed
HumbraticaG00000020818	Secreted protein	-	-	-	-	scaffold 11:9793315-9793797(+)	singleton
HumbraticaG00000020845	Leucine-rich repeat receptor-like protein kinase family protein putative	-	-	-	-	scaffold 11:9956639-9956908(-)	singleton
HumbraticaG00000020852	Protein kinase domain-containing protein	-	-	-	-	scaffold 11:9982754-9983434(-)	proximal
HumbraticaG00000020855	Protein kinase domain-containing protein	-	-	-	-	scaffold 11:9984815-9985489(-)	proximal
HumbraticaG00000020882	probable glutathione S-transferase	-	-	-	-	scaffold 11:10082105-10082522(+)	tandem
HumbraticaG00000020884	glutathione transferase	-	-	-	-	scaffold 11:10085397-10085612(+)	tandem
HumbraticaG00000020894	glutathione transferase	GO:0016740;GO:0008152;GO:0009636	O	2.5.1.18	-	scaffold 11:10115301-10115952(+)	tandem
HumbraticaG00000020963	3-dehydrosphinganine reductase	GO:0047560;GO:0006666;GO:0030148	-	-	-	scaffold 11:10487132-10495690(+)	tandem
HumbraticaG00000020972	Protein kinase domain-containing protein	-	-	-	-	scaffold 11:10528121-10528883(+)	segmental
HumbraticaG00000021054	Integral membrane transporter family protein	-	-	-	-	scaffold 11:10966594-10966992(+)	singleton
HumbraticaG00000021057	uncharacterized protein LOC103967690	-	-	-	-	scaffold 11:10973934-10974209(+)	singleton
HumbraticaG00000021125	Uncharacterized protein	-	-	-	-	scaffold 11:11318483-11318695(+)	singleton
HumbraticaG00000021186	PPR long domain-containing protein	GO:0005515	-	-	-	scaffold 11:11596269-11597105(-)	singleton
HumbraticaG00000021238	Fe2OG dioxygenase domain-containing protein	GO:0016491;GO:0046872	-	-	-	scaffold 11:11852473-11853154(+)	tandem
HumbraticaG00000021288	Uncharacterized protein	-	-	-	-	scaffold 11:12108539-12108778(+)	singleton
HumbraticaG00000021292	Uncharacterized protein	-	-	-	-	scaffold 11:12130776-12131255(+)	singleton
HumbraticaG00000021299	dCTP pyrophosphatase 1	-	-	-	-	scaffold 11:12169129-12169341(+)	singleton
HumbraticaG00000021338	Cyclopropane fatty acid synthase	-	-	-	-	scaffold 11:12377662-12379589(-)	dispersed
HumbraticaG00000021436	tRNA/rRNA methyltransferase SpoU type domain-containing protein	-	-	-	-	scaffold 11:12764060-12764302(+)	singleton
HumbraticaG00000021469	Xyloglucan endotransglucosylase/hydrolase	GO:0048046;GO:0005618;GO:0004553;GO:0016762;GO:0010411;GO:0042546	G	2.4.1.207	-	scaffold 11:12938728-12939842(-)	dispersed
HumbraticaG00000021596	Os12g0552575 protein	-	-	-	-	scaffold 11:13475973-13476554(+)	dispersed
HumbraticaG00000021685	Xyloglucan endotransglucosylase/hydrolase	GO:0005975;GO:0005618;GO:0048046;GO:0004553;GO:0016762	-	-	-	scaffold 11:13843599-13844635(-)	dispersed
HumbraticaG00000021690	Uncharacterized protein	-	-	-	-	scaffold 11:13870308-13870814(+)	singleton
HumbraticaG00000021748	Uncharacterized protein	-	-	-	-	scaffold 11:14086178-14086933(-)	singleton
HumbraticaG00000021752	flowering time control protein FCA	GO:0003723	-	-	-	scaffold 11:14108716-14113793(-)	dispersed
HumbraticaG00000021755	Uncharacterized protein	-	-	-	-	scaffold 11:14123625-14124208(-)	singleton
HumbraticaG00000021759	Secreted protein	-	-	-	-	scaffold 11:14133225-14133689(+)	singleton
HumbraticaG00000021773	Aminopeptidase P N-terminal domain-containing protein	-	-	-	-	scaffold 11:14167766-14168062(+)	singleton
HumbraticaG00000021909	Secreted protein	-	-	-	-	scaffold 12:180890-181216(+)	singleton
HumbraticaG00000021949	Obg-like ATPase 1	-	-	-	-	scaffold 12:361949-364016(+)	dispersed
HumbraticaG00000021965	cinnamoyl-CoA reductase 1-like isoform X1	GO:0016616	GM	-	-	scaffold 12:462032-466647(-)	segmental
HumbraticaG00000021981	putative disease resistance RPP13-like protein 1	-	-	-	-	scaffold 12:534528-534830(+)	proximal
HumbraticaG00000022026	Uncharacterized protein	-	-	-	-	scaffold 12:691279-691644(+)	singleton
HumbraticaG00000022031	cytochrome P450 714C2-like	GO:0004497;GO:0005506;GO:0016705;GO:0020037	Q	-	-	scaffold 12:704212-706107(+)	tandem
HumbraticaG00000022044	PGG domain-containing protein	-	-	-	-	scaffold 12:747355-747810(+)	proximal
HumbraticaG00000022047	cyclin-U4-1	-	-	-	-	scaffold 12:757610-757855(-)	singleton
HumbraticaG00000022059	Kinase superfamily protein putative	-	-	-	-	scaffold 12:809465-810706(-)	proximal
HumbraticaG00000022060	Kinase superfamily protein putative	-	-	-	-	scaffold 12:811104-811940(-)	proximal
HumbraticaG00000022072	ras-related protein RABD2a	-	U	-	-	scaffold 12:855664-857680(+)	segmental
HumbraticaG00000022091	rust resistance kinase Lr10-like	-	-	-	-	scaffold 12:984087-985464(-)	dispersed
HumbraticaG00000022129	MATH domain-containing protein	GO:0005515	-	-	-	scaffold 12:1135579-1136720(-)	tandem
HumbraticaG00000022185	Uncharacterized protein	-	-	-	-	scaffold 12:1456117-1456476(+)	singleton
HumbraticaG00000022192	Pentatricopeptide repeat-containing protein	-	-	-	-	scaffold 12:1477895-1478143(+)	singleton
HumbraticaG00000022282	Cytochrome P450	GO:0004497;GO:0005506;GO:0016705;GO:0020037	-	-	-	scaffold 12:1861466-1862848(+)	tandem
HumbraticaG00000022283	cytochrome P450 704C1	GO:0004497;GO:0005506;GO:0016705;GO:0020037	-	-	-	scaffold 12:1862885-1867562(+)	tandem
HumbraticaG00000022336	cytochrome P450 87A3-like	GO:0004497;GO:0005506;GO:0016705;GO:0020037	-	-	-	scaffold 12:2129742-2130387(+)	segmental
HumbraticaG00000022362	Short-chain dehydrogenase/reductase	-	-	-	-	scaffold 12:2254419-2254814(+)	tandem
HumbraticaG00000022366	Short-chain dehydrogenase/reductase	GO:0016491	-	-	-	scaffold 12:2271596-2272418(+)	proximal
HumbraticaG00000022395	Putative rlpA-like protein double-psi beta-barrel	-	-	-	-	scaffold 12:2384881-2385222(+)	tandem
HumbraticaG00000022442	ubiquitin-conjugating enzyme E2 4 isoform X1	GO:0005524;GO:0016740	O	2.3.2.23	-	scaffold 12:2606233-2608628(-)	segmental
HumbraticaG00000022511	glycine--tRNA ligase	-	-	-	-	scaffold 12:2915353-2917000(-)	dispersed
HumbraticaG00000022577	Ubiquitin carboxyl-terminal hydrolase family protein	-	-	-	-	scaffold 12:3251951-3252261(+)	singleton
HumbraticaG00000022609	Uncharacterized protein	-	-	-	-	scaffold 12:3411328-3411549(+)	singleton
HumbraticaG00000022629	Transducin family protein / WD-40 repeat family protein putative isoform 1	-	-	-	-	scaffold 12:3520539-3520840(-)	singleton
HumbraticaG00000022682	Uncharacterized protein	GO:0016020	-	-	-	scaffold 12:3807817-3808023(-)	singleton
HumbraticaG00000022689	very-long-chain 3-oxoacyl-CoA synthase	-	-	-	-	scaffold 12:3849601-3849804(+)	singleton
HumbraticaG00000022763	PPM-type phosphatase domain-containing protein	GO:0004722;GO:0006470	-	-	-	scaffold 12:4193833-4196610(-)	dispersed
HumbraticaG00000022814	Uncharacterized protein	-	-	-	-	scaffold 12:4429941-4430444(+)	singleton
HumbraticaG00000022822	Secreted protein	GO:0016020	-	-	-	scaffold 12:4466694-4466924(+)	singleton
HumbraticaG00000022837	DUF4216 domain-containing protein	-	-	-	-	scaffold 12:4885747-4886175(-)	dispersed
HumbraticaG00000022878	BRCT domain-containing protein	-	-	-	-	scaffold 12:5837091-5837459(+)	dispersed
HumbraticaG00000022894	Integrase catalytic domain-containing protein	-	-	-	-	scaffold 12:6357609-6357875(+)	dispersed
HumbraticaG00000022912	Uncharacterized protein	-	-	-	-	scaffold 12:6759983-6760615(+)	singleton
HumbraticaG00000022929	Uncharacterized protein	-	-	-	-	scaffold 12:7031312-7031794(+)	dispersed
HumbraticaG00000022940	Uncharacterized protein	-	-	-	-	scaffold 12:7170769-7171139(-)	singleton
HumbraticaG00000022945	Potassium transporter	GO:0016020;GO:0015079;GO:0071805	-	-	-	scaffold 12:7240164-7240484(+)	dispersed
HumbraticaG00000023000	PREDICTED uncharacterized protein LOC18612713	-	-	-	-	scaffold 12:8045992-8049228(-)	dispersed
HumbraticaG00000023010	Uncharacterized protein	-	-	-	-	scaffold 12:8253868-8254335(-)	singleton
HumbraticaG00000023057	21 kDa seed protein-like	GO:0004866	S	-	-	scaffold 12:8731972-8732407(-)	proximal
HumbraticaG00000023072	HAT C-terminal dimerisation domain-containing protein	-	-	-	-	scaffold 12:8994402-8996096(-)	dispersed
HumbraticaG00000023077	Probable S-adenosylmethionine-dependent methyltransferase At5g37990	-	-	-	-	scaffold 12:9015389-9016090(+)	singleton
HumbraticaG00000023120	Uncharacterized protein	-	-	-	-	scaffold 12:9434846-9435294(-)	singleton
HumbraticaG00000023180	lysM domain-containing GPI-anchored protein 1-like	-	-	-	-	scaffold 12:9867476-9867880(-)	dispersed
HumbraticaG00000023198	Uncharacterized protein	-	-	-	-	scaffold 12:9959721-9960116(+)	singleton
HumbraticaG00000023199	cytochrome P450 CYP736A12-like	GO:0004497;GO:0005506;GO:0016705;GO:0020037	-	-	-	scaffold 12:9962817-9963359(-)	proximal
HumbraticaG00000023213	Peptidase S8 domain-containing protein	-	-	-	-	scaffold 12:10058963-10059226(-)	singleton
HumbraticaG00000023221	Uncharacterized protein	-	-	-	-	scaffold 12:10108364-10108654(+)	singleton
HumbraticaG00000023233	Uncharacterized protein	-	-	-	-	scaffold 12:10241312-10241575(+)	singleton
HumbraticaG00000023264	Cell division cycle protein 48 homolog	-	-	-	-	scaffold 12:10371082-10371628(+)	singleton
HumbraticaG00000023384	phosphopantetheine adenylyltransferase-like isoform X1	GO:0003824;GO:0009058	S	2.7.7.3	-	scaffold 12:11027702-11053316(+)	dispersed
HumbraticaG00000023522	Uncharacterized protein	-	-	-	-	scaffold 12:11712705-11713222(-)	singleton
HumbraticaG00000023527	CwfJ C 1 domain-containing protein	-	-	-	-	scaffold 12:11736113-11736409(+)	dispersed
HumbraticaG00000023538	NADP-dependent oxidoreductase domain-containing protein	-	-	-	-	scaffold 12:11769139-11770292(-)	singleton
HumbraticaG00000023551	Uncharacterized protein	-	-	-	-	scaffold 12:11819114-11819452(-)	singleton
HumbraticaG00000023590	RNase H type-1 domain-containing protein	GO:0003676	-	-	-	scaffold 12:11969565-11969972(-)	singleton
HumbraticaG00000023604	protein SLE1	-	S	-	-	scaffold 12:12039117-12039772(+)	proximal
HumbraticaG00000023663	probable LRR receptor-like serine/threonine-protein kinase At3g47570	-	-	-	-	scaffold 12:12306965-12307935(+)	segmental
HumbraticaG00000023673	probable aquaporin PIP1-4	GO:0016020;GO:0015267;GO:0055085	G	-	-	scaffold 12:12360507-12361609(+)	segmental
HumbraticaG00000023682	Uncharacterized protein	-	-	-	-	scaffold 12:12406294-12407990(-)	singleton
HumbraticaG00000023765	Uncharacterized protein	-	-	-	-	scaffold 12:12738345-12738668(+)	singleton
HumbraticaG00000023823	Fe2OG dioxygenase domain-containing protein	-	-	-	-	scaffold 12:12987914-12988120(+)	singleton
HumbraticaG00000023848	Uncharacterized protein	-	-	-	-	scaffold 12:13105055-13105378(+)	singleton
HumbraticaG00000023889	Myosin-binding C fast-type	-	-	-	-	scaffold 12:13289255-13289686(-)	singleton
HumbraticaG00000023944	60S ribosomal protein L35-like	GO:0000463;GO:0003735;GO:0022625;GO:0006412	J	-	-	scaffold 12:13564395-13567961(+)	segmental
HumbraticaG00000023965	serine/arginine-rich splicing factor RS2Z32 isoform X3	GO:0003676;GO:0008270	-	-	-	scaffold 12:13663612-13664633(+)	segmental
HumbraticaG00000023993	Uncharacterized protein	-	-	-	-	scaffold 12:13772566-13773481(+)	singleton
HumbraticaG00000024073	Homeobox-leucine zipper protein REVOLUTA	-	-	-	-	scaffold 12:14141938-14142276(+)	singleton
HumbraticaG00000024076	Laccase	GO:0005507;GO:0016491	Q	1.10.3.2	-	scaffold 12:14169183-14170302(-)	dispersed
HumbraticaG00000024081	synaptotagmin-3-like isoform X1	GO:0008289	-	-	-	scaffold 12:14211598-14214026(-)	segmental
HumbraticaG00000024084	Uncharacterized protein	-	-	-	-	scaffold 12:14241157-14241578(-)	singleton
HumbraticaG00000024128	Uncharacterized protein	-	-	-	-	scaffold 12:15215211-15215531(+)	dispersed
HumbraticaG00000024133	RNA-directed DNA polymerase homolog	-	-	-	-	scaffold 12:15280385-15280873(-)	dispersed
HumbraticaG00000024134	DBD Tnp Mut domain-containing protein	-	-	-	-	scaffold 12:15304166-15304519(+)	dispersed
HumbraticaG00000024160	Ethylene-overproduction protein 1-like	GO:0003723	-	-	-	scaffold 12:15835221-15836009(+)	dispersed
HumbraticaG00000024166	Uncharacterized protein	GO:0070897	K	-	-	scaffold 12:15968570-15968957(+)	dispersed
HumbraticaG00000024182	CCHC-type domain-containing protein	GO:0003676;GO:0008270	-	-	-	scaffold 12:16351870-16352163(-)	dispersed
HumbraticaG00000024208	RNA helicase	-	-	-	-	scaffold 13:158696-159671(-)	dispersed
HumbraticaG00000024209	F-box protein At3g07870	-	-	-	-	scaffold 13:159820-161032(-)	segmental
HumbraticaG00000024212	pre-mRNA-splicing factor ATP-dependent RNA helicase DEAH10	-	-	-	-	scaffold 13:169954-171859(-)	dispersed
HumbraticaG00000024218	putative methylesterase 11 chloroplastic	-	-	-	-	scaffold 13:207240-207698(-)	dispersed
HumbraticaG00000024297	Uncharacterized protein	-	-	-	-	scaffold 13:710878-711384(+)	singleton
HumbraticaG00000024363	Uncharacterized protein	-	-	-	-	scaffold 13:1107625-1108308(+)	singleton
HumbraticaG00000024390	hypothetical protein	-	-	-	-	scaffold 13:1295337-1295729(+)	dispersed
HumbraticaG00000024454	adenylate isopentenyltransferase 5 chloroplastic-like	-	-	-	-	scaffold 13:1723839-1724270(+)	proximal
HumbraticaG00000024458	biorientation of chromosomes in cell division protein 1-like 1 isoform X1	GO:0007064	-	-	-	scaffold 13:1767126-1768019(-)	dispersed
HumbraticaG00000024473	Uncharacterized protein	-	-	-	-	scaffold 13:1893781-1894041(+)	singleton
HumbraticaG00000024482	alkane hydroxylase MAH1-like	GO:0004497;GO:0005506;GO:0016705;GO:0020037	-	-	-	scaffold 13:1963014-1963361(-)	proximal
HumbraticaG00000024490	Uncharacterized protein	-	-	-	-	scaffold 13:2022029-2022847(-)	dispersed
HumbraticaG00000024509	Secreted protein	-	-	-	-	scaffold 13:2195489-2195816(-)	singleton
HumbraticaG00000024545	dynamin-related protein 1C-like	-	-	-	-	scaffold 13:2380584-2380841(+)	singleton
HumbraticaG00000024637	10 kDa chaperonin mitochondrial-like	GO:0005524;GO:0140662;GO:0006457	O	-	-	scaffold 13:3255167-3255685(-)	dispersed
HumbraticaG00000024653	probable aquaporin NIP-type	GO:0016020;GO:0015267;GO:0055085	-	-	-	scaffold 13:3405609-3406277(+)	segmental
HumbraticaG00000024660	Uncharacterized protein	-	-	-	-	scaffold 13:3438951-3439334(+)	singleton
HumbraticaG00000024815	E3 ubiquitin-protein ligase RGLG5-like	-	-	-	-	scaffold 13:4460979-4461365(-)	singleton
HumbraticaG00000024822	serine/threonine-protein kinase AFC2-like isoform X2	GO:0004672;GO:0005524;GO:0006468	T	2.7.12.1	-	scaffold 13:4521511-4524740(+)	segmental
HumbraticaG00000024823	serine/threonine-protein kinase AFC2-like isoform X3	-	-	-	-	scaffold 13:4524926-4525600(+)	dispersed
HumbraticaG00000024829	BED-type domain-containing protein	-	-	-	-	scaffold 13:4559366-4560098(-)	singleton
HumbraticaG00000024865	Secreted protein	-	-	-	-	scaffold 13:4763997-4766249(-)	singleton
HumbraticaG00000024889	Uncharacterized protein	-	-	-	-	scaffold 13:4944122-4944352(+)	singleton
HumbraticaG00000024895	lysM domain receptor-like kinase 3	-	-	-	-	scaffold 13:5013351-5015004(+)	segmental
HumbraticaG00000025004	uncharacterized protein LOC110423592	-	-	-	-	scaffold 13:6160076-6163654(-)	singleton
HumbraticaG00000025009	Uncharacterized protein	-	-	-	-	scaffold 13:6195110-6195567(-)	singleton
HumbraticaG00000025029	DNA polymerase	-	-	-	-	scaffold 13:6465211-6465546(-)	singleton
HumbraticaG00000025072	DBD Tnp Mut domain-containing protein	-	-	-	-	scaffold 13:6888807-6889400(+)	dispersed
HumbraticaG00000025108	glutathione transferase	GO:0009407	O	2.5.1.18	-	scaffold 13:7250714-7250989(+)	proximal
HumbraticaG00000025121	Sodium/hydrogen exchanger	GO:0006814;GO:0055085;GO:0015385;GO:0016020;GO:0006885	P	-	-	scaffold 14:18565-20958(-)	dispersed
HumbraticaG00000025157	T28K151 protein putative isoform 1	-	-	-	-	scaffold 14:160416-160847(-)	singleton
HumbraticaG00000025165	Protein CPR-5	GO:0016020	-	-	-	scaffold 14:204271-204591(+)	singleton
HumbraticaG00000025181	Secreted protein	-	-	-	-	scaffold 14:252594-252932(+)	singleton
HumbraticaG00000025276	Plastid-lipid associated protein PAP / fibrillin family protein	-	-	-	-	scaffold 14:568372-568638(+)	singleton
HumbraticaG00000025352	Arogenate dehydratase	GO:0009507;GO:0004664;GO:0047769;GO:0009094	-	-	-	scaffold 14:865228-865671(-)	proximal
HumbraticaG00000025401	Uncharacterized protein	-	-	-	-	scaffold 14:1067326-1067679(+)	dispersed
HumbraticaG00000025417	Uncharacterized protein	-	-	-	-	scaffold 14:1143717-1144115(+)	singleton
HumbraticaG00000025445	cysteine-rich receptor-like protein kinase 10 isoform X4	-	-	-	-	scaffold 14:1251626-1253006(+)	tandem
HumbraticaG00000025473	RNase H type-1 domain-containing protein	-	-	-	-	scaffold 14:1369788-1370327(+)	singleton
HumbraticaG00000025511	G-type lectin S-receptor-like serine/threonine-protein kinase At4g27290 isoform X1	-	T	-	-	scaffold 14:1529341-1531485(-)	segmental
HumbraticaG00000025514	G-type lectin S-receptor-like serine/threonine-protein kinase SD1-1 isoform X2	-	-	-	-	scaffold 14:1540325-1540660(+)	singleton
HumbraticaG00000025529	Protein kinase domain-containing protein	GO:0004714;GO:0006468	-	-	-	scaffold 14:1592935-1593279(-)	singleton
HumbraticaG00000025556	Uncharacterized protein	-	-	-	-	scaffold 14:1704184-1704534(-)	singleton
HumbraticaG00000025644	Uncharacterized protein	-	-	-	-	scaffold 14:2096199-2096486(+)	singleton
HumbraticaG00000025656	splicing factor 3B subunit 2	-	-	-	-	scaffold 14:2133461-2134618(-)	singleton
HumbraticaG00000025687	pentatricopeptide repeat-containing protein At4g21705 mitochondrial	GO:0005515	-	-	-	scaffold 14:2265102-2265509(-)	tandem
HumbraticaG00000025692	Pentatricopeptide repeat-containing protein	-	-	-	-	scaffold 14:2276864-2277280(+)	singleton
HumbraticaG00000025707	Lipoxygenase	GO:0016702;GO:0005515;GO:0046872	-	-	-	scaffold 14:2358995-2359870(+)	proximal
HumbraticaG00000025708	Lipoxygenase domain-containing protein	GO:0016702;GO:0046872	-	-	-	scaffold 14:2360430-2361826(+)	proximal
HumbraticaG00000025709	Lipoxygenase	GO:0016702;GO:0046872	-	-	-	scaffold 14:2361845-2362150(+)	proximal
HumbraticaG00000025732	B3 domain-containing transcription factor LEC2	-	-	-	-	scaffold 14:2469551-2469835(-)	singleton
HumbraticaG00000025845	Uncharacterized protein	-	-	-	-	scaffold 14:2944229-2944468(+)	singleton
HumbraticaG00000025903	peptidylprolyl isomerase	-	-	-	-	scaffold 14:3197542-3197865(+)	singleton
HumbraticaG00000025987	xyloglucan xyloglucosyl transferase	GO:0048046;GO:0005618;GO:0004553;GO:0016762;GO:0010411;GO:0042546	G	2.4.1.207	-	scaffold 14:3650723-3653796(+)	segmental
HumbraticaG00000026021	Probable purine permease	GO:0016021;GO:0015211	-	-	-	scaffold 14:3839119-3839322(+)	proximal
HumbraticaG00000026024	Probable purine permease	GO:0016021;GO:0015211	-	-	-	scaffold 14:3846048-3846416(+)	proximal
HumbraticaG00000026058	40S ribosomal protein S14	GO:0005840;GO:0003735;GO:0006412	J	-	-	scaffold 14:3977518-3979266(-)	dispersed
HumbraticaG00000026099	glutathione transferase	-	-	-	-	scaffold 14:4240812-4241338(+)	dispersed
HumbraticaG00000026101	Uncharacterized protein LOC8262280 isoform X1	-	-	-	-	scaffold 14:4242575-4242811(+)	singleton
HumbraticaG00000026107	50S ribosomal protein L14	GO:0005840;GO:0003735;GO:0006412	-	-	-	scaffold 14:4299699-4302301(+)	dispersed
HumbraticaG00000026317	U6 snRNA-associated Sm-like protein LSm1	GO:0000956	A	-	-	scaffold 14:5556355-5558059(-)	segmental
HumbraticaG00000026319	DUF4220 domain-containing protein	-	-	-	-	scaffold 14:5566491-5570372(+)	proximal
HumbraticaG00000026322	DUF4220 domain-containing protein	-	-	-	-	scaffold 14:5571979-5572191(+)	tandem
HumbraticaG00000026350	Germin-like protein	GO:0030145	S	-	-	scaffold 14:5779356-5780092(-)	dispersed
HumbraticaG00000026387	threonine synthase [Fragment]	-	-	-	-	scaffold 14:6053085-6053507(+)	singleton
HumbraticaG00000026391	Secreted protein	-	-	-	-	scaffold 14:6065566-6065856(+)	singleton
HumbraticaG00000026421	DYW deaminase domain-containing protein	-	-	-	-	scaffold 14:6280290-6280673(+)	singleton
HumbraticaG00000026492	Dirigent protein	-	-	-	-	scaffold 14:6708717-6709678(+)	tandem
HumbraticaG00000026498	Uncharacterized protein	-	-	-	-	scaffold 14:6742030-6743911(+)	singleton
HumbraticaG00000026647	Uncharacterized protein	-	-	-	-	scaffold 14:7817764-7818114(+)	singleton
HumbraticaG00000026697	Uncharacterized protein	-	-	-	-	scaffold 14:8167120-8167764(+)	singleton
HumbraticaG00000026703	Integrase catalytic domain-containing protein	-	-	-	-	scaffold 14:8281335-8285591(-)	proximal
HumbraticaG00000026707	Ubiquitin-like protease family profile domain-containing protein	-	-	-	-	scaffold 14:8325236-8325628(+)	dispersed
HumbraticaG00000026716	PREDICTED uncharacterized protein LOC18589427	-	-	-	-	scaffold 14:8391833-8392054(+)	singleton
HumbraticaG00000026762	Ubiquitin-like protease family profile domain-containing protein	-	-	-	-	scaffold 14:9188382-9189336(+)	dispersed
HumbraticaG00000026776	Uncharacterized protein	-	-	-	-	scaffold 14:9258257-9258610(+)	singleton
HumbraticaG00000026863	Integrase catalytic domain-containing protein	-	-	-	-	scaffold 15:996-2057(-)	dispersed
HumbraticaG00000026897	Receptor-like serine/threonine-protein kinase	-	-	-	-	scaffold 15:170677-171668(+)	tandem
HumbraticaG00000026993	em-like protein GEA6	GO:0009737	S	-	-	scaffold 15:583531-583911(+)	segmental
HumbraticaG00000027004	Uncharacterized protein	-	-	-	-	scaffold 15:640453-640815(+)	singleton
HumbraticaG00000027016	Phosphoinositide phospholipase C	GO:0008081;GO:0006629;GO:0035556	-	-	-	scaffold 15:715469-719152(-)	segmental
HumbraticaG00000027063	probable LRR receptor-like serine/threonine-protein kinase At3g47570	-	-	-	-	scaffold 15:874810-875891(+)	tandem
HumbraticaG00000027083	probable caffeine synthase 2	GO:0008168	-	-	-	scaffold 15:998851-1001426(-)	proximal
HumbraticaG00000027177	ent-kaurenoic acid oxidase 2-like	-	-	-	-	scaffold 15:1417162-1418395(-)	dispersed
HumbraticaG00000027195	Uncharacterized protein	-	-	-	-	scaffold 15:1520067-1520327(+)	singleton
HumbraticaG00000027255	Glycolate oxidase iron-sulfur subunit	-	-	-	-	scaffold 15:1815470-1815826(+)	singleton
HumbraticaG00000027286	actin-depolymerizing factor 2-like	GO:0015629;GO:0003779;GO:0030042	Z	-	-	scaffold 15:1978220-1980072(-)	segmental
HumbraticaG00000027309	F-box protein At2g39490-like	-	-	-	-	scaffold 15:2123324-2124365(-)	tandem
HumbraticaG00000027314	F-box domain-containing protein	GO:0005515	-	-	-	scaffold 15:2142383-2142902(+)	proximal
HumbraticaG00000027342	AP2/ERF domain-containing protein	-	-	-	-	scaffold 15:2321502-2325042(-)	dispersed
HumbraticaG00000027345	60S ribosomal protein L23a	GO:0005840;GO:0003735;GO:0006412	J	-	-	scaffold 15:2332043-2333833(-)	segmental
HumbraticaG00000027355	DUF674 domain-containing protein	-	-	-	-	scaffold 15:2357454-2358232(-)	singleton
HumbraticaG00000027427	Uncharacterized protein	-	-	-	-	scaffold 15:2770866-2771066(-)	singleton
HumbraticaG00000027449	40S ribosomal protein S23	GO:0005840;GO:0003735;GO:0006412	J	-	-	scaffold 15:2898901-2899651(+)	proximal
HumbraticaG00000027488	aminodeoxychorismate synthase	-	-	-	-	scaffold 15:3168055-3173957(+)	dispersed
HumbraticaG00000027498	Tyrosine-specific transport protein	-	-	-	-	scaffold 15:3225151-3225606(+)	singleton
HumbraticaG00000027528	transketolase	GO:0003824	-	-	-	scaffold 15:3463296-3464477(+)	dispersed
HumbraticaG00000027535	ATPase ASNA1 homolog	-	-	-	-	scaffold 15:3496927-3541888(+)	singleton
HumbraticaG00000027544	FAD linked oxidase N-terminal domain-containing protein	-	-	-	-	scaffold 15:3518828-3519181(+)	singleton
HumbraticaG00000027590	E3 ubiquitin ligase PQT3-like	-	-	-	-	scaffold 15:3795549-3795764(+)	dispersed
HumbraticaG00000027611	uncharacterized protein LOC110425344 isoform X1	-	-	-	-	scaffold 15:3948028-3969076(+)	singleton
HumbraticaG00000027645	Cysteine/Histidine-rich C1 domain family protein putative	-	-	-	-	scaffold 15:4280461-4282550(-)	proximal
HumbraticaG00000027648	monocopper oxidase-like protein SKU5	GO:0005507;GO:0016491	-	-	-	scaffold 15:4306281-4308249(-)	tandem
HumbraticaG00000027651	Eukaryotic translation initiation factor 6	-	J	-	-	scaffold 15:4348517-4352314(+)	dispersed
HumbraticaG00000027668	DBD Tnp Mut domain-containing protein	-	-	-	-	scaffold 15:4499315-4499656(-)	dispersed
HumbraticaG00000027708	60S ribosomal protein L24	GO:0003729;GO:0003735;GO:0002181	J	-	-	scaffold 15:4877624-4879217(+)	dispersed
HumbraticaG00000027714	Integrase catalytic domain-containing protein	GO:0003676;GO:0015074	-	-	-	scaffold 15:4932086-4932343(-)	dispersed
HumbraticaG00000027737	uncharacterized protein LOC110425616	-	-	-	-	scaffold 15:5308683-5309238(+)	singleton
HumbraticaG00000027767	RNA-directed DNA polymerase	-	-	-	-	scaffold 15:5777179-5777622(+)	dispersed
HumbraticaG00000027809	Uncharacterized protein	-	-	-	-	scaffold 15:6579331-6579579(+)	singleton
HumbraticaG00000027830	RING-type E3 ubiquitin transferase	GO:0004842;GO:0005515;GO:0006952;GO:0009738;GO:0016567	-	-	-	scaffold 16:101672-108806(+)	tandem
HumbraticaG00000027859	putative CCA tRNA nucleotidyltransferase 2	-	-	-	-	scaffold 16:272353-272595(-)	singleton
HumbraticaG00000027914	Methyltransferase type 11 domain-containing protein	GO:0008168;GO:0032259	I	2.1.1.95	-	scaffold 16:816047-817155(-)	dispersed
HumbraticaG00000027925	transcription elongation factor SPT6	GO:0032968	-	-	-	scaffold 16:921583-923997(+)	singleton
HumbraticaG00000027962	SUN domain-containing protein	-	-	-	-	scaffold 16:1210949-1212355(-)	proximal
HumbraticaG00000028014	ubiquitinyl hydrolase 1	-	-	-	-	scaffold 16:1754850-1755358(+)	singleton
HumbraticaG00000028019	Sucrose-phosphatase	GO:0050307;GO:0005986	-	-	-	scaffold 16:1806025-1808889(+)	dispersed
HumbraticaG00000028065	Uncharacterized protein	-	-	-	-	scaffold 16:2213523-2214760(-)	singleton
HumbraticaG00000028069	Uncharacterized protein	-	-	-	-	scaffold 16:2270628-2270873(-)	dispersed
HumbraticaG00000028127	Ubiquitin-like protease family profile domain-containing protein	-	-	-	-	scaffold 16:2964993-2966493(+)	dispersed
HumbraticaG00000028129	DBD Tnp Mut domain-containing protein	-	-	-	-	scaffold 16:2971162-2974540(-)	dispersed
HumbraticaG00000028180	LEAF RUST 10 DISEASE-RESISTANCE LOCUS RECEPTOR-LIKE PROTEIN KINASE-like 2	-	-	-	-	scaffold 17:136658-137065(-)	dispersed
HumbraticaG00000028200	Integrase catalytic domain-containing protein	-	-	-	-	scaffold 17:455747-457022(+)	dispersed
HumbraticaG00000028205	leucine-rich repeat receptor protein kinase HPCA1 isoform X3	-	-	-	-	scaffold 17:499960-500157(+)	dispersed
HumbraticaG00000028287	Terpene cyclase/mutase family member	GO:0005811;GO:0016866;GO:0016104	-	-	-	scaffold 17:1692399-1703579(+)	dispersed
HumbraticaG00000028297	Integrase catalytic domain-containing protein	-	-	-	-	scaffold 17:1842628-1843281(+)	dispersed
HumbraticaG00000028342	Integrase catalytic domain-containing protein	-	-	-	-	scaffold 17:2322608-2323108(-)	singleton
HumbraticaG00000028344	putative disease resistance RPP13-like protein 1	-	-	-	-	scaffold 17:2339262-2340210(-)	dispersed
HumbraticaG00000028347	Disease resistance RPP13-like protein 1	-	-	-	-	scaffold 17:2344879-2345232(-)	dispersed
HumbraticaG00000028365	Protein kinase domain-containing protein	-	-	-	-	scaffold 17:2544419-2544845(+)	singleton
HumbraticaG00000028384	Magnesium transporter	GO:0016020;GO:0015095;GO:1903830	-	-	-	scaffold 17:2676701-2677883(+)	proximal
HumbraticaG00000028386	Magnesium transporter	-	-	-	-	scaffold 17:2685184-2685551(+)	proximal
HumbraticaG00000028391	DNA-binding protein	-	-	-	-	scaffold 17:2716405-2716804(-)	singleton
HumbraticaG00000028474	Terpene cyclase/mutase family member	GO:0005811;GO:0016866;GO:0016104	-	-	-	scaffold 17:3405943-3406263(-)	proximal
HumbraticaG00000028499	Plasma membrane fusion protein	-	-	-	-	scaffold 17:3612007-3612318(+)	proximal
HumbraticaG00000028504	mediator of RNA polymerase II transcription subunit 15a-like	GO:0031490;GO:0003713;GO:0006355	-	-	-	scaffold 17:3655193-3656642(+)	tandem
HumbraticaG00000028521	probable LRR receptor-like serine/threonine-protein kinase At4g36180	-	-	-	-	scaffold 17:3802981-3803571(+)	proximal
HumbraticaG00000028634	Secreted protein	-	-	-	-	scaffold 17:4475290-4475490(+)	singleton
HumbraticaG00000028661	small nuclear ribonucleoprotein E-like	GO:0005681;GO:0000398	A	-	-	scaffold 17:4730411-4732228(-)	dispersed
HumbraticaG00000028685	Uncharacterized protein	-	-	-	-	scaffold 17:4860911-4861605(-)	singleton
HumbraticaG00000028689	Aa trans domain-containing protein [Fragment]	-	-	-	-	scaffold 17:4875776-4875979(+)	singleton
HumbraticaG00000028717	Uncharacterized protein [Fragment]	-	-	-	-	scaffold 17:5021337-5021825(+)	singleton
HumbraticaG00000028744	Uncharacterized protein	-	-	-	-	scaffold 17:5189522-5189818(+)	singleton
HumbraticaG00000028797	homeobox-leucine zipper protein ATHB-14-like	-	-	-	-	scaffold 17:5521680-5524739(+)	dispersed
HumbraticaG00000028808	Chloride channel protein	-	-	-	-	scaffold 17:5580870-5584781(-)	dispersed
HumbraticaG00000028812	putative receptor protein kinase ZmPK1	-	-	-	-	scaffold 17:5609728-5609991(-)	dispersed
HumbraticaG00000028839	P-type H[+]-exporting transporter	-	-	-	-	scaffold 18:615023-615247(-)	dispersed
HumbraticaG00000028866	[+]-delta-cadinene synthase	GO:0000287;GO:0010333	-	-	-	scaffold 18:1002447-1002778(-)	proximal
HumbraticaG00000028869	Plastid transcriptionally active7	GO:0000427;GO:0042793	-	-	-	scaffold 18:1033403-1033621(-)	dispersed
HumbraticaG00000028885	Uncharacterized protein	-	-	-	-	scaffold 18:1356471-1357495(-)	dispersed
HumbraticaG00000028890	Secreted protein	-	-	-	-	scaffold 18:1390772-1391104(+)	dispersed
HumbraticaG00000028913	Uncharacterized protein	-	-	-	-	scaffold 18:1754895-1758111(+)	singleton
HumbraticaG00000028949	Ubiquitin-like protease family profile domain-containing protein	-	-	-	-	scaffold 18:2620345-2621444(-)	dispersed
HumbraticaG00000028974	RNA-directed DNA polymerase	-	-	-	-	scaffold 18:3134411-3134978(-)	dispersed
HumbraticaG00000029045	Uncharacterized protein	-	-	-	-	scaffold 18:4648735-4648992(-)	singleton
HumbraticaG00000029054	putative E3 ubiquitin-protein ligase SINAT1	-	-	-	-	scaffold 18:4813101-4813567(+)	dispersed
HumbraticaG00000029059	DNA/RNA polymerases superfamily protein	-	-	-	-	scaffold 18:4927505-4927870(+)	dispersed
HumbraticaG00000029088	DUF1985 domain-containing protein	-	-	-	-	scaffold 19:300252-302138(-)	dispersed
HumbraticaG00000029096	Uncharacterized protein	-	-	-	-	scaffold 20:227782-228773(+)	singleton
HumbraticaG00000029115	histone acetyltransferase HAC1	-	-	-	-	scaffold 20:765080-767422(+)	dispersed
HumbraticaG00000029203	Uncharacterized protein	-	-	-	-	scaffold 20:2897760-2900162(-)	dispersed
HumbraticaG00000029229	Uncharacterized protein	-	-	-	-	scaffold 20:3441522-3443292(-)	singleton
HumbraticaG00000029329	Uncharacterized protein	-	-	-	-	scaffold 21:1483774-1484112(+)	dispersed
HumbraticaG00000029365	CCHC-type domain-containing protein	-	-	-	-	scaffold 21:2195445-2195957(-)	dispersed
HumbraticaG00000029401	PREDICTED uncharacterized protein LOC108660644	-	-	-	-	scaffold 21:3194536-3194906(-)	dispersed
HumbraticaG00000029411	Uncharacterized protein	-	-	-	-	scaffold 21:3439352-3441426(+)	dispersed
HumbraticaG00000029466	hypothetical protein	-	-	-	-	scaffold 22:698610-698909(-)	singleton
HumbraticaG00000029485	Mitochondrial pyruvate carrier	GO:0005743;GO:0006850	C	-	-	scaffold 22:941695-942347(-)	dispersed
HumbraticaG00000029521	uncharacterized protein LOC110423107	-	-	-	-	scaffold 22:1704885-1705540(+)	singleton
HumbraticaG00000029539	Protein FLX-like 3	-	-	-	-	scaffold 22:1934627-1935140(-)	singleton
HumbraticaG00000029549	Ribulose bisphosphate carboxylase small subunit	-	-	-	-	scaffold 22:2154769-2156279(+)	segmental
HumbraticaG00000029560	BRCT domain-containing protein	-	-	-	-	scaffold 22:2425925-2426275(+)	dispersed
HumbraticaG00000029566	DNA/RNA polymerases superfamily protein	-	-	-	-	scaffold 22:2580534-2580977(+)	dispersed
HumbraticaG00000029571	Uncharacterized protein	-	-	-	-	scaffold 22:2877613-2878356(-)	singleton
HumbraticaG00000029573	Uncharacterized protein	-	-	-	-	scaffold 22:2956943-2957296(+)	singleton
HumbraticaG00000029581	PREDICTED uncharacterized protein LOC108661604	-	-	-	-	scaffold 22:3188761-3189066(+)	dispersed
HumbraticaG00000029582	Protein transport protein Sec61 subunit beta	GO:0005784;GO:0006886	U	3.1.3.16	-	scaffold 22:3198692-3198997(+)	dispersed
HumbraticaG00000029613	Protein kinase domain-containing protein	-	-	-	-	scaffold 22:3711784-3712296(+)	singleton
HumbraticaG00000029614	Uncharacterized protein	-	-	-	-	scaffold 22:3720242-3720589(+)	singleton
HumbraticaG00000029626	Putative reverse transcriptase domain-containing protein	-	-	-	-	scaffold 22:3958717-3959357(+)	dispersed
HumbraticaG00000029629	Uncharacterized protein	-	-	-	-	scaffold 22:4046399-4047029(-)	dispersed
HumbraticaG00000029700	Uncharacterized protein	-	-	-	-	scaffold 22:5831415-5831660(-)	dispersed
HumbraticaG00000029712	CCHC-type domain-containing protein	-	-	-	-	scaffold 23:573992-574188(-)	dispersed
HumbraticaG00000029759	Alpha-dioxygenase 1	GO:0004601;GO:0020037;GO:0006979	-	-	-	scaffold 24:212654-214284(-)	tandem
HumbraticaG00000029772	Pentatricopeptide repeat protein	-	-	-	-	scaffold 24:255244-255679(-)	singleton
HumbraticaG00000029827	3-beta hydroxysteroid dehydrogenase/isomerase domain-containing protein	-	-	-	-	scaffold 24:533576-535114(+)	dispersed
HumbraticaG00000029901	alkane hydroxylase MAH1-like	GO:0004497;GO:0005506;GO:0016705;GO:0020037	-	-	-	scaffold 24:939165-939854(+)	proximal
HumbraticaG00000029932	putative disease resistance RPP13-like protein 1 isoform X1	-	-	-	-	scaffold 24:1090714-1092077(-)	dispersed
HumbraticaG00000030045	SWIM-type domain-containing protein	-	-	-	-	scaffold 24:1629009-1629805(-)	dispersed
HumbraticaG00000030075	Big 12 domain-containing protein	-	T	-	-	scaffold 24:1792363-1794841(+)	dispersed
HumbraticaG00000030077	putative fasciclin-like arabinogalactan protein 20	-	-	-	-	scaffold 24:1798514-1798726(-)	singleton
HumbraticaG00000030101	Uncharacterized protein	-	-	-	-	scaffold 24:1894470-1894963(+)	singleton
HumbraticaG00000030148	acyltransferase-like protein At3g26840 chloroplastic	-	-	-	-	scaffold 24:2182086-2182370(-)	tandem
HumbraticaG00000030174	Chaperonin ClpA/B	GO:0005524;GO:0016887	-	-	-	scaffold 24:2318216-2318644(-)	segmental
HumbraticaG00000030240	Xyloglucan endotransglucosylase/hydrolase	GO:0004553;GO:0005975	-	-	-	scaffold 24:2757094-2757604(+)	dispersed
HumbraticaG00000030241	Xyloglucan endotransglucosylase/hydrolase	GO:0005618;GO:0048046;GO:0004553;GO:0016762	-	-	-	scaffold 24:2757946-2758361(+)	dispersed
HumbraticaG00000030278	Prostaglandin E synthase 2	-	-	-	-	scaffold 24:3250633-3263930(+)	dispersed
HumbraticaG00000030319	uncharacterized mitochondrial protein AtMg00860-like	-	-	-	-	scaffold 26:413592-414567(+)	singleton
HumbraticaG00000030341	Hydroxycinnamoyl CoA shikimate/quinate hydroxycinnamoyltransferase	-	-	-	-	scaffold 26:769772-769975(-)	dispersed
HumbraticaG00000030521	Peroxidase	GO:0004601;GO:0020037;GO:0006979	-	-	-	scaffold 27:1585632-1585996(-)	proximal
HumbraticaG00000030551	Uncharacterized protein	-	-	-	-	scaffold 27:1770800-1770988(+)	singleton
HumbraticaG00000030641	Zf-RVT domain-containing protein	-	-	-	-	scaffold 27:2214323-2214598(+)	singleton
HumbraticaG00000030688	Hydroxamate-type ferrichrome siderophore peptidesynthetase	-	-	-	-	scaffold 27:2756878-2757372(+)	singleton
HumbraticaG00000030721	D-3-phosphoglycerate dehydrogenase	GO:0051287;GO:0004617;GO:0006564	E	1.1.1.399,1.1.1.95	-	scaffold 28:6110-8605(+)	segmental
HumbraticaG00000030739	UBC core domain-containing protein	GO:0005524;GO:0016740	O	-	-	scaffold 28:117478-118692(+)	segmental
HumbraticaG00000030867	protein NRT1/ PTR FAMILY 4-like	GO:0016020;GO:0022857;GO:0055085	-	-	-	scaffold 28:638756-639217(+)	tandem
HumbraticaG00000030876	Os07g0176400 protein	-	-	-	-	scaffold 28:672950-673405(+)	singleton
HumbraticaG00000030886	cytochrome P450 CYP82D47-like	GO:0004497;GO:0005506;GO:0016705;GO:0020037	-	-	-	scaffold 28:714044-714457(+)	tandem
HumbraticaG00000030887	Cytochrome P450	GO:0004497;GO:0005506;GO:0016705;GO:0020037	-	-	-	scaffold 28:715894-717074(+)	proximal
HumbraticaG00000030941	Major facilitator superfamily protein	-	-	-	-	scaffold 28:1063701-1065737(-)	singleton
HumbraticaG00000030963	glycerophosphodiester phosphodiesterase	GO:0008081;GO:0006629	C	3.1.4.46	-	scaffold 28:1172956-1176173(+)	segmental
HumbraticaG00000031025	xylan glycosyltransferase MUCI21	-	-	-	-	scaffold 28:1451216-1451506(+)	singleton
HumbraticaG00000031103	amino acid transporter AVT1I-like	-	-	-	-	scaffold 28:1847898-1848522(-)	segmental
HumbraticaG00000031130	Fatty acid hydroxylase domain-containing protein	GO:0005506;GO:0016491;GO:0008610	I	1.14.18.5	-	scaffold 28:1959633-1960097(-)	proximal
HumbraticaG00000031178	PQQ 3 domain-containing protein	-	-	-	-	scaffold 28:2194606-2195222(+)	dispersed
HumbraticaG00000031215	F-box domain-containing protein	GO:0005515	-	-	-	scaffold 28:2373853-2374104(-)	dispersed
HumbraticaG00000031220	Copper transport protein family putative	-	-	-	-	scaffold 28:2398006-2398365(+)	singleton
HumbraticaG00000031398	Uncharacterized protein	-	-	-	-	scaffold 32:191419-192236(-)	singleton
HumbraticaG00000031413	pathogenesis-related protein 1-like	GO:0005576	S	-	-	scaffold 32:239507-239966(-)	tandem
HumbraticaG00000031476	putative ABC transporter C family member 15	GO:0016021;GO:0005524;GO:0140359;GO:0055085	-	-	-	scaffold 32:535592-536434(+)	dispersed
HumbraticaG00000031477	ABC-type xenobiotic transporter	GO:0016021;GO:0005524;GO:0140359;GO:0055085	-	-	-	scaffold 32:536440-536766(+)	dispersed
HumbraticaG00000031561	Ribosomal protein L37	GO:0005840;GO:0003735;GO:0006412	-	-	-	scaffold 34:416938-422122(+)	dispersed
HumbraticaG00000031562	Uncharacterized protein	-	-	-	-	scaffold 34:424256-424513(-)	dispersed
HumbraticaG00000031563	Uncharacterized protein	-	-	-	-	scaffold 34:466518-466800(-)	dispersed
HumbraticaG00000031582	Auxin-responsive GH3 family protein	-	-	-	-	scaffold 47:4399-5023(+)	singleton
HumbraticaG00000031587	Uncharacterized protein	-	-	-	-	scaffold 47:17092-17445(-)	singleton
HumbraticaG00000031589	ATPase F1/V1/A1 complex alpha/beta subunit N-terminal domain-containing protein	-	-	-	-	scaffold 47:21755-22706(-)	singleton
HumbraticaG00000031597	Uncharacterized protein	-	-	-	-	scaffold 47:45214-45623(+)	singleton
HumbraticaG00000031598	NADH-ubiquinone oxidoreductase chain 4	-	-	-	-	scaffold 47:45846-46467(+)	singleton
HumbraticaG00000031605	Secreted protein	-	-	-	-	scaffold 47:60393-60668(+)	singleton
HumbraticaG00000031611	Uncharacterized protein	-	-	-	-	scaffold 47:72139-72411(+)	singleton
HumbraticaG00000031615	Uncharacterized protein	-	-	-	-	scaffold 47:78681-79499(-)	singleton
HumbraticaG00000031628	NADH quinone oxidoreductase/Mrp antiporter membrane subunit domain-containing protein	-	C	1.6.5.3	-	scaffold 51:34992-35222(+)	singleton
HumbraticaG00000031636	Uncharacterized protein [Fragment]	-	-	-	-	scaffold 51:54165-54704(+)	singleton
HumbraticaG00000031645	NADH dehydrogenase subunit 5 C-terminal domain-containing protein	-	-	-	-	scaffold 60:17727-17879(-)	singleton
HumbraticaG00000031657	Uncharacterized protein	-	-	-	-	scaffold 60:64474-65345(+)	singleton
HumbraticaG00000031658	MPN domain-containing protein	-	-	-	-	scaffold 60:66222-67328(-)	singleton
HumbraticaG00000031660	Uncharacterized protein	-	-	-	-	scaffold 60:68422-68661(+)	dispersed
HumbraticaG00000031672	NADH-quinone oxidoreductase subunit D [Fragment]	-	-	-	-	scaffold 61:889-1272(+)	singleton
HumbraticaG00000031673	Ribosomal protein L2 C-terminal domain-containing protein	GO:0005840;GO:0003735;GO:0006412	-	-	-	scaffold 61:200-363(-)	dispersed
HumbraticaG00000031679	Putative cytochrome c biosynthesis ccmC-like mitochondrial protein	GO:0016020;GO:0015232;GO:0020037;GO:0015886;GO:0017004	-	-	-	scaffold 61:12922-13359(-)	tandem
HumbraticaG00000031700	BZIP domain-containing protein	-	-	-	-	scaffold 61:59138-59518(+)	singleton
HumbraticaG00000031716	orf51a [mitochondrion]	-	-	-	-	scaffold 61:92058-92374(-)	singleton
HumbraticaG00000031719	Uncharacterized protein	-	-	-	-	scaffold 61:93813-94100(+)	singleton
HumbraticaG00000031720	Reverse transcriptase	-	-	-	-	scaffold 61:94524-95586(+)	singleton
HumbraticaG00000031723	Uncharacterized protein [Fragment]	-	-	-	-	scaffold 61:101366-101608(+)	singleton
HumbraticaG00000031725	DNA-binding response regulator	-	-	-	-	scaffold 61:108830-115346(-)	singleton
HumbraticaG00000031727	NET domain-containing protein	-	-	-	-	scaffold 61:117821-118162(+)	singleton
HumbraticaG00000031728	H[+]-transporting two-sector ATPase	-	-	-	-	scaffold 61:118250-118822(+)	singleton
HumbraticaG00000031729	NADH-quinone oxidoreductase subunit D domain-containing protein	-	-	-	-	scaffold 61:118877-119247(+)	singleton
HumbraticaG00000031743	ATP-synt ab N domain-containing protein	-	-	-	-	scaffold 61:154245-154526(-)	singleton
HumbraticaG00000031744	orf120 [mitochondrion]	-	-	-	-	scaffold 61:154901-155191(-)	singleton
HumbraticaG00000031747	NAD[P]H dehydrogenase subunit H	GO:0016651;GO:0048038;GO:0051287	-	-	-	scaffold 61:157066-157362(+)	dispersed
HumbraticaG00000031748	NADH-quinone oxidoreductase subunit D domain-containing protein	GO:0016651;GO:0048038;GO:0051287	-	-	-	scaffold 61:157798-158598(+)	proximal
HumbraticaG00000031755	Uncharacterized protein	-	-	-	-	scaffold 61:174590-174850(+)	singleton
HumbraticaG00000031758	Uncharacterized protein	-	-	-	-	scaffold 61:179146-179406(-)	singleton
HumbraticaG00000031759	Uncharacterized protein	-	-	-	-	scaffold 61:181717-184130(+)	singleton
HumbraticaG00000031766	Uncharacterized protein	-	-	-	-	scaffold 61:198782-199075(+)	singleton
HumbraticaG00000031808	Uncharacterized protein	-	-	-	-	scaffold 114:37536-37769(+)	segmental
HumbraticaG00000031835	Sorbitol dehydrogenase	GO:0004722;GO:0016616;GO:0031419;GO:0046872	-	-	-	scaffold 133:3940-10168(+)	dispersed
HumbraticaG00000031837	Senescence-associated protein	-	-	-	-	scaffold 139:2293-3064(-)	dispersed
HumbraticaG00000031846	Uncharacterized protein	-	-	-	-	scaffold 161:3892-4125(+)	segmental
HumbraticaG00000031849	Uncharacterized protein	-	-	-	-	scaffold 161:13583-13816(-)	proximal
HumbraticaG00000031866	GUB WAK bind domain-containing protein	-	-	-	-	scaffold 162:6518-6781(-)	singleton
HumbraticaG00000031871	Uncharacterized protein	-	-	-	-	scaffold 162:8975-9208(+)	segmental
HumbraticaG00000031875	Uncharacterized protein	-	-	-	-	scaffold 162:17885-18118(-)	segmental
HumbraticaG00000031908	Uncharacterized protein	-	-	-	-	scaffold 164:5702-5935(+)	segmental
HumbraticaG00000031923	Uncharacterized protein	-	-	-	-	scaffold 164:27681-27914(-)	segmental
HumbraticaG00000031997	NADH dehydrogenase subunit 6 [mitochondrion]	GO:0008137	-	-	-	scaffold 167:38711-39028(+)	proximal
HumbraticaG00000031998	NADH dehydrogenase subunit 6 [mitochondrion]	GO:0008137	-	-	-	scaffold 167:39064-39333(+)	proximal
HumbraticaG00000032001	apocytochrome b [mitochondrion]	GO:0009055;GO:0022904;GO:0016020	C	-	-	scaffold 168:2995-4146(+)	segmental
HumbraticaG00000032023	ATP synthase subunit beta	-	-	-	-	scaffold 168:63474-64146(+)	singleton
HumbraticaG00000032034	Cytochrome c assembly protein domain-containing protein	-	-	-	-	scaffold 168:95947-96575(+)	singleton
HumbraticaG00000032049	Uncharacterized protein	-	-	-	-	scaffold 168:127375-127920(+)	singleton
HumbraticaG00000032058	Uncharacterized protein	-	-	-	-	scaffold 169:8704-8988(+)	singleton
HumbraticaG00000032066	Uncharacterized protein [Fragment]	-	-	-	-	scaffold 169:25079-25408(+)	singleton
HumbraticaG00000032067	Uncharacterized protein	-	-	-	-	scaffold 169:24990-26985(-)	singleton
HumbraticaG00000032068	LOW QUALITY PROTEIN uncharacterized protein LOC128126092	-	-	-	-	scaffold 169:29837-30339(-)	singleton
HumbraticaG00000032069	Elongation factor G putative	-	-	-	-	scaffold 169:32963-33417(-)	singleton
HumbraticaG00000032071	Putative cytochrome c biosynthesis protein	-	-	-	-	scaffold 169:40118-41893(-)	singleton
HumbraticaG00000032125	Uncharacterized protein	-	-	-	-	scaffold 174:7460-7693(+)	segmental
HumbraticaG00000032140	Uncharacterized protein	-	-	-	-	scaffold 174:29405-29638(-)	segmental
HumbraticaG00000032153	ribosomal protein S7 [chloroplast]	GO:0003723;GO:0003735;GO:0006412	J	-	-	scaffold 174:44359-44718(-)	segmental
HumbraticaG00000032170	NADH-plastoquinone oxidoreductase subunit 4 [chloroplast]	GO:0008137;GO:0009522;GO:0042651;GO:0042773;GO:0051539;GO:0009773	-	-	-	scaffold 175:3164-5055(+)	segmental
HumbraticaG00000032173	Uncharacterized protein	-	-	-	-	scaffold 175:11376-11609(-)	segmental
HumbraticaG00000032210	Uncharacterized protein	-	-	-	-	scaffold 178:19089-19721(+)	singleton
HumbraticaG00000032213	ATP synthase epsilon chain chloroplastic	-	-	-	-	scaffold 178:26447-27196(-)	singleton
HumbraticaG00000032218	orf101 [mitochondrion]	-	-	-	-	scaffold 178:33838-34146(+)	singleton
HumbraticaG00000032227	NADH ubiquinone reductase [H[+]-translocating]	-	-	-	-	scaffold 178:58585-59350(+)	singleton
HumbraticaG00000032229	GATA-type domain-containing protein	-	-	-	-	scaffold 178:63875-64593(-)	singleton
HumbraticaG00000032265	Magnesium and cobalt transport protein putative [Fragment]	GO:0016020;GO:0046873;GO:0030001;GO:0055085	P	-	-	scaffold 212:760-1788(-)	singleton
HumbraticaG00000032271	Peptidase S9 prolyl oligopeptidase catalytic domain-containing protein	GO:0006508;GO:0004252	EU	-	-	scaffold 221:1699-3546(-)	dispersed
HumbraticaG00000032272	Asparagine synthetase	GO:0004066;GO:0006529	-	-	-	scaffold 221:3563-7066(-)	dispersed
HumbraticaG00000032274	DNA-[apurinic or apyrimidinic site] lyase	GO:0016799;GO:0008270;GO:0006284;GO:0003906;GO:0003684	L	3.2.2.23,4.2.99.18	-	scaffold 221:8971-9483(+)	singleton
HumbraticaG00000032279	Choline dehydrogenase	GO:0016614;GO:0050660	E	1.1.99.1	-	scaffold 236:2834-4384(+)	dispersed
HumbraticaG00000032289	uncharacterized protein LOC110428924 partial	GO:0006865	-	-	-	scaffold 236:17194-19361(+)	singleton
HumbraticaG00000032293	probable 6-phosphogluconolactonase	GO:0017057;GO:0005975;GO:0006098	-	-	-	scaffold 239:2388-4129(+)	dispersed
HumbraticaG00000032294	Tryptophan synthase-related	GO:0016020;GO:0005524;GO:0055085	-	-	-	scaffold 239:4218-13035(+)	dispersed
HumbraticaG00000032310	Protein BYPASS-related protein	-	-	-	-	scaffold 252:45351-45560(-)	tandem
HumbraticaG00000032313	cysteine desulfurase	GO:0045156;GO:0008033;GO:0030077;GO:0019684;GO:0016783	-	-	-	scaffold 256:2427-5154(+)	dispersed
HumbraticaG00000032315	30S ribosomal protein S18 chloroplastic	GO:0005840;GO:0003735;GO:0006412	-	-	-	scaffold 256:6953-8617(-)	singleton
HumbraticaG00000032316	30S ribosomal protein S11 chloroplastic	GO:0005840;GO:0003735;GO:0006412	J	-	-	scaffold 257:551-961(+)	dispersed
HumbraticaG00000032317	DNA-directed RNA polymerase	GO:0003677;GO:0003899;GO:0003735;GO:0006351;GO:0046983;GO:0015935;GO:0019843;GO:0006412	K	2.7.7.6	-	scaffold 257:981-2752(+)	dispersed
HumbraticaG00000032318	50S ribosomal protein L17 chloroplastic	GO:0005840;GO:0003735;GO:0006412	-	-	-	scaffold 257:2879-4672(+)	dispersed
HumbraticaG00000032322	MGS-like domain-containing protein	GO:0006164;GO:0003937;GO:0004643	-	-	-	scaffold 259:10-6206(-)	dispersed
HumbraticaG00000032326	Acyl-coenzyme A oxidase 4 peroxisomal	GO:0003995;GO:0006635;GO:0016616;GO:0050660;GO:0070403	-	-	-	scaffold 261:30-8184(+)	dispersed
HumbraticaG00000032331	Phosphopantetheine adenylyltransferase	GO:0015937;GO:0004595	-	-	-	scaffold 261:13695-16550(-)	singleton
HumbraticaG00000032341	NADP-dependent oxidoreductase domain-containing protein	GO:0016491	-	-	-	scaffold 272:12519-13347(+)	dispersed
HumbraticaG00000032343	glutamate--tRNA ligase	GO:0005524;GO:0004812;GO:0043039;GO:0000049	J	6.1.1.17	-	scaffold 273:7871-9349(-)	dispersed
HumbraticaG00000032345	Protein kinase domain-containing protein	GO:0004672;GO:0005524;GO:0006468	-	-	-	scaffold 273:17155-18024(-)	dispersed
HumbraticaG00000032360	30S ribosomal protein S1	GO:0003676	J	-	-	scaffold 295:1087-2493(+)	dispersed
HumbraticaG00000032362	Dephospho-CoA kinase	GO:0004140;GO:0005524;GO:0015937	H	2.7.1.24	-	scaffold 295:3046-3408(+)	dispersed
HumbraticaG00000032378	Rph protein	GO:0000049;GO:0009022;GO:0008033	J	2.7.7.56	-	scaffold 308:5333-5881(+)	singleton
HumbraticaG00000032386	tryptophan--tRNA ligase	GO:0005524;GO:0006436;GO:0004830	-	-	-	scaffold 308:21540-22673(-)	dispersed
HumbraticaG00000032405	probable acyl-activating enzyme 1 peroxisomal	-	IQ	-	-	scaffold 320:1126-3833(+)	dispersed
HumbraticaG00000032407	Epoxidase LasC	-	-	-	-	scaffold 320:4549-6069(+)	singleton
HumbraticaG00000032409	methylcrotonoyl-CoA carboxylase	GO:0016874	I	6.4.1.4	-	scaffold 320:11016-12345(+)	dispersed
HumbraticaG00000032418	Senescence-associated protein	-	-	-	-	scaffold 321:16028-19069(-)	dispersed
HumbraticaG00000032425	D-3-phosphoglycerate dehydrogenase	GO:0016616;GO:0051287	-	-	-	scaffold 321:53070-53510(-)	dispersed
HumbraticaG00000032432	Dihydrodipicolinate reductase	GO:0008839;GO:0009089	-	-	-	scaffold 322:5355-5651(+)	singleton
HumbraticaG00000032440	Cation/H+ exchanger domain-containing protein	GO:0006812;GO:0055085;GO:0016020	-	-	-	scaffold 324:2649-5017(-)	dispersed
HumbraticaG00000032443	Lysophospholipase-like protein	-	-	-	-	scaffold 325:3465-4797(-)	singleton
HumbraticaG00000032445	OTU domain-containing protein DDB G0284757	-	-	-	-	scaffold 329:30996-31160(+)	dispersed
HumbraticaG00000032455	NAD-dependent epimerase/dehydratase domain-containing protein	-	-	-	-	scaffold 331:4930-7022(-)	dispersed
HumbraticaG00000032462	ABC transporter domain-containing protein	GO:0005524	-	-	-	scaffold 333:539-3236(+)	dispersed
HumbraticaG00000032464	30S ribosomal protein S7 chloroplastic	GO:0003723;GO:0003735;GO:0006412	J	-	-	scaffold 336:1-274(-)	segmental
HumbraticaG00000032482	Uncharacterized protein	-	-	-	-	scaffold 336:29355-29588(-)	segmental
HumbraticaG00000032488	DNA-directed RNA polymerase subunit	GO:0009507	-	-	-	scaffold 336:34849-35208(+)	singleton
HumbraticaG00000032491	Arsenite methyltransferase	-	-	-	-	scaffold 338:13-363(-)	singleton
HumbraticaG00000032494	11-beta-hydroxysteroid dehydrogenase 1B-like	GO:0016491	-	-	-	scaffold 338:1830-2744(-)	dispersed
HumbraticaG00000032495	universal stress protein A-like protein	-	T	-	-	scaffold 338:2812-3273(-)	dispersed
HumbraticaG00000032497	Probable arylamine N-acetyltransferase	GO:0016407	Q	2.3.1.118	-	scaffold 341:1929-2741(+)	singleton
HumbraticaG00000032498	CTP synthase	GO:0003883;GO:0006221	-	-	-	scaffold 341:2779-3923(-)	dispersed
HumbraticaG00000032504	Uncharacterized protein	-	-	-	-	scaffold 349:4378-4611(-)	segmental
HumbraticaG00000032540	Glutamyl-tRNA[Gln] amidotransferase subunit B chloroplastic/mitochondrial	GO:0016884	J	6.3.5.6,6.3.5.7	-	scaffold 353:8108-9145(+)	dispersed
HumbraticaG00000032544	Enoyl-CoA hydratase	GO:0003824	I	4.2.1.17	-	scaffold 355:3217-4044(+)	dispersed
HumbraticaG00000032546	Transglycosylase SLT domain-containing protein	-	M	-	-	scaffold 359:346-1305(+)	singleton
HumbraticaG00000032554	ABC transporter domain-containing protein	GO:0004352;GO:0005524;GO:0019551	E	1.4.1.2	-	scaffold 361:919-9166(-)	dispersed
HumbraticaG00000032558	UvrA protein	GO:0005524	L	-	-	scaffold 366:4040-6337(+)	dispersed
HumbraticaG00000032569	Alcohol dehydrogenase iron-type/glycerol dehydrogenase GldA domain-containing protein	GO:0016491;GO:0046872	C	1.1.99.37,1.2.98.1	-	scaffold 369:9164-10345(+)	singleton
HumbraticaG00000032571	Dihydrolipoyl dehydrogenase	GO:0016491;GO:0050660;GO:0045454	-	-	-	scaffold 371:11-4067(-)	dispersed
HumbraticaG00000032572	nitronate monooxygenase	GO:0018580	T	1.13.12.16	-	scaffold 371:4147-4887(+)	singleton
HumbraticaG00000032579	Acyl-CoA dehydrogenase	GO:0016627;GO:0046872;GO:0050660	-	-	-	scaffold 373:7120-9095(-)	proximal
HumbraticaG00000032596	GGDEF domain-containing protein	GO:0005515	T	-	-	scaffold 379:10-1973(-)	singleton
HumbraticaG00000032606	Rhodanese domain-containing protein	GO:0016491;GO:0050660;GO:0045454	S	-	-	scaffold 390:2634-3788(-)	dispersed
HumbraticaG00000032608	NADP-dependent 3-hydroxy acid dehydrogenase-like	GO:0016491	IQ	1.1.1.100	-	scaffold 390:5615-6337(+)	dispersed
HumbraticaG00000032617	BTB/POZ domain-containing protein-like	-	-	-	-	scaffold 391:7989-8258(-)	singleton
HumbraticaG00000032621	Uncharacterized protein	GO:0016020	-	-	-	scaffold 391:10722-10940(+)	proximal
HumbraticaG00000032624	Uncharacterized protein	-	-	-	-	scaffold 391:13725-14015(+)	dispersed
HumbraticaG00000032633	Ribosomal protein S12	GO:0005840;GO:0003735;GO:0006412	J	-	-	scaffold 391:24042-24432(-)	dispersed
HumbraticaG00000032653	NodB homology domain-containing protein	GO:0016810;GO:0005975	G	-	-	scaffold 400:3589-4461(+)	singleton
HumbraticaG00000032655	beta-lactamase	GO:0008800;GO:0030655	-	-	-	scaffold 400:5229-5558(+)	singleton
HumbraticaG00000032657	UPF0261 domain-containing protein	GO:0003824	S	-	-	scaffold 401:937-2984(-)	dispersed
HumbraticaG00000032704	ribosomal protein S7 [chloroplast]	GO:0003723;GO:0003735;GO:0006412	J	-	-	scaffold 408:10578-11033(-)	segmental
HumbraticaG00000032714	Uncharacterized protein	-	-	-	-	scaffold 408:21378-21611(+)	segmental
HumbraticaG00000032747	Glycosyltransferase 2-like domain-containing protein [Fragment]	GO:0008253;GO:0009264	-	-	-	scaffold 420:37-1597(-)	singleton
HumbraticaG00000032752	Bacterial Pleckstrin homology domain-containing protein	-	S	-	-	scaffold 420:12558-12917(-)	singleton
HumbraticaG00000032753	Protein kinase domain-containing protein	-	KLT	2.7.11.1	-	scaffold 420:14328-16616(-)	dispersed
HumbraticaG00000032755	RbsA2 protein	GO:0016021;GO:0022857;GO:0055085	G	-	-	scaffold 420:21542-22438(-)	singleton
HumbraticaG00000032760	Branched-chain-amino-acid aminotransferase	GO:0004084;GO:0009081	-	-	-	scaffold 422:1905-4313(-)	dispersed
HumbraticaG00000032769	ribosomal protein S7 [chloroplast]	GO:0003723;GO:0003735;GO:0006412	J	-	-	scaffold 423:13975-14517(+)	segmental
HumbraticaG00000032793	VASt domain-containing protein	-	-	-	-	scaffold 425:5695-6054(+)	dispersed
HumbraticaG00000032801	Exonuclease domain-containing protein	GO:0000175;GO:0003676	A	-	-	scaffold 436:6808-7485(+)	dispersed
HumbraticaG00000032816	Cytochrome P450 like TBP	-	-	-	-	scaffold 440:10969-11343(-)	segmental
HumbraticaG00000032817	Uncharacterized protein	-	-	-	-	scaffold 440:11442-11648(-)	singleton
HumbraticaG00000032825	Cytochrome P450 like TBP	-	-	-	-	scaffold 440:20648-21022(-)	segmental
HumbraticaG00000032835	Cytochrome P450 like TBP	-	-	-	-	scaffold 446:3312-3686(-)	segmental
HumbraticaG00000032843	Cytochrome P450 like TBP	-	-	-	-	scaffold 446:13206-13580(-)	segmental
HumbraticaG00000032850	VOC domain-containing protein	-	K	-	-	scaffold 450:4417-5397(+)	singleton
HumbraticaG00000032854	Aldehyde dehydrogenase domain-containing protein	GO:0016491	-	-	-	scaffold 450:14064-14786(-)	dispersed
HumbraticaG00000032860	Glycosyltransferase putative	-	-	-	-	scaffold 455:614-2926(-)	singleton
HumbraticaG00000032862	glutamine--fructose-6-phosphate transaminase [isomerizing]	GO:0016491	-	-	-	scaffold 456:3979-5690(+)	dispersed
HumbraticaG00000032864	Acetoacetyl-CoA reductase	-	IQ	-	-	scaffold 456:10812-11492(-)	dispersed
HumbraticaG00000032868	Alpha-ketoglutarate permease	GO:0016021;GO:0022857;GO:0055085	-	-	-	scaffold 456:17421-20280(-)	singleton
HumbraticaG00000032869	Dihydrolipoyl dehydrogenase	GO:0016668;GO:0050660;GO:0045454	-	-	-	scaffold 456:20322-30549(-)	dispersed
HumbraticaG00000032871	serine racemase	-	E	4.3.1.19	-	scaffold 457:1260-1961(-)	dispersed
HumbraticaG00000032877	NB-ARC domain-containing disease resistance protein putative	-	-	-	-	scaffold 459:6676-11122(+)	dispersed
HumbraticaG00000032879	Betaine/Carnitine/Choline transporter family	GO:0016020;GO:0016793;GO:0022857;GO:0071705	-	-	-	scaffold 460:815-7969(+)	singleton
HumbraticaG00000032908	Uncharacterized protein	-	-	-	-	scaffold 477:19350-19583(-)	segmental
HumbraticaG00000032915	Uncharacterized protein	-	-	-	-	scaffold 477:29072-29614(+)	singleton
HumbraticaG00000032927	Ribonucleoside-diphosphate reductase	GO:0005524;GO:0004748;GO:0006260;GO:0031419	-	-	-	scaffold 479:14-1178(-)	dispersed
HumbraticaG00000032928	Serine hydroxymethyltransferase	GO:0003824;GO:0008270;GO:0045892	-	-	-	scaffold 479:1261-2341(-)	singleton
HumbraticaG00000032929	Reverse transcriptase domain-containing protein [Fragment]	-	-	-	-	scaffold 480:9463-10262(-)	dispersed
HumbraticaG00000032933	Citrate synthase	GO:0046912	C	2.3.3.1	-	scaffold 483:2443-3762(+)	dispersed
HumbraticaG00000032935	CoA-binding domain-containing protein	-	S	-	-	scaffold 483:6405-6872(-)	singleton
HumbraticaG00000032940	molybdopterin molybdotransferase	GO:0006777	H	2.7.7.75	-	scaffold 489:1417-2199(+)	dispersed
HumbraticaG00000032956	Cytochrome P450 like TBP	-	-	-	-	scaffold 494:18058-18432(+)	segmental
HumbraticaG00000033041	proton-translocating NAD[P][+] transhydrogenase	GO:0016020	-	-	-	scaffold 505:34-6079(+)	singleton
HumbraticaG00000033042	NAD-dependent protein deacylase	GO:0070403	K	-	-	scaffold 505:6155-6997(-)	dispersed
HumbraticaG00000033048	YpfJ protein	-	-	-	-	scaffold 510:510-3754(-)	singleton
HumbraticaG00000033050	Response regulatory domain-containing protein	GO:0000155;GO:0004722;GO:0005515;GO:0000160;GO:0006355;GO:0016310	T	-	-	scaffold 510:19860-24252(-)	dispersed
HumbraticaG00000033061	Folylpolyglutamate synthase	GO:0004326;GO:0005524;GO:0009396	H	6.3.2.12,6.3.2.17	-	scaffold 516:9-1846(-)	dispersed
HumbraticaG00000033064	Arsenite transporter	GO:0015103;GO:0015297;GO:0016020	-	-	-	scaffold 516:13468-16402(+)	singleton
HumbraticaG00000033085	Cytochrome P450 like TBP	-	-	-	-	scaffold 518:13035-13409(+)	segmental
HumbraticaG00000033103	Senescence-associated protein	-	-	-	-	scaffold 518:31452-31755(-)	segmental
HumbraticaG00000033118	RdmC protein	-	I	-	-	scaffold 519:1-858(+)	singleton
HumbraticaG00000033120	Glyco hydro 65m domain-containing protein	GO:0003824;GO:0005975	-	-	-	scaffold 519:2886-5417(+)	singleton
HumbraticaG00000033122	Repressor LexA	GO:0003677;GO:0045892;GO:0006508;GO:0004252;GO:0009432	K	3.4.21.88	-	scaffold 520:262-1047(+)	singleton
HumbraticaG00000033123	Short-chain dehydrogenase reductase SDR	-	IQ	-	-	scaffold 520:1109-2086(+)	dispersed
HumbraticaG00000033127	50S ribosomal protein L11 chloroplastic	GO:0005840;GO:0003735;GO:0006412	J	-	-	scaffold 521:3979-4299(+)	dispersed
HumbraticaG00000033128	Ribosomal protein	GO:0015934;GO:0003723;GO:0003735;GO:0006412	J	-	-	scaffold 521:4386-5102(+)	dispersed
HumbraticaG00000033129	RplJ protein	-	J	-	-	scaffold 521:5441-6055(+)	singleton
HumbraticaG00000033130	50S ribosomal protein L12 chloroplastic	GO:0005840;GO:0003735;GO:0006412	J	-	-	scaffold 521:6137-6523(+)	dispersed
HumbraticaG00000033132	YwtG protein	GO:0016021;GO:0004540;GO:0022857;GO:0055085	-	-	-	scaffold 522:1856-6856(-)	dispersed
HumbraticaG00000033134	Carboxylic ester hydrolase	-	-	-	-	scaffold 523:11-1061(-)	singleton
HumbraticaG00000033138	3-isopropylmalate dehydratase	-	C	4.2.1.3	-	scaffold 524:3602-5170(-)	dispersed
HumbraticaG00000033141	[S]-2-hydroxy-acid oxidase	GO:0016491	C	1.1.2.3,1.13.12.4	-	scaffold 525:7116-8783(-)	dispersed
HumbraticaG00000033143	ThiC-associated domain-containing protein	GO:0016830;GO:0051536;GO:0009228	H	4.1.99.17	-	scaffold 525:10493-12118(-)	dispersed
HumbraticaG00000033153	Metallo-beta-lactamase domain-containing protein [Fragment]	-	S	3.1.1.81	-	scaffold 532:13167-13847(-)	singleton
HumbraticaG00000033156	Medium-chain-fatty-acid-CoA ligase	-	IQ	-	-	scaffold 532:15268-16890(-)	dispersed
HumbraticaG00000033164	HMA domain-containing protein	GO:0016887;GO:0005524;GO:0006812;GO:0019829;GO:0016020	P	3.6.3.3,3.6.3.4,3.6.3.5,3.6.3.54	-	scaffold 536:5523-6995(-)	dispersed
HumbraticaG00000033165	SCP domain-containing protein	GO:0005524;GO:0003723;GO:0008186;GO:0006353	-	-	-	scaffold 537:237-3814(-)	singleton
HumbraticaG00000033166	Diaminopimelate decarboxylase	GO:0008836;GO:0009089	E	4.1.1.20	-	scaffold 537:7703-9169(-)	singleton
HumbraticaG00000033167	arginine--tRNA ligase [Fragment]	GO:0005524;GO:0004814;GO:0006420	-	-	-	scaffold 537:9204-10160(-)	singleton
HumbraticaG00000033172	ATP phosphoribosyltransferase	GO:0005737;GO:0000287;GO:0003879;GO:0000105	E	2.4.2.17	-	scaffold 538:7072-7995(-)	dispersed
HumbraticaG00000033174	GH18 domain-containing protein [Fragment]	-	-	-	-	scaffold 538:8516-8860(-)	dispersed
HumbraticaG00000033176	Soj protein	GO:0003677	-	-	-	scaffold 540:589-3465(+)	singleton
HumbraticaG00000033178	YulB protein	GO:0003700;GO:0006355	K	-	-	scaffold 540:10929-11756(-)	singleton
HumbraticaG00000033232	Cyp126 protein	GO:0004497;GO:0005506;GO:0016705;GO:0020037	-	-	-	scaffold 558:9477-13661(+)	dispersed
HumbraticaG00000033236	NAD[P]-bd dom domain-containing protein	-	S	1.1.1.381	-	scaffold 559:1910-2806(-)	dispersed
HumbraticaG00000033241	Putative 3-octaprenyl-4-hydroxybenzoate carboxy-lyase	GO:0003824	H	2.5.1.129	-	scaffold 562:2259-2795(+)	singleton
HumbraticaG00000033246	Short-chain dehydrogenase/reductase SDR	GO:0016491	IQ	-	-	scaffold 564:1594-2421(-)	dispersed
HumbraticaG00000033255	Peptidase M28 domain-containing protein	GO:0008235;GO:0006508	-	-	-	scaffold 571:222-2104(-)	singleton
HumbraticaG00000033278	Endoribonuclease L-PSP/chorismate mutase-like domain-containing protein	GO:0010181	-	-	-	scaffold 578:5244-6400(+)	singleton
HumbraticaG00000033290	ATP synthase CF0 B subunit [chloroplast]	GO:0045263;GO:0015078;GO:0015986	C	-	-	scaffold 585:21278-21679(-)	segmental
HumbraticaG00000033296	hypothetical protein PhapfoPp017 [chloroplast]	-	-	-	-	scaffold 585:33438-33620(+)	singleton
HumbraticaG00000033303	DUF262 domain-containing protein	-	-	-	-	scaffold 587:1018-5823(-)	dispersed
HumbraticaG00000033304	Helicase C-terminal domain-containing protein [Fragment]	GO:0005524;GO:0003677;GO:0008170;GO:0006306;GO:0016787	L	-	-	scaffold 587:5895-11072(-)	singleton
HumbraticaG00000033306	Fido domain-containing protein	-	S	-	-	scaffold 587:14201-15263(+)	singleton
HumbraticaG00000033325	3-hydroxyisobutyrate dehydrogenase	GO:0016491;GO:0050661;GO:0051287	-	-	-	scaffold 602:14-1317(-)	dispersed
HumbraticaG00000033329	predicted protein	-	-	-	-	scaffold 604:389-1024(-)	singleton
HumbraticaG00000033332	DNA-[apurinic or apyrimidinic site] endonuclease	GO:0006281;GO:0003677;GO:0003755;GO:0004519	-	-	-	scaffold 604:10089-12818(-)	singleton
HumbraticaG00000033340	Choline monooxygenase chloroplastic	GO:0005506;GO:0051537;GO:0044237	P	-	-	scaffold 611:2589-3755(-)	dispersed
HumbraticaG00000033341	DAO domain-containing protein	GO:0005515	E	-	-	scaffold 611:3958-5427(-)	dispersed
HumbraticaG00000033344	Rieske domain-containing protein	GO:0051537	P	-	-	scaffold 611:12192-12521(+)	singleton
HumbraticaG00000033349	Cullin 1-like protein	-	-	-	-	scaffold 616:12963-13457(+)	singleton

## Sheet: Athaliana
CLUSTER_ID	DESC	GO_ID	COG	EC	CAZy
AT1G01080_2	RNA-binding (RRM/RBD/RNP motifs) family protein	GO:1990904,GO:0003729	A	-	-
AT1G01190_2	cytochrome P450, family 78, subfamily A, polypeptide 8	GO:0016020,GO:0004497,GO:0005506,GO:0016705,GO:0020037	Q	-	-
AT1G01240_3	Transmembrane protein	GO:0016020	-	-	-
AT1G01305_1	Genome assembly, chromosome: 1	-	S	-	-
AT1G01310_1	SCP domain-containing protein	GO:0005615,GO:0009607	S	-	-
AT1G01335_1	Auxin-responsive endogenous peptide 1	GO:0005737,GO:0016020,GO:0010930	-	-	-
AT1G01400_1	F6F30 protein	-	-	-	-
AT1G01450_1	Protein kinase domain-containing protein	GO:0004712,GO:0005524,GO:0016310	T	-	-
AT1G01480_1	1-aminocyclopropane-1-carboxylate synthase 2	GO:0005515,GO:0008483,GO:0016847,GO:0030170,GO:0009693,GO:0009835,GO:0042218	E	4.4.1.14	-
AT1G01810_1	Genome assembly, chromosome: 1	-	-	-	-
AT1G01830_2	ARM repeat superfamily protein	-	S	-	-
AT1G01990_1	Genome assembly, chromosome: 1	GO:0016020	-	-	-
AT1G02030_1	C2H2-type domain-containing protein	GO:0003700,GO:0046872,GO:0006355	K	-	-
AT1G02067_1	uncharacterized protein AT1G02067	-	-	-	-
AT1G02270_1	EF-hand domain-containing protein	GO:0016020,GO:0004519,GO:0004527,GO:0005509	K	-	-
AT1G02320_1	uncharacterized protein AT1G02320	-	-	-	-
AT1G02340_1	BHLH domain-containing protein	GO:0005829,GO:0000976,GO:0003700,GO:0003712,GO:0046983,GO:0006355,GO:0009408,GO:0009585,GO:0009642,GO:0009738,GO:0009785,GO:0010218,GO:1902074	K	-	-
AT1G02360_3	Chitinase family protein	GO:0004568,GO:0002239,GO:0005975,GO:0006032,GO:0016998	S	-	-
AT1G02450_1	Protein NIM1-INTERACTING 1	GO:0005515,GO:0010112,GO:0042742,GO:0045892	S	-	-
AT1G02470_1	Coenzyme Q-binding protein COQ10 START domain-containing protein	-	S	-	-
AT1G02490_1	uncharacterized protein AT1G02490	-	-	-	-
AT1G02510_1	Potassium channel domain-containing protein	GO:0005774,GO:0005886,GO:0005267,GO:0071805	P	-	-
AT1G02540_1	NAC domain-containing protein	GO:0003677,GO:0006355	-	-	-
AT1G02590_1	benzaldehyde dehydrogenase (NAD(+))	GO:0005506,GO:0016491	C	1.17.1.4,1.17.3.2,1.2.1.28,1.2.3.1,1.2.3.14,1.2.3.7	-
AT1G02620_1	GTP-binding protein SAR1A	GO:0003924,GO:0005525,GO:0006886	U	-	-
AT1G02710_1	glycine-rich protein	-	-	-	-
AT1G02813_1	pectinesterase (Protein of unknown function, DUF538)	-	S	-	-
AT1G02830_1	Putative 60S ribosomal protein L22-1	GO:0005840,GO:1990904,GO:0003735,GO:0006412	J	-	-
AT1G02900_1	Protein RALF-like 1	GO:0016020,GO:0005179,GO:0007267,GO:0019722,GO:0030308	S	-	-
AT1G02990_4	CW-type domain-containing protein	-	-	-	-
AT1G03020_1	Monothiol glutaredoxin-S1	GO:0005737,GO:0005515,GO:0046872,GO:0051537,GO:0010167	O	-	-
AT1G03103_1	Bifunctional inhibitor/plant lipid transfer protein/seed storage helical domain-containing protein	GO:0005886,GO:0098552,GO:0008289,GO:0006869	O	-	-
AT1G03106_1	uncharacterized protein AT1G03106	-	-	-	-
AT1G03165_1	uncharacterized protein AT1G03165	-	-	-	-
AT1G03260_1	SNARE domain associated Golgi protein	GO:0016020	S	-	-
AT1G03270_1	Putative DUF21 domain-containing protein At1g03270	GO:0016020,GO:0010960	K	-	-
AT1G03320_1	Genome assembly, chromosome: 1	-	-	-	-
AT1G03325_1	uncharacterized protein AT1G03325, partial	-	-	-	-
AT1G03395_1	uncharacterized protein AT1G03395	-	-	-	-
AT1G03445_1	Serine/threonine-protein phosphatase	GO:0005515,GO:0032880,GO:0046872,GO:0005886,GO:1900459,GO:0017018	T	3.1.3.16	-
AT1G03810_1	Nucleic acid-binding OB-fold	-	-	-	-
AT1G03830_2	GB1/RHD3-type G domain-containing protein	GO:0016020,GO:0003682,GO:0003924,GO:0005525	S	-	-
AT1G03850_1	Glutaredoxin family protein	GO:0005737,GO:0005515,GO:0046872,GO:0051537,GO:0000122,GO:0009735,GO:0050832,GO:0080183	O	-	-
AT1G03990_1	Long-chain-alcohol oxidase	GO:0016020,GO:0046577,GO:0050660	C	1.1.3.20	-
AT1G04100_1	Auxin-responsive protein	GO:0000976,GO:0003700,GO:0042802,GO:0006355,GO:0009734	K	-	-
AT1G04105_1	uncharacterized protein AT1G04105, partial	-	-	-	-
AT1G04250_1	Auxin-responsive protein	GO:0003700,GO:0042802,GO:0006355,GO:0009734,GO:1900057	K	-	-
AT1G04310_1	ethylene response sensor 2	GO:0005789,GO:0000155,GO:0005524,GO:0042802,GO:0051740,GO:0046872,GO:0010105,GO:0016310,GO:0004674	T	-	-
AT1G04445_2	C2H2-like zinc finger protein	GO:0005515	-	-	-
AT1G04455_1	HD domain-containing protein	-	-	-	-
AT1G04660_1	glycine-rich protein	-	S	-	-
AT1G04670_1	Genome assembly, chromosome: 1	-	-	-	-
AT1G04778_1	uncharacterized protein AT1G04778	-	-	-	-
AT1G04830_2	Rab-GAP TBC domain-containing protein	-	S	-	-
AT1G04895_1	uncharacterized protein AT1G04895	-	-	-	-
AT1G05085_1	uncharacterized protein AT1G05085	-	-	-	-
AT1G05136_1	uncharacterized protein AT1G05136	-	-	-	-
AT1G05360_1	Vacuole membrane protein KMS2	GO:0005789,GO:0010256,GO:0016192	S	-	-
AT1G05380_3	Acyl-CoA N-acyltransferase with RING/FYVE/PHD-type zinc finger protein	GO:0000976,GO:0003714,GO:0046872,GO:0045892	S	-	-
AT1G05450_2	Bifunctional inhibitor/plant lipid transfer protein/seed storage helical domain-containing protein	GO:0005886,GO:0098552	S	-	-
AT1G05730_1	Protein FAM136A	GO:0005515	S	-	-
AT1G05810_2	Ras-related protein RABA5e (Fragment)	GO:0005886,GO:0012505,GO:0003924,GO:0005525,GO:0006886	U	-	-
AT1G05820_1	SIGNAL PEPTIDE PEPTIDASE-LIKE 5	GO:0010008,GO:0042500,GO:0006508	S	-	-
AT1G05835_1	PHD finger protein	-	BK	-	-
AT1G05990_1	Calmodulin-like protein 7	GO:0005509	T	-	-
AT1G06045_1	uncharacterized protein AT1G06045	-	-	-	-
AT1G07000_1	Exocyst subunit Exo70 family protein	GO:1900150,GO:0090333,GO:0015031,GO:0045335,GO:0043621,GO:0006887,GO:0042545,GO:1900426,GO:0009414,GO:0000145,GO:0005546,GO:0002237,GO:0002238,GO:0070062,GO:0005829,GO:1902290	U	-	-
AT1G07290_1	Sugar phosphate transporter domain-containing protein	GO:0000139,GO:0015297,GO:0008643,GO:1990570	GOU	-	-
AT1G07430_1	protein-serine/threonine phosphatase	GO:0005737,GO:0005886,GO:0005515,GO:0017018,GO:0046872,GO:0009788,GO:0009939,GO:0010030,GO:1902039	T	3.1.3.16	-
AT1G07485_1	BnaA08g28980D protein	-	-	-	-
AT1G07500_1	Cyclin-dependent protein kinase inhibitor SMR5	-	-	-	-
AT1G07710_1	Ankyrin repeat family protein	GO:0016020	S	-	-
AT1G07870_2	Protein kinase domain-containing protein	GO:0005886,GO:0004674,GO:0005524,GO:0106310,GO:0006952,GO:0016310	T	-	-
AT1G07885_1	uncharacterized protein AT1G07885	-	-	-	-
AT1G07901_1	uncharacterized protein AT1G07901	-	-	-	-
AT1G07902_1	uncharacterized protein AT1G07902	-	-	-	-
AT1G08160_1	Late embryogenesis abundant protein LEA-2 subgroup domain-containing protein	GO:0016020	S	-	-
AT1G08165_1	YuzL family protein	-	-	-	-
AT1G08170_1	Histone H2A/H2B/H3 domain-containing protein	GO:0000786,GO:0003677,GO:0030527,GO:0046982	B	-	-
AT1G08270_2	vacuolar protein sorting-associated protein	-	O	-	-
AT1G08310_2	alpha/beta-Hydrolases superfamily protein	GO:0016787	S	-	-
AT1G08340_1	Rho GTPase-activating protein 5	GO:0005886,GO:0003700,GO:0005096,GO:0006355,GO:0007165	T	-	-
AT1G08645_1	uncharacterized protein AT1G08645	-	-	-	-
AT1G08670_1	ENTH domain-containing protein	GO:0005886,GO:0030125,GO:0005543,GO:0030276,GO:0006897	T	-	-
AT1G09170_5	Kinesin-like protein	GO:0005874,GO:0016020,GO:0003777,GO:0005524,GO:0008017,GO:0016787,GO:0007018	Z	-	-
AT1G09550_1	Pectin acetylesterase	GO:0005576,GO:0016020,GO:0016787,GO:0071555	M	3.1.1.98	-
AT1G09625_1	Transmembrane protein	GO:0016020	-	-	-
AT1G09880_3	rhamnogalacturonan endolyase	GO:0005576,GO:0016020,GO:0030246,GO:0102210,GO:0005975,GO:1901575	S	4.2.2.23	PL4
AT1G09932_1	Phosphoglycerate mutase family protein	-	G	-	-
AT1G10050_3	glycosyl hydrolase family 10 protein / carbohydrate-binding domain-containing protein	GO:0110165,GO:0031176,GO:0045493	G	-	-
AT1G10060_5	Branched-chain-amino-acid aminotransferase	GO:0016020,GO:0005515,GO:0050048,GO:0052654,GO:0052655,GO:0052656,GO:0006552,GO:0006574,GO:0008652,GO:0009082	E	2.6.1.42	-
AT1G10100_1	Cullin repeat-like-containing domain superfamily	-	-	-	-
AT1G10225_1	transmembrane protein	GO:0016020	-	-	-
AT1G10395_1	uncharacterized protein AT1G10395	-	-	-	-
AT1G10750_1	Neprosin domain-containing protein	GO:0016020	S	-	-
AT1G10990_2	Transmembrane protein	GO:0016020	-	-	-
AT1G11110_1	LisH and RanBPM domains containing protein	GO:0005737,GO:0043161	Z	-	-
AT1G11490_2	zinc finger (C2H2 type) family protein	GO:0003700,GO:0006355	S	-	-
AT1G11500_3	transmembrane protein, putative (DUF1218)	GO:0005789,GO:0009855,GO:0048366	S	-	-
AT1G11684_1	uncharacterized protein AT1G11684	-	-	-	-
AT1G11690_1	BRANCHLESS TRICHOME-like protein	-	S	-	-
AT1G11850_2	Transmembrane protein	-	-	-	-
AT1G12211_1	uncharacterized protein AT1G12211	-	-	-	-
AT1G12411_1	uncharacterized protein AT1G12411	-	-	-	-
AT1G12450_1	transmembrane protein 64	GO:0016020	S	-	-
AT1G12750_4	RHOMBOID-like protein	GO:0031966,GO:0004252,GO:0006508	T	-	-
AT1G12810_2	CYSTM domain-containing protein	GO:0005515	S	-	-
AT1G12980_1	AP2/ERF domain-containing protein	GO:0003700,GO:0005515,GO:0009880,GO:0090708,GO:0000976,GO:0005829,GO:0006355,GO:0009873,GO:0009736,GO:0048825,GO:0009734	K	-	-
AT1G13143_1	uncharacterized protein AT1G13143	-	-	-	-
AT1G13195_1	RING-type domain-containing protein	GO:0046872	O	-	-
AT1G13390_1	translocase subunit seca	-	-	-	-
AT1G13400_1	Zinc finger protein JAGGED-like	GO:0003700,GO:0046872,GO:0006355,GO:0030154,GO:0048440,GO:0048653	S	-	-
AT1G13485_1	uncharacterized protein AT1G13485	-	-	-	-
AT1G13590_1	Phytosulfokine	GO:0005576,GO:0031012,GO:0008083,GO:0007165,GO:0008283,GO:0030154	S	-	-
AT1G13605_1	Defensin-like protein 268	GO:0005576,GO:0031640,GO:0050832	-	-	-
AT1G13610_1	Serine aminopeptidase S33 domain-containing protein	GO:0004177	S	-	-
AT1G13650_2	Genome assembly, chromosome: 1	GO:0009786	S	-	-
AT1G13670_1	Genome assembly, chromosome: 1	GO:0005886,GO:0009734	-	-	-
AT1G13760_1	Secreted protein	-	-	-	-
AT1G13805_1	---NA---	-	-	-	-
AT1G13825_1	X8 domain	-	-	-	-
AT1G13910_1	Leucine-rich repeat (LRR) family protein	GO:0016020,GO:0016301,GO:0016310	S	-	-
AT1G13940_1	T-box transcription factor, putative (DUF863)	-	S	-	-
AT1G14200_1	RING-type domain-containing protein	GO:0098542	O	2.3.2.27	-
AT1G14453_1	uncharacterized protein AT1G14453	-	-	-	-
AT1G14455_1	F14L173 protein	-	-	-	-
AT1G14470_1	Pentatricopeptide repeat	GO:0003723,GO:0009451	O	-	-
AT1G14642_1	uncharacterized protein AT1G14642	-	-	-	-
AT1G14688_1	RING-type E3 ubiquitin transferase	GO:0016020,GO:0004842,GO:0046872,GO:0006996,GO:0016567	O	2.3.2.27	-
AT1G14755_1	Defensin-like protein 201	GO:0005576,GO:0031640,GO:0050832	-	-	-
AT1G15040_1	Putative glutamine amidotransferase GAT1_2	GO:0016740,GO:0016811,GO:0006541,GO:2000032	F	-	-
AT1G15085_1	uncharacterized protein AT1G15085	-	-	-	-
AT1G15120_2	Ubiquinol-cytochrome C reductase hinge domain-containing protein	GO:0005750,GO:0006122	C	-	-
AT1G15580_1	Auxin-responsive protein	GO:0003700,GO:0005515,GO:0006355,GO:0009734	K	-	-
AT1G15825_1	proline-rich extensin-like protein EPR1	-	-	-	-
AT1G15830_1	Genome assembly, chromosome: 1	-	-	-	-
AT1G15840_1	uncharacterized protein AT1G15840	-	-	-	-
AT1G15850_1	WD_REPEATS_REGION domain-containing protein	-	A	-	-
AT1G15885_1	uncharacterized protein AT1G15885	-	-	-	-
AT1G15920_2	poly(A)-specific ribonuclease	GO:0005737,GO:0030014,GO:0003723,GO:0004535,GO:0005515,GO:0046872,GO:0006402	K	-	-
AT1G16022_1	Transmembrane protein	GO:0016020	-	-	-
AT1G16025_1	uncharacterized protein AT1G16025	-	-	-	-
AT1G16510_1	Auxin-responsive protein SAUR41	GO:0005737,GO:0009734,GO:0009958,GO:0060918,GO:0090057	S	-	-
AT1G16515_2	Transmembrane protein	GO:0016020	-	-	-
AT1G16530_1	LOB domain-containing protein 3	GO:0000976	S	-	-
AT1G16905_1	Bulb-type lectin domain-containing protein	GO:0030246	S	-	-
AT1G16910_1	ALOG domain-containing protein	GO:0003677,GO:0009299,GO:0090698	K	-	-
AT1G16950_1	Precursor of CEP13	GO:0005179,GO:0006970,GO:0006995,GO:0007165,GO:0009739,GO:0060359,GO:0090548,GO:1902025,GO:2000280	-	-	-
AT1G17060_1	cytochrome p450 72c1	GO:0004497,GO:0005506,GO:0016705,GO:0020037	-	-	-
AT1G17065_1	uncharacterized protein AT1G17065	GO:0016020	-	-	-
AT1G17090_1	Transmembrane protein	GO:0016020	-	-	-
AT1G17190_1	glutathione transferase	GO:0005829,GO:0004364,GO:0006749,GO:0009407,GO:0009409,GO:0009635	O	2.5.1.18	-
AT1G17230_2	Protein kinase domain-containing protein	GO:0005886,GO:0004674,GO:0005515,GO:0005524,GO:0106310,GO:0016310	T	-	-
AT1G17235_1	DVL family	GO:0005886,GO:0008285	-	-	-
AT1G17340_1	Phosphoinositide phosphatase SAC5	GO:0005774,GO:0043813,GO:0036092,GO:0046856	I	-	-
AT1G17350_2	NADH:ubiquinone oxidoreductase intermediate-associated protein 30	GO:0051082,GO:0006120,GO:0032981	S	-	-
AT1G17490_1	epidermal patterning factor-like protein	-	-	-	-
AT1G17510_1	Genome assembly, chromosome: 1	-	-	-	-
AT1G17560_1	Ribosomal protein L14p/L23e family protein	GO:0005840,GO:1990904,GO:0003735,GO:0019843,GO:0006412,GO:0009553,GO:0009741,GO:0080060	J	-	-
AT1G17630_1	Putative pentatricopeptide repeat-containing protein At1g17630	GO:0003723,GO:0009451,GO:0031930	U	-	-
AT1G17640_1	RNA-binding (RRM/RBD/RNP motifs) family protein	GO:0016020,GO:0003723	A	-	-
AT1G17700_1	PRA1 family protein	GO:0010008,GO:0016192	U	-	-
AT1G17744_1	D-3-phosphoglycerate dehydrogenase	-	-	-	-
AT1G17745_2	D-3-phosphoglycerate dehydrogenase	GO:0009507,GO:0004617,GO:0051287,GO:0006564	E	1.1.1.399,1.1.1.95	-
AT1G18197_2	GCK domain protein	-	J	-	-
AT1G18220_1	purine permease 9	GO:0016020,GO:0005345,GO:1904823	-	-	-
AT1G18420_1	Putative aluminum-activated malate transporter 3	GO:0005886,GO:0035618,GO:0006811,GO:0016036,GO:0071423	S	-	-
AT1G18520_1	EF-hand domain	GO:0005886,GO:0009506,GO:0009734	S	-	-
AT1G18530_1	EF-hand domain-containing protein	GO:0005509,GO:0030234	T	-	-
AT1G18630_1	RNA recognition motif domain	GO:0005840,GO:1990904,GO:0003729,GO:0009651	H	-	-
AT1G18650_1	X8 domain-containing protein	GO:0005886,GO:0009506,GO:0098552,GO:0001872	S	-	-
AT1G18810_1	Protein PHYTOCHROME KINASE SUBSTRATE 3	GO:0009585,GO:0009638	S	-	-
AT1G18871_1	uncharacterized protein AT1G18871	-	-	-	-
AT1G18960_1	transcription factor MYB35	GO:0003700,GO:0006355	K	-	-
AT1G18975_1	uncharacterized protein AT1G18975	-	-	-	-
AT1G19086_1	transcription initiation factor IIF subunit alpha	-	-	-	-
AT1G19115_4	Protein LAZY 3	GO:0009630,GO:0040008	S	-	-
AT1G19380_1	sugar, putative (DUF1195)	GO:0016020	S	-	-
AT1G19394_1	uncharacterized protein AT1G19394	-	-	-	-
AT1G19396_2	uncharacterized protein AT1G19394	-	-	-	-
AT1G19397_1	Transmembrane protein	GO:0016020	-	-	-
AT1G19510_1	Protein RADIALIS-like 5	GO:0003677,GO:0003700,GO:0006355	K	-	-
AT1G19540_1	NmrA-like domain-containing protein	GO:0016491	S	-	-
AT1G19620_1	Transmembrane protein	GO:0016020	-	-	-
AT1G19670_1	chlorophyllase	GO:0005829,GO:0047746,GO:0102293,GO:0015996,GO:0042742,GO:0050832	S	3.1.1.14	-
AT1G19730_1	Thioredoxin domain-containing protein	GO:0005829,GO:0015035,GO:0016671	O	-	-
AT1G19830_1	Small auxin-up RNA	GO:0005886,GO:0009733,GO:0009737	S	-	-
AT1G19950_1	HVA22-like protein	GO:0016020	V	-	-
AT1G20150_1	Subtilisin-like protease SBT5	GO:0005576,GO:0016020,GO:0004252,GO:0006508	O	-	-
AT1G20350_1	Mitochondrial import inner membrane translocase subunit TIM17-1	GO:0005744	U	-	-
AT1G20480_1	4-coumarate--CoA ligase-like 2	GO:0005777,GO:0016020,GO:0005524,GO:0016207	I	-	-
AT1G20683_1	uncharacterized protein AT1G20683	-	-	-	-
AT1G20687_1	Transport and Golgi organization protein 2	-	-	-	-
AT1G20840_2	Monosaccharide-sensing protein 1	GO:0019900,GO:0022857,GO:0008643,GO:0009409,GO:0009414,GO:0009744,GO:0009749,GO:0009750,GO:0055085	U	-	-
AT1G20875_1	uncharacterized protein AT1G20875	-	-	-	-
AT1G20923_1	Secreted protein	-	-	-	-
AT1G21150_2	Mitochondrial transcription termination factor family protein	GO:0003690,GO:0005515,GO:0006353,GO:0006355	K	-	-
AT1G21313_1	---NA---	-	-	-	-
AT1G21323_1	dual specificity kinase	GO:0016301,GO:0016310	-	-	-
AT1G21470_1	Clp N-terminal domain superfamily	-	-	-	-
AT1G21520_1	Genome assembly, chromosome: 1	GO:0006979	-	-	-
AT1G21528_1	uncharacterized protein AT1G21528	-	-	-	-
AT1G21738_1	---NA---	-	-	-	-
AT1G22010_1	RING-type domain-containing protein	GO:0016020	O	-	-
AT1G22015_1	Probable beta-1,3-galactosyltransferase 5	GO:0000139,GO:0008378	G	-	GT31
AT1G22020_1	serine hydroxymethyltransferase 6	GO:0005737,GO:0004372,GO:0030170,GO:0019264,GO:0035999	E	2.1.2.1	-
AT1G22180_4	CRAL-TRIO domain-containing protein	GO:0016020	I	-	-
AT1G22210_1	Trehalose 6-phosphate phosphatase	GO:0004805,GO:0005992	G	2.4.1.15,2.4.1.347,3.1.3.12	GT20
AT1G22420_1	VQ domain-containing protein	-	-	-	-
AT1G22450_1	Cytochrome c oxidase subunit 6b-1	GO:0045277	C	-	-
AT1G22910_3	RNA-binding (RRM/RBD/RNP motifs) family protein	GO:0003729	A	-	-
AT1G22950_1	Fe2OG dioxygenase domain-containing protein	GO:0005654,GO:0005506,GO:0016705,GO:0031418,GO:0051213,GO:0016571	O	-	-
AT1G23270_1	Genome assembly, chromosome: 1	-	-	-	-
AT1G23300_1	Protein DETOXIFICATION	GO:0016020,GO:0015297,GO:0042910,GO:1990961	V	-	-
AT1G23650_1	---NA---	-	-	-	-
AT1G23985_1	uncharacterized protein AT1G23985	-	-	-	-
AT1G24110_1	Peroxidase	GO:0005576,GO:0020037,GO:0046872,GO:0140825,GO:0006979,GO:0042744,GO:0098869	Q	1.11.1.7	-
AT1G24390_1	uncharacterized protein AT1G24390	-	-	-	-
AT1G24475_1	---NA---	-	-	-	-
AT1G24575_1	DEAD-box ATP-dependent RNA helicase-like protein	GO:0004386	-	-	-
AT1G24625_1	zinc finger protein 7	GO:0003700,GO:0046982,GO:0046872,GO:0019760,GO:0000976,GO:0006355,GO:0009788	S	-	-
AT1G24650_1	Protein kinase domain-containing protein	GO:0016020,GO:0004674,GO:0005515,GO:0005524,GO:0106310,GO:0016310	T	-	-
AT1G24660_1	---NA---	-	-	-	-
AT1G24880_2	UDP-3-O-acyl N-acetylglycosamine deacetylase family protein	-	-	-	-
AT1G25277_1	uncharacterized protein AT1G25277	-	-	-	-
AT1G25300_1	PB1 domain-containing protein	-	S	-	-
AT1G25320_1	receptor protein kinase-like protein ZAR1	GO:0016020,GO:0004672,GO:0005515,GO:0005524,GO:0016310	T	-	-
AT1G25410_1	Adenylate isopentenyltransferase	GO:0009507,GO:0005524,GO:0009824,GO:0016787,GO:0052622,GO:0052623,GO:0009691	J	2.5.1.112,2.5.1.27	-
AT1G26200_3	TRAM, LAG1 and CLN8 (TLC) lipid-sensing domain containing protein	GO:0016020,GO:0050291,GO:0046513	U	2.3.1.24	-
AT1G26225_1	uncharacterized protein AT1G26225	-	-	-	-
AT1G26255_3	Extensin domain	GO:0046872	-	-	-
AT1G26350_1	uncharacterized protein AT1G26350	-	-	-	-
AT1G26440_2	ureide permease 5	GO:0005802,GO:0005886,GO:0009504,GO:0099503,GO:0005274,GO:0005524,GO:0015210,GO:0042907,GO:0140318,GO:0009651,GO:0015720,GO:0042906,GO:1903791	S	-	-
AT1G26773_1	uncharacterized protein AT1G26773	-	-	-	-
AT1G26921_1	uncharacterized protein AT1G26921	-	-	-	-
AT1G26976_1	uncharacterized protein AT1G26976	-	-	-	-
AT1G27008_1	Zinc finger RING-type	GO:0016020	O	-	-
AT1G27045_4	Homeobox-leucine zipper protein	GO:0000981,GO:0043565,GO:0006357	K	-	-
AT1G27110_1	Tetratricopeptide repeat protein 38	-	S	-	-
AT1G27380_4	CRIB domain	-	S	-	-
AT1G27420_1	Putative F-box/kelch-repeat protein At1g27420	-	S	-	-
AT1G27450_3	adenine phosphoribosyltransferase	GO:0005829,GO:0009507,GO:0003999,GO:0006166,GO:0006168,GO:0007623,GO:0009690,GO:0044209	F	2.4.2.7	-
AT1G27490_1	F-box domain-containing protein	-	-	-	-
AT1G27555_1	uncharacterized protein AT1G27555	-	-	-	-
AT1G27610_2	SKP1 component dimerisation domain-containing protein	-	-	-	-
AT1G27640_1	uncharacterized protein AT1G27640	-	-	-	-
AT1G27670_1	Transmembrane protein	GO:0016020	-	-	-
AT1G27690_1	lipase, putative (DUF620)	-	S	-	-
AT1G27710_1	Glycine-rich protein family	-	-	-	-
AT1G27960_1	evolutionarily conserved C-terminal region 9	GO:1990247,GO:0043488	S	-	-
AT1G27970_2	nuclear transport factor 2	GO:0005737,GO:0044613,GO:0031267,GO:0006606,GO:0051028	U	-	-
AT1G28005_1	uncharacterized protein AT1G28005	-	-	-	-
AT1G28080_2	RING finger protein	-	S	-	-
AT1G28090_1	Polynucleotide adenylyltransferase family protein	GO:0003723,GO:0016779,GO:0001680	J	-	-
AT1G28160_1	Ethylene-responsive transcription factor ERF087	GO:0003700,GO:0000976,GO:0006355,GO:0009873	K	-	-
AT1G28180_1	Putative DEAD-box ATP-dependent RNA helicase 44	GO:0003676,GO:0004386,GO:0005524,GO:0016787	A	3.6.4.13	-
AT1G28265_1	uncharacterized protein AT1G28265	-	-	-	-
AT1G28327_1	E3 ubiquitin-protein ligase	-	O	2.3.2.27	-
AT1G28370_2	Ethylene-responsive transcription factor 11	GO:0051301,GO:0003700,GO:0005515,GO:0000976,GO:0006355,GO:0009873	K	-	-
AT1G28470_1	NAC domain-containing protein 10	GO:0000976,GO:0003700,GO:0045893,GO:2000652	K	-	-
AT1G28765_1	uncharacterized protein AT1G28765	-	-	-	-
AT1G28815_1	Predicted protein	-	-	-	-
AT1G29100_2	Heavy metal-associated domain superfamily	GO:0046872,GO:0050896	P	-	-
AT1G29355_1	At1g15240-like protein	-	-	-	-
AT1G29418_1	Transmembrane protein	GO:0016020	-	-	-
AT1G29435_1	uncharacterized protein AT1G29435	-	-	-	-
AT1G29465_1	Transmembrane protein	GO:0016020	-	-	-
AT1G29480_1	Genome assembly, chromosome: 1	-	-	-	-
AT1G29535_1	Ovule protein	-	-	-	-
AT1G29670_2	GDSL lipase/esterase	GO:0005576,GO:0016788,GO:0016042	L	-	-
AT1G29775_1	uncharacterized protein AT1G29775	-	-	-	-
[truncated: 2,636 more rows]

## Sheet: Graimondii
CLUSTER_ID	DESC	GO_ID	COG	EC	CAZy
[truncated: 4,517 more rows]
