# Supplementary material for: Genomic decoding of Theobroma grandiflorum (cupuassu) at chromosomal scale: evolutionary insights for horticultural innovation
Source: Gigascience. 2024 Jun 5;13:giae027. doi: 10.1093/gigascience/giae027 (PMC11152179; doi:10.1093/gigascience/giae027)
Supplement: giae027_supplement [file giae027_supplement.zip › TableS14.xls]

## Sheet: GO_0003700 DNA-binding transcription factor activity
Gene ID	Description	Localization
TgrandC1074G00000004042	Two-component response regulator	chr1:42327575-42327832(-)
TgrandC1074G00000019563	Two-component response regulator	chr5:19261919-19262330(+)
TgrandC1074G00000034529	Two-component response regulator	chr9:46253789-46258377(+)

## Sheet: GO_0004568 chitinase activity
Gene ID	Description	Localization
TgrandC1074G00000035158	acidic endochitinase-like	chr10:4070719-4071636(+)
TgrandC1074G00000035159	acidic endochitinase-like	chr10:4104772-4105689(+)

## Sheet: GO_0004601 peroxidase activity
Gene ID	Description	Localization
TgrandC1074G00000016747	peroxidase	chr4:39432407-39432673(-)
TgrandC1074G00000016748	Peroxidase	chr4:39433835-39435457(-)
TcacaoCriolloG00000014543	Peroxidase	chr4:2394057-2395684(+)
TcacaoCriolloG00000014544	peroxidase	chr4:2397207-2397467(+)

## Sheet: GO_0005576 extracellular region
Gene ID	Description	Localization
TgrandC1074G00000015206	egg cell-secreted protein 1-like	chr4:11382419-11382823(-)
TgrandC1074G00000015207	Prolamin-like domain-containing protein	chr4:11387649-11388053(-)
TgrandC1074G00000016747	peroxidase	chr4:39432407-39432673(-)
TgrandC1074G00000016748	Peroxidase	chr4:39433835-39435457(-)
TgrandC1074G00000035152	Ribonuclease 2 putative	chr10:4013325-4014654(-)
TgrandC1074G00000035153	Ribonuclease 2 putative	chr10:4024065-4025100(+)
TgrandC1074G00000035156	Ribonuclease 2 putative	chr10:4043081-4043507(-)
TgrandC1074G00000035158	acidic endochitinase-like	chr10:4070719-4071636(+)
TgrandC1074G00000035159	acidic endochitinase-like	chr10:4104772-4105689(+)
TgrandC1074G00000035161	Ribonuclease 2 putative	chr10:4120989-4122025(-)
TgrandC1074G00000035191	Ribonuclease 2 putative	chr10:4473693-4475036(+)
TgrandC1074G00000036263	Prolamin-like domain-containing protein	chr10:24964463-24964867(+)

## Sheet: GO_0005737 cytoplasm
Gene ID	Description	Localization
HumbraticaG00000000917	tobamovirus multiplication protein 2B	scaffold 1:4541050-4543294(-)
HumbraticaG00000002081	tobamovirus multiplication protein 2B	scaffold 1:10432984-10435377(-)
HumbraticaG00000002866	probable indole-3-acetic acid-amido synthetase GH3	scaffold 1:14261288-14263284(+)
HumbraticaG00000002959	Dolichyl-diphosphooligosaccharide--protein glycosyltransferase 48 kDa subunit	scaffold 1:14745024-14749391(-)
HumbraticaG00000015274	ca	scaffold 8:5085128-5089494(+)
HumbraticaG00000015388	probable indole-3-acetic acid-amido synthetase GH3	scaffold 8:5646057-5648059(-)
HumbraticaG00000017850	Zinc finger-like protein	scaffold 9:8694315-8695073(-)
HumbraticaG00000017854	Zinc finger-like protein	scaffold 9:8723207-8723991(+)
HumbraticaG00000018332	Zinc finger-like protein	scaffold 9:11731281-11732039(-)
HumbraticaG00000019424	NAD[P]H-quinone oxidoreductase subunit 2 [chloroplast]	scaffold 9:17034089-17034883(-)
HumbraticaG00000031161	Zinc finger-like protein	scaffold 28:2118908-2119690(-)
HumbraticaG00000031164	Zinc finger-like protein	scaffold 28:2127193-2127969(-)
HumbraticaG00000031165	Zinc finger-like protein	scaffold 28:2130975-2131757(-)
HumbraticaG00000031176	Zinc finger-like protein	scaffold 28:2181212-2181970(+)
HumbraticaG00000031806	Putative ovule protein [Fragment]	scaffold 114:36162-36410(-)
HumbraticaG00000031942	NAD[P]H-quinone oxidoreductase subunit 2 [chloroplast]	scaffold 165:6127-6921(+)
HumbraticaG00000032770	NAD[P]H-quinone oxidoreductase subunit 2 N-terminal domain-containing protein	scaffold 423:14770-15060(+)
HumbraticaG00000032893	NAD[P]H-quinone oxidoreductase subunit 2 [chloroplast]	scaffold 477:1932-2726(-)
HumbraticaG00000033200	PMD domain-containing protein	scaffold 549:8350-8929(+)
TgrandC1074G00000003787	60S ribosomal protein L35	chr1:40536764-40537458(-)
TgrandC1074G00000004096	phosphoenolpyruvate carboxykinase [ATP]	chr1:42685739-42690568(+)
TgrandC1074G00000004908	non-specific serine/threonine protein kinase	chr1:47046389-47050949(-)
TgrandC1074G00000004920	non-specific serine/threonine protein kinase	chr1:47109131-47111833(-)
TgrandC1074G00000007216	Nudix hydrolase domain-containing protein	chr2:38445348-38448472(+)
TgrandC1074G00000008742	SKP1-like protein	chr2:49011600-49012505(-)
TgrandC1074G00000008743	SKP1-like protein	chr2:49043396-49044280(-)
TgrandC1074G00000016007	Vesicle transport v-SNARE N-terminal domain-containing protein	chr4:19653234-19655618(+)
TgrandC1074G00000017961	Serine/threonine-protein phosphatase	chr5:4440719-4445562(+)
TgrandC1074G00000017963	Serine/threonine-protein phosphatase	chr5:4467550-4470951(+)
TgrandC1074G00000018727	major allergen Pru ar 1-like	chr5:10734112-10734809(-)
TgrandC1074G00000018804	major allergen Pru ar 1-like	chr5:11525949-11526627(-)
TgrandC1074G00000018838	Bet v I/Major latex protein domain-containing protein	chr5:11906185-11906863(-)
TgrandC1074G00000018840	major allergen Pru ar 1-like	chr5:11918313-11918991(-)
TgrandC1074G00000018841	major allergen Pru ar 1-like	chr5:11933144-11933871(-)
TgrandC1074G00000018845	major allergen Pru ar 1-like	chr5:11969851-11970476(-)
TgrandC1074G00000018882	major allergen Pru ar 1-like	chr5:12387473-12388153(-)
TgrandC1074G00000022979	Phosphoenolpyruvate carboxykinase [ATP]	chr6:9234307-9234655(+)
TgrandC1074G00000023045	nudix hydrolase 13 mitochondrial-like	chr6:9853068-9854262(+)
TgrandC1074G00000024333	Anion-transporting ATPase-like domain-containing protein	chr6:33236390-33236687(+)
TgrandC1074G00000028752	Hexosyltransferase	chr8:16886642-16891028(+)
TgrandC1074G00000028757	Hexosyltransferase	chr8:16928268-16932094(+)
TgrandC1074G00000030770	60S ribosomal protein L35	chr9:2133544-2135507(-)
TgrandC1074G00000033674	Histidine-containing phosphotransfer protein	chr9:41574220-41577958(+)
TgrandC1074G00000033676	Histidine-containing phosphotransfer protein	chr9:41580603-41582595(+)
TgrandC1074G00000034175	vesicle transport v-SNARE 13	chr9:44360352-44360855(+)
TgrandC1074G00000036487	Anion-transporting ATPase-like domain-containing protein	chr10:27199855-27204496(+)
TcacaoCriolloG00000021355	PSII 6 kDa protein	chr5:36714792-36715368(+)
TcacaoCriolloG00000021358	PSII 6 kDa protein	chr5:36719758-36720246(+)
TcacaoCriolloG00000024186	ADP/ATP translocase	chr6:23678427-23680858(-)
TcacaoCriolloG00000024187	ADP/ATP translocase	chr6:23681973-23683385(-)

## Sheet: GO_0005975 carbohydrate metabolic process
Gene ID	Description	Localization
HumbraticaG00000017001	acidic endochitinase-like	scaffold 9:289163-290080(+)
HumbraticaG00000017002	acidic endochitinase-like	scaffold 9:297100-297819(+)
HumbraticaG00000017449	sucrose transport protein SUC2-like	scaffold 9:4692920-4695139(-)
HumbraticaG00000017452	sucrose transport protein SUC2-like	scaffold 9:4709149-4709808(+)
HumbraticaG00000026833	probable polygalacturonase At1g80170 isoform X2	scaffold 14:10024546-10026007(+)
HumbraticaG00000026838	probable polygalacturonase At1g80170 isoform X2	scaffold 14:10046601-10050369(-)
HumbraticaG00000026839	probable polygalacturonase At1g80170 isoform X2	scaffold 14:10050903-10052955(+)
TgrandC1074G00000004096	phosphoenolpyruvate carboxykinase [ATP]	chr1:42685739-42690568(+)
TgrandC1074G00000022979	Phosphoenolpyruvate carboxykinase [ATP]	chr6:9234307-9234655(+)
TgrandC1074G00000028752	Hexosyltransferase	chr8:16886642-16891028(+)
TgrandC1074G00000028757	Hexosyltransferase	chr8:16928268-16932094(+)
TgrandC1074G00000034354	Protein kinase domain-containing protein	chr9:45336151-45341968(-)
TgrandC1074G00000034358	GH18 domain-containing protein	chr9:45372809-45373309(-)
TgrandC1074G00000035158	acidic endochitinase-like	chr10:4070719-4071636(+)
TgrandC1074G00000035159	acidic endochitinase-like	chr10:4104772-4105689(+)

## Sheet: GO_0006629 lipid metabolic process
Gene ID	Description	Localization
TgrandC1074G00000000443	NAD-dependent epimerase/dehydratase domain-containing protein	chr1:2454460-2455080(+)
TgrandC1074G00000000447	NAD-dependent epimerase/dehydratase domain-containing protein	chr1:2473956-2475057(+)
TgrandC1074G00000003252	Fatty acyl-CoA reductase	chr1:36613781-36615680(-)
TgrandC1074G00000003253	Fatty acyl-CoA reductase	chr1:36649448-36653416(-)
TgrandC1074G00000007568	probable terpene synthase 9	chr2:42243292-42247898(-)
TgrandC1074G00000007569	probable terpene synthase 9	chr2:42255042-42257366(-)
TgrandC1074G00000011190	3-ketoacyl-CoA synthase	chr3:9655619-9657117(-)
TgrandC1074G00000011194	3-ketoacyl-CoA synthase 5-like	chr3:9676093-9676302(-)
TgrandC1074G00000014088	3-ketoacyl-CoA synthase	chr4:4014964-4015431(+)
TgrandC1074G00000014090	3-ketoacyl-CoA synthase	chr4:4023097-4024837(+)
TgrandC1074G00000017909	Patatin	chr5:4047531-4048898(-)
TgrandC1074G00000017911	Patatin	chr5:4081642-4083794(-)
TgrandC1074G00000023843	Terpene cyclase/mutase family member	chr6:27847975-27855552(-)
TgrandC1074G00000023853	Terpene cyclase/mutase family member	chr6:28044204-28051792(-)
TgrandC1074G00000027326	heterodimeric geranylgeranyl pyrophosphate synthase small subunit chloroplastic-like	chr7:36308201-36309103(-)
TgrandC1074G00000027327	heterodimeric geranylgeranyl pyrophosphate synthase small subunit chloroplastic-like	chr7:36311617-36312519(-)
TgrandC1074G00000028239	O-acyltransferase WSD1-like	chr8:4743370-4746181(-)
TgrandC1074G00000028240	O-acyltransferase WSD1-like	chr8:4747802-4808810(-)
TgrandC1074G00000031342	[+]-delta-cadinene synthase	chr9:5477520-5478048(-)
TgrandC1074G00000031345	[+]-delta-cadinene synthase	chr9:5495269-5498096(-)
TgrandC1074G00000037366	PLAC8 family protein (not fw2.2-like)	chr10:32838282-32839979(-)
TgrandC1074G00000037370	PLAC8 family protein (not fw2.2-like)	chr10:32853260-32854885(-)
TgrandC1074G00000037373	PLAC8 family protein (not fw2.2-like)	chr10:32877931-32879628(-)
TgrandC1074G00000037374	PLAC8 family protein (not fw2.2-like)	chr10:32882864-32884561(-)
TcacaoCriolloG00000024071	Phospholipase A1	chr6:23187594-23189004(+)
TcacaoCriolloG00000024072	Phospholipase A1	chr6:23203006-23203521(+)
TcacaoCriolloG00000026132	[+]-delta-cadinene synthase	chr7:6346568-6349607(+)
TcacaoCriolloG00000026136	[+]-delta-cadinene synthase	chr7:6364253-6370151(+)
TcacaoCriolloG00000026137	[+]-delta-cadinene synthase	chr7:6380614-6383925(+)
TcacaoCriolloG00000034313	PLAC8 domain-containing protein (not fw2.2-like)	chr10:372869-374560(+)
TcacaoCriolloG00000034317	PLAC8 family protein (not fw2.2-like)	chr10:388202-388471(+)

## Sheet: GO_0006725 cellular aromatic compound metabolic process
Gene ID	Description	Localization
HumbraticaG00000000423	DNA helicase	scaffold 1:1947020-1953122(-)
HumbraticaG00000001485	DNA mismatch repair protein	scaffold 1:7350249-7357243(+)
HumbraticaG00000001598	DNA helicase	scaffold 1:7966432-7972312(-)
HumbraticaG00000002644	DNA mismatch repair protein MSH3	scaffold 1:13138515-13138886(+)
HumbraticaG00000003076	Phospho-2-dehydro-3-deoxyheptonate aldolase	scaffold 1:15332893-15336598(+)
HumbraticaG00000003237	No apical meristem [NAM] protein	scaffold 1:16211247-16211707(+)
HumbraticaG00000014093	non-specific serine/threonine protein kinase	scaffold 7:6946150-6949864(+)
HumbraticaG00000014967	No apical meristem [NAM] protein	scaffold 8:3526780-3527225(-)
HumbraticaG00000015137	Phospho-2-dehydro-3-deoxyheptonate aldolase	scaffold 8:4446859-4450573(-)
HumbraticaG00000017696	PHD finger-like domain-containing protein 5B	scaffold 9:7621390-7621953(-)
HumbraticaG00000017763	DWNN domain-containing protein	scaffold 9:8092994-8094304(+)
HumbraticaG00000017798	ribosomal RNA small subunit methyltransferase nep-1 isoform X1	scaffold 9:8346116-8369515(+)
HumbraticaG00000018196	PHD finger-like domain-containing protein 5B	scaffold 9:10803306-10805251(-)
HumbraticaG00000018278	ribosomal RNA small subunit methyltransferase nep-1 isoform X1	scaffold 9:11409580-11433657(+)
HumbraticaG00000027590	E3 ubiquitin ligase PQT3-like	scaffold 15:3795549-3795764(+)
HumbraticaG00000031793	ATP synthase CF1 alpha subunit [chloroplast]	scaffold 114:1745-3265(+)
HumbraticaG00000031829	ATP synthase CF1 alpha subunit [chloroplast]	scaffold 117:39436-40956(+)
HumbraticaG00000031950	ATP synthase CF1 alpha subunit [chloroplast]	scaffold 165:29258-30778(-)
HumbraticaG00000032109	ATP synthase CF1 alpha subunit [chloroplast]	scaffold 172:24886-26406(+)
HumbraticaG00000032532	non-specific serine/threonine protein kinase	scaffold 351:343-3699(-)
HumbraticaG00000033288	ATP synthase CF1 alpha subunit [chloroplast]	scaffold 585:19605-21124(-)
TgrandC1074G00000000856	Auxin response factor	chr1:4650447-4654496(+)
TgrandC1074G00000003787	60S ribosomal protein L35	chr1:40536764-40537458(-)
TgrandC1074G00000004042	Two-component response regulator	chr1:42327575-42327832(-)
TgrandC1074G00000004908	non-specific serine/threonine protein kinase	chr1:47046389-47050949(-)
TgrandC1074G00000004920	non-specific serine/threonine protein kinase	chr1:47109131-47111833(-)
TgrandC1074G00000005656	biorientation of chromosomes in cell division protein 1-like 1 isoform X1	chr2:4319207-4319611(-)
TgrandC1074G00000019563	Two-component response regulator	chr5:19261919-19262330(+)
TgrandC1074G00000030770	60S ribosomal protein L35	chr9:2133544-2135507(-)
TgrandC1074G00000034529	Two-component response regulator	chr9:46253789-46258377(+)
TgrandC1074G00000034536	biorientation of chromosomes in cell division protein 1-like 1 isoform X1	chr9:46321911-46330779(+)
TgrandC1074G00000035921	Auxin response factor	chr10:14471936-14472820(-)
TcacaoCriolloG00000011644	Protein FAR1-RELATED SEQUENCE	chr3:23584366-23585080(+)
TcacaoCriolloG00000015374	Protein FAR1-RELATED SEQUENCE	chr4:17049114-17049809(-)

## Sheet: GO_0006950 response to stress
Gene ID	Description	Localization
HumbraticaG00000000052	putative disease resistance RPP13-like protein 1	scaffold 1:271805-272200(+)
HumbraticaG00000003333	Embryo defective 1923	scaffold 1:17364295-17366182(-)
HumbraticaG00000003336	Embryo defective 1923	scaffold 1:17373707-17373949(-)
HumbraticaG00000006190	thaumatin-like protein 1b	scaffold 2:15856132-15857000(+)
HumbraticaG00000006191	thaumatin-like protein 1	scaffold 2:15859187-15859492(+)
HumbraticaG00000012609	Pathogenesis-related protein P2	scaffold 6:9639450-9640745(-)
HumbraticaG00000012610	pathogenesis-related protein PR-4B-like	scaffold 6:9642243-9643521(-)
HumbraticaG00000012611	pathogenesis-related protein PR-4A	scaffold 6:9646796-9648863(-)
HumbraticaG00000014093	non-specific serine/threonine protein kinase	scaffold 7:6946150-6949864(+)
HumbraticaG00000017030	putative disease resistance RPP13-like protein 1	scaffold 9:553393-557802(+)
HumbraticaG00000017041	putative disease resistance RPP13-like protein 1	scaffold 9:671015-671923(+)
HumbraticaG00000017074	Disease resistance RPP13-like protein 1	scaffold 9:896377-896796(-)
HumbraticaG00000017075	Disease resistance RPP13-like protein 1	scaffold 9:896839-897108(-)
HumbraticaG00000017811	putative disease resistance RPP13-like protein 1	scaffold 9:8432087-8436641(-)
HumbraticaG00000017814	NB-ARC domain-containing protein	scaffold 9:8455917-8460143(-)
HumbraticaG00000018093	probable disease resistance protein At1g58602	scaffold 9:10129992-10131683(-)
HumbraticaG00000018095	putative disease resistance protein At1g50180	scaffold 9:10136620-10140564(-)
HumbraticaG00000018296	putative disease resistance RPP13-like protein 1	scaffold 9:11504894-11506303(-)
HumbraticaG00000018297	NB-ARC domain-containing protein	scaffold 9:11509888-11513629(-)
HumbraticaG00000018672	probable disease resistance protein At4g27220	scaffold 9:13574544-13576319(-)
HumbraticaG00000018674	probable disease resistance protein At4g27220	scaffold 9:13578593-13581325(-)
HumbraticaG00000018702	Bet v I/Major latex protein domain-containing protein	scaffold 9:13709894-13710519(-)
HumbraticaG00000018704	S-norcoclaurine synthase 2-like	scaffold 9:13714255-13714879(-)
HumbraticaG00000027162	Disease resistance protein RPP8	scaffold 15:1349071-1349910(-)
HumbraticaG00000027163	Disease resistance protein RPP8	scaffold 15:1353356-1356121(-)
HumbraticaG00000027580	putative disease resistance RPP13-like protein 1	scaffold 15:3753449-3759289(+)
HumbraticaG00000028569	probable disease resistance protein At1g12290	scaffold 17:4077473-4080256(-)
HumbraticaG00000028572	probable disease resistance protein At1g12290	scaffold 17:4099876-4101447(-)
HumbraticaG00000028578	probable disease resistance protein At1g12290	scaffold 17:4119542-4122327(-)
HumbraticaG00000032532	non-specific serine/threonine protein kinase	scaffold 351:343-3699(-)
TgrandC1074G00000004268	Uncharacterized protein	chr1:43706045-43706608(-)
TgrandC1074G00000004416	probable disease resistance protein At5g66900	chr1:44581396-44584921(-)
TgrandC1074G00000004418	probable disease resistance protein At5g66900	chr1:44603452-44606966(-)
TgrandC1074G00000004644	AAA-ATPase At2g18193-like isoform X1	chr1:45857154-45858998(+)
TgrandC1074G00000004645	AAA-ATPase At2g18193 isoform X1	chr1:45866537-45869157(+)
TgrandC1074G00000004647	AAA-ATPase At2g18193-like isoform X1	chr1:45873414-45875351(+)
TgrandC1074G00000004908	non-specific serine/threonine protein kinase	chr1:47046389-47050949(-)
TgrandC1074G00000004909	non-specific serine/threonine protein kinase	chr1:47056773-47059688(-)
TgrandC1074G00000004915	non-specific serine/threonine protein kinase	chr1:47081851-47085295(-)
TgrandC1074G00000004917	non-specific serine/threonine protein kinase	chr1:47098139-47101228(-)
TgrandC1074G00000004920	non-specific serine/threonine protein kinase	chr1:47109131-47111833(-)
TgrandC1074G00000005239	SPX domain-containing protein	chr2:1505886-1509305(-)
TgrandC1074G00000005242	SPX domain-containing protein	chr2:1520801-1524208(-)
TgrandC1074G00000005839	MLP-like protein 28	chr2:6402420-6403051(-)
TgrandC1074G00000005840	Bet v I/Major latex protein domain-containing protein	chr2:6416580-6417209(-)
TgrandC1074G00000005841	Bet v I/Major latex protein	chr2:6452000-6560897(-)
TgrandC1074G00000005842	MLP-like protein 31	chr2:6488403-6488591(-)
TgrandC1074G00000008633	probable disease resistance RPP8-like protein 2	chr2:48433167-48435746(-)
TgrandC1074G00000008634	probable disease resistance RPP8-like protein 2	chr2:48455649-48459972(-)
TgrandC1074G00000008636	probable disease resistance RPP8-like protein 2	chr2:48479862-48483242(-)
TgrandC1074G00000008639	probable disease resistance RPP8-like protein 2	chr2:48486302-48486934(-)
TgrandC1074G00000009279	disease resistance protein At4g27190	chr2:51970349-51974899(-)
TgrandC1074G00000009281	WRKY domain-containing protein	chr2:51978786-51979097(-)
TgrandC1074G00000009520	putative disease resistance RPP13-like protein 1	chr3:298518-299172(+)
TgrandC1074G00000009567	Disease resistance RPP13-like protein 4	chr3:521408-524203(-)
TgrandC1074G00000009612	Dimerizations putative	chr3:735745-738436(-)
TgrandC1074G00000013531	major allergen Pru ar 1	chr4:1083454-1084023(+)
TgrandC1074G00000013534	major allergen Pru ar 1-like	chr4:1089656-1089862(-)
TgrandC1074G00000013587	Fanconi anemia group I protein	chr4:1318807-1325378(-)
TgrandC1074G00000013589	Fanconi anemia group I protein	chr4:1327494-1329316(-)
TgrandC1074G00000015669	ADP-ribosyl cyclase/cyclic ADP-ribose hydrolase	chr4:16106038-16203597(+)
TgrandC1074G00000015670	ADP-ribosyl cyclase/cyclic ADP-ribose hydrolase	chr4:16208024-16211679(+)
TgrandC1074G00000015672	ADP-ribosyl cyclase/cyclic ADP-ribose hydrolase	chr4:16220879-16222387(+)
TgrandC1074G00000015673	ADP-ribosyl cyclase/cyclic ADP-ribose hydrolase	chr4:16256758-16260561(+)
TgrandC1074G00000015674	TMV resistance protein N-like	chr4:16263322-16266968(+)
TgrandC1074G00000016747	peroxidase	chr4:39432407-39432673(-)
TgrandC1074G00000016748	Peroxidase	chr4:39433835-39435457(-)
TgrandC1074G00000017618	NB-ARC domain-containing disease resistance protein putative	chr5:2159800-2177025(-)
TgrandC1074G00000017623	NB-ARC domain-containing disease resistance protein putative	chr5:2203062-2214116(-)
TgrandC1074G00000018015	putative disease resistance protein RGA3	chr5:4885176-4885712(+)
TgrandC1074G00000018016	NB-ARC domain-containing protein	chr5:4886739-4889180(+)
TgrandC1074G00000018020	NB-ARC domain-containing protein	chr5:4898574-4901455(+)
TgrandC1074G00000018025	putative disease resistance protein RGA3	chr5:4928984-4931368(+)
TgrandC1074G00000018029	NB-ARC domain-containing protein	chr5:4954610-4961183(+)
TgrandC1074G00000018032	NB-ARC domain-containing protein	chr5:4965967-4968372(+)
TgrandC1074G00000018035	NB-ARC domain-containing protein	chr5:4986014-4986832(+)
TgrandC1074G00000018037	Disease resistance protein	chr5:5005764-5006252(+)
TgrandC1074G00000018038	NB-ARC domain-containing protein	chr5:5007327-5009994(+)
TgrandC1074G00000018040	NB-ARC domain-containing protein	chr5:5019139-5021980(+)
TgrandC1074G00000018552	LRR and NB-ARC domains-containing disease resistance protein putative	chr5:8926645-8927043(+)
TgrandC1074G00000018571	LRR and NB-ARC domains-containing disease resistance protein putative	chr5:9024402-9027011(+)
TgrandC1074G00000018727	major allergen Pru ar 1-like	chr5:10734112-10734809(-)
TgrandC1074G00000018804	major allergen Pru ar 1-like	chr5:11525949-11526627(-)
TgrandC1074G00000018836	Bet v I/Major latex protein domain-containing protein	chr5:11897028-11897706(-)
TgrandC1074G00000018838	Bet v I/Major latex protein domain-containing protein	chr5:11906185-11906863(-)
TgrandC1074G00000018840	major allergen Pru ar 1-like	chr5:11918313-11918991(-)
TgrandC1074G00000018841	major allergen Pru ar 1-like	chr5:11933144-11933871(-)
TgrandC1074G00000018845	major allergen Pru ar 1-like	chr5:11969851-11970476(-)
TgrandC1074G00000018882	major allergen Pru ar 1-like	chr5:12387473-12388153(-)
TgrandC1074G00000019129	Phorbol-ester/DAG-type domain-containing protein	chr5:14463369-14465366(+)
TgrandC1074G00000019132	Phorbol-ester/DAG-type domain-containing protein	chr5:14479274-14481295(+)
TgrandC1074G00000021192	class I heat shock protein-like	chr5:51673703-51674113(+)
TgrandC1074G00000021200	class I heat shock protein	chr5:51727284-51727696(+)
TgrandC1074G00000021531	protein PYRICULARIA ORYZAE RESISTANCE 21-like	chr6:303803-305094(+)
TgrandC1074G00000021536	protein PYRICULARIA ORYZAE RESISTANCE 21-like	chr6:329352-330180(+)
TgrandC1074G00000021539	protein PYRICULARIA ORYZAE RESISTANCE 21-like	chr6:342428-343630(+)
TgrandC1074G00000021542	HMA domain-containing protein	chr6:378331-379254(+)
TgrandC1074G00000021575	probable disease resistance protein At5g63020	chr6:485011-487722(-)
TgrandC1074G00000021576	probable disease resistance protein At5g63020	chr6:495161-497887(-)
TgrandC1074G00000021577	probable disease resistance protein At5g63020	chr6:508127-510853(-)
TgrandC1074G00000021581	probable disease resistance protein At5g63020	chr6:531765-534497(-)
TgrandC1074G00000021583	probable disease resistance protein At5g63020	chr6:539236-541965(-)
TgrandC1074G00000021592	Ubiquitin receptor RAD23	chr6:582097-583202(-)
TgrandC1074G00000021596	probable disease resistance protein At5g63020	chr6:598678-601395(-)
TgrandC1074G00000021597	probable disease resistance protein At5g63020	chr6:609331-612048(-)
TgrandC1074G00000021845	Protein kinase domain-containing protein	chr6:1623312-1626499(+)
TgrandC1074G00000021850	cysteine-rich receptor-like protein kinase 25	chr6:1648613-1648984(+)
TgrandC1074G00000021852	Protein kinase domain-containing protein	chr6:1653043-1656372(+)
TgrandC1074G00000021853	Protein kinase domain-containing protein	chr6:1657162-1660357(+)
TgrandC1074G00000024017	probable disease resistance protein At1g12290	chr6:29915690-29925794(-)
TgrandC1074G00000024022	probable disease resistance protein At1g12290	chr6:30038084-30039736(-)
TgrandC1074G00000024025	probable disease resistance protein At1g12280	chr6:30049822-30050664(-)
TgrandC1074G00000024028	probable disease resistance protein At1g12280	chr6:30058617-30059346(-)
TgrandC1074G00000024037	probable disease resistance protein At1g12290	chr6:30183626-30184141(-)
TgrandC1074G00000024038	probable disease resistance protein At1g12290	chr6:30184498-30184809(-)
TgrandC1074G00000024054	probable disease resistance protein At1g12290	chr6:30279178-30279498(-)
TgrandC1074G00000024055	probable disease resistance protein At1g12290	chr6:30279543-30281045(-)
TgrandC1074G00000024068	probable disease resistance protein At1g12290	chr6:30382327-30385046(-)
TgrandC1074G00000024075	probable disease resistance protein At1g12290	chr6:30569501-30570172(-)
TgrandC1074G00000024077	probable disease resistance protein At1g12290	chr6:30581659-30582177(-)
TgrandC1074G00000024078	probable disease resistance protein At1g12280	chr6:30583207-30583836(-)
TgrandC1074G00000024079	probable disease resistance protein At1g12290	chr6:30589458-30590762(-)
TgrandC1074G00000024081	NBS-LRR type disease resistance protein	chr6:30591439-30591987(-)
TgrandC1074G00000024086	probable disease resistance protein At1g12290	chr6:30680251-30682077(-)
TgrandC1074G00000024087	probable disease resistance protein At1g12280	chr6:30682132-30682971(-)
TgrandC1074G00000024167	ADP-ribosyl cyclase/cyclic ADP-ribose hydrolase	chr6:31630149-31636924(+)
TgrandC1074G00000024172	ADP-ribosyl cyclase/cyclic ADP-ribose hydrolase	chr6:31701331-31701723(+)
TgrandC1074G00000024282	Cysteine/Histidine-rich C1 domain family protein	chr6:32682799-32683367(-)
TgrandC1074G00000024287	Cysteine/Histidine-rich C1 domain family protein isoform 3	chr6:32716596-32721212(-)
TgrandC1074G00000024288	Phloem protein 2-A4 putative	chr6:32751081-32751616(-)
TgrandC1074G00000024292	Cysteine/Histidine-rich C1 domain family protein isoform 3	chr6:32778559-32783199(-)
TgrandC1074G00000024374	probable disease resistance protein At1g12290	chr6:33454538-33457249(-)
TgrandC1074G00000024381	probable disease resistance protein At1g12290	chr6:33513861-33514898(-)
TgrandC1074G00000024384	NB-ARC domain-containing protein	chr6:33531709-33533016(-)
TgrandC1074G00000024390	probable disease resistance protein At1g12290	chr6:33567909-33570782(-)
TgrandC1074G00000024405	probable disease resistance protein At1g12290	chr6:33653646-33656390(-)
TgrandC1074G00000024406	probable disease resistance protein At1g12290	chr6:33662744-33666330(-)
TgrandC1074G00000024867	Cc-nbs-lrr resistance protein putative	chr7:7235513-7236490(-)
TgrandC1074G00000024905	probable disease resistance protein At5g63020	chr7:7636771-7637792(-)
TgrandC1074G00000025144	Bet v I/Major latex protein domain-containing protein	chr7:15026409-15026702(+)
TgrandC1074G00000025684	putative disease resistance protein At3g14460	chr7:22691049-22695251(-)
TgrandC1074G00000025685	putative disease resistance RPP13-like protein 1	chr7:22706153-22805474(-)
TgrandC1074G00000025692	putative disease resistance protein At3g14460	chr7:22782780-22784321(-)
TgrandC1074G00000025693	putative disease resistance protein RGA3	chr7:22797679-22798272(-)
TgrandC1074G00000025695	putative disease resistance RPP13-like protein 1	chr7:22814681-22818892(-)
TgrandC1074G00000025696	putative disease resistance RPP13-like protein 1	chr7:22826097-22830371(-)
TgrandC1074G00000025824	receptor-like protein 12	chr7:24175438-24175710(+)
TgrandC1074G00000025826	receptor-like protein 12	chr7:24224145-24224417(+)
TgrandC1074G00000026302	Disease resistance protein	chr7:28339829-28340086(-)
TgrandC1074G00000026308	putative disease resistance protein At1g50180	chr7:28369343-28373051(-)
TgrandC1074G00000026326	putative disease resistance protein At1g50180	chr7:28521834-28524903(-)
TgrandC1074G00000026332	CC-NBS-LRR class disease resistance protein	chr7:28556633-28557298(+)
TgrandC1074G00000026336	putative disease resistance protein At1g50180	chr7:28583604-28584146(-)
TgrandC1074G00000026343	CC-NBS-LRR class disease resistance protein	chr7:28650616-28650909(-)
TgrandC1074G00000026346	putative disease resistance protein At1g50180	chr7:28696997-28699366(-)
TgrandC1074G00000026350	putative disease resistance protein At1g50180	chr7:28710797-28714416(-)
TgrandC1074G00000026426	probable disease resistance protein At4g27220	chr7:29298169-29387857(+)
TgrandC1074G00000026440	probable disease resistance protein At4g27220	chr7:29412796-29415454(+)
TgrandC1074G00000026442	probable disease resistance protein At4g27220	chr7:29422714-29425638(+)
TgrandC1074G00000026625	probable disease resistance protein At4g27220 isoform X1	chr7:30504921-30505568(-)
TgrandC1074G00000026631	probable disease resistance protein At4g27220 isoform X1	chr7:30531300-30532019(-)
TgrandC1074G00000026644	probable disease resistance protein At4g27220	chr7:30682366-30685101(-)
TgrandC1074G00000026653	probable disease resistance protein At4g27220	chr7:30735861-30736997(-)
TgrandC1074G00000026658	probable disease resistance protein At4g27220	chr7:30767275-30767748(-)
TgrandC1074G00000026689	Bet v I/Major latex protein domain-containing protein	chr7:30953764-30954389(-)
TgrandC1074G00000026690	Bet v I/Major latex protein domain-containing protein	chr7:30959762-30960393(-)
TgrandC1074G00000026844	probable disease resistance protein At4g27220	chr7:32379673-32386070(+)
TgrandC1074G00000026848	probable disease resistance protein At1g61300	chr7:32419621-32419965(+)
TgrandC1074G00000026875	probable disease resistance protein At1g61300	chr7:32610089-32613037(+)
TgrandC1074G00000026879	probable disease resistance protein At1g61300	chr7:32638606-32644721(+)
TgrandC1074G00000026882	probable disease resistance protein At4g27220	chr7:32662270-32665229(+)
TgrandC1074G00000026886	probable disease resistance protein At1g61300	chr7:32685178-32688108(+)
TgrandC1074G00000026889	probable disease resistance protein At4g27220	chr7:32721182-32724058(+)
TgrandC1074G00000026890	probable disease resistance protein At4g27220	chr7:32739364-32742285(+)
TgrandC1074G00000026891	probable disease resistance protein At1g61300	chr7:32756212-32761236(+)
TgrandC1074G00000026894	probable disease resistance protein At4g27220	chr7:32787181-32790213(+)
TgrandC1074G00000026899	probable disease resistance protein At1g61300	chr7:32816923-32819196(+)
TgrandC1074G00000026906	probable disease resistance protein At4g27220	chr7:32849840-32852737(+)
TgrandC1074G00000026907	probable disease resistance protein At1g61300	chr7:32865322-32868288(+)
TgrandC1074G00000026909	probable disease resistance protein At1g61300	chr7:32881903-32884848(+)
TgrandC1074G00000026913	probable disease resistance protein At1g61300	chr7:32904271-32907703(+)
TgrandC1074G00000026934	probable disease resistance protein At4g27220	chr7:33030687-33033668(-)
TgrandC1074G00000026941	probable disease resistance protein At1g61300	chr7:33071538-33073577(-)
TgrandC1074G00000026944	probable disease resistance protein At1g61300	chr7:33092592-33095537(-)
TgrandC1074G00000026951	putative disease resistance protein At4g10780 isoform X1	chr7:33126193-33129207(-)
TgrandC1074G00000026967	probable disease resistance protein At1g61300	chr7:33293254-33296181(-)
TgrandC1074G00000027018	probable disease resistance protein At4g27220	chr7:33754680-33758536(-)
TgrandC1074G00000027021	probable disease resistance protein At4g27220	chr7:33807680-33812201(-)
TgrandC1074G00000027026	probable disease resistance protein At4g27220	chr7:33839425-33842259(-)
TgrandC1074G00000027028	probable disease resistance protein At4g27220	chr7:33867589-33871691(-)
TgrandC1074G00000027029	NB-ARC domain-containing protein	chr7:33898103-33902422(-)
TgrandC1074G00000027087	putative disease resistance protein RGA3	chr7:34246217-34250086(-)
TgrandC1074G00000027095	putative disease resistance protein RGA3	chr7:34300120-34304046(-)
TgrandC1074G00000027101	putative disease resistance protein RGA3	chr7:34332070-34335918(-)
TgrandC1074G00000027112	putative disease resistance protein RGA3	chr7:34425477-34429361(-)
TgrandC1074G00000027114	putative disease resistance protein RGA1	chr7:34471911-34475690(-)
TgrandC1074G00000027117	putative disease resistance protein RGA3	chr7:34490636-34494778(-)
TgrandC1074G00000027118	putative disease resistance protein RGA3	chr7:34518229-34519145(-)
TgrandC1074G00000027124	putative disease resistance protein RGA3	chr7:34559323-34563558(-)
TgrandC1074G00000027197	probable disease resistance protein At4g27220	chr7:35230678-35234231(-)
TgrandC1074G00000027214	probable disease resistance protein At4g27220	chr7:35374249-35374938(+)
TgrandC1074G00000027280	Aconitate hydratase	chr7:36107644-36108627(+)
TgrandC1074G00000027323	Aconitate hydratase	chr7:36287720-36293311(-)
TgrandC1074G00000034961	putative disease resistance protein At3g14460	chr10:2144784-2148860(+)
TgrandC1074G00000034969	putative disease resistance RPP13-like protein 1	chr10:2258420-2259434(+)
TgrandC1074G00000034978	putative disease resistance protein At3g14460	chr10:2329802-2333908(+)
TgrandC1074G00000034983	putative disease resistance RPP13-like protein 1	chr10:2416472-2420601(+)
TgrandC1074G00000034986	putative disease resistance protein At3g14460	chr10:2465266-2470148(+)
TgrandC1074G00000035049	Disease resistance RPP13-like protein 4	chr10:2908897-2911137(+)
TgrandC1074G00000035051	Disease resistance RPP13-like protein 4	chr10:2937052-2939805(+)
TgrandC1074G00000035294	Disease resistance RPP13-like protein 1	chr10:6262555-6263730(+)
TgrandC1074G00000035297	putative disease resistance RPP13-like protein 1	chr10:6346692-6353746(+)
TgrandC1074G00000035350	putative disease resistance RPP13-like protein 1	chr10:6867728-6871828(-)
TgrandC1074G00000035354	Disease resistance RPP13-like protein 1	chr10:6916319-6921093(-)
TgrandC1074G00000035361	Disease resistance RPP13-like protein 1	chr10:6991492-6992244(-)
TgrandC1074G00000035364	putative disease resistance RPP13-like protein 1	chr10:7014945-7015295(-)
TgrandC1074G00000035365	putative disease resistance RPP13-like protein 1	chr10:7020919-7021434(-)
TgrandC1074G00000035366	putative disease resistance RPP13-like protein 1	chr10:7031347-7035450(-)
TgrandC1074G00000035382	putative disease resistance RPP13-like protein 1	chr10:7124865-7125398(-)
TgrandC1074G00000035390	putative disease resistance RPP13-like protein 1	chr10:7207593-7211711(-)
TgrandC1074G00000035396	putative disease resistance RPP13-like protein 1	chr10:7297095-7301228(-)
TgrandC1074G00000035406	putative disease resistance RPP13-like protein 1	chr10:7389126-7393259(-)
TgrandC1074G00000036038	Ribonuclease	chr10:17951798-17957288(-)
TgrandC1074G00000036404	putative disease resistance RPP13-like protein 1	chr10:26666673-26670410(-)
TgrandC1074G00000036416	putative disease resistance protein RGA3	chr10:26768612-26769721(-)
TgrandC1074G00000036417	putative disease resistance RPP13-like protein 1	chr10:26774198-26774626(-)
TgrandC1074G00000036458	putative disease resistance RPP13-like protein 1	chr10:27040596-27045069(+)
TgrandC1074G00000036465	putative disease resistance RPP13-like protein 1	chr10:27079577-27082702(+)
TgrandC1074G00000036466	putative disease resistance RPP13-like protein 1	chr10:27082753-27083586(+)
TgrandC1074G00000036469	putative disease resistance RPP13-like protein 1	chr10:27091693-27095505(+)
TgrandC1074G00000036489	Serine protease inhibitor	chr10:27222253-27222570(+)
TgrandC1074G00000036493	Serine protease inhibitor	chr10:27237091-27237408(+)
TgrandC1074G00000036991	Disease resistance protein RPP8	chr10:30724988-30727738(+)
TgrandC1074G00000037000	Disease resistance protein RPP8	chr10:30785652-30788411(+)
TgrandC1074G00000037005	Disease resistance protein RPP8	chr10:30807282-30810017(+)
TgrandC1074G00000037006	Disease resistance protein RPP8	chr10:30812304-30815079(+)
TgrandC1074G00000037009	Disease resistance protein RPP8	chr10:30828654-30831335(+)
TgrandC1074G00000037013	Disease resistance protein RPP8	chr10:30857345-30858280(+)
TgrandC1074G00000037016	Disease resistance protein RPP8	chr10:30868218-30870923(+)
TgrandC1074G00000037080	Disease resistance protein RPP8	chr10:31165622-31166833(-)
TgrandC1074G00000037084	Disease resistance protein RPP8	chr10:31175807-31178575(-)
TgrandC1074G00000037089	Disease resistance protein RPP8	chr10:31187928-31190678(-)
TgrandC1074G00000037091	Disease resistance protein RPP8	chr10:31199255-31202014(-)
TgrandC1074G00000037096	Disease resistance protein RPP8	chr10:31224274-31232621(-)
TcacaoCriolloG00000000451	Uncharacterized protein	ChrUnk:8540256-8540510(-)
TcacaoCriolloG00000001175	probable disease resistance protein At5g66900	chr1:2307172-2310701(+)
TcacaoCriolloG00000001178	probable disease resistance protein At5g66900	chr1:2312405-2315934(+)
TcacaoCriolloG00000005733	disease resistance protein RPS2-like	chr2:777484-780393(-)
TcacaoCriolloG00000005736	disease resistance protein RPS2-like	chr2:797878-798168(-)
TcacaoCriolloG00000005740	disease resistance protein RPS2-like	chr2:802740-803153(-)
TcacaoCriolloG00000006361	probable disease resistance RPP8-like protein 2	chr2:3397896-3398228(+)
TcacaoCriolloG00000006364	probable disease resistance RPP8-like protein 2	chr2:3401886-3405269(+)
TcacaoCriolloG00000009238	Bet v I/Major latex protein domain-containing protein	chr2:35486924-35487533(+)
TcacaoCriolloG00000009239	MLP-like protein 28	chr2:35506352-35506972(+)
TcacaoCriolloG00000009407	peroxidase	chr2:37022923-37023799(-)
TcacaoCriolloG00000012464	remorin-like isoform X1	chr3:28708440-28709641(-)
TcacaoCriolloG00000012465	Remorin family protein	chr3:28715456-28716399(-)
TcacaoCriolloG00000014543	Peroxidase	chr4:2394057-2395684(+)
TcacaoCriolloG00000014544	peroxidase	chr4:2397207-2397467(+)
TcacaoCriolloG00000014760	transcription factor TFIIIB component B homolog isoform X2	chr4:3937740-3943416(+)
TcacaoCriolloG00000015593	ADP-ribosyl cyclase/cyclic ADP-ribose hydrolase	chr4:18710791-18822144(-)
TcacaoCriolloG00000015594	ADP-ribosyl cyclase/cyclic ADP-ribose hydrolase	chr4:18712273-18714315(-)
TcacaoCriolloG00000015597	ADP-ribosyl cyclase/cyclic ADP-ribose hydrolase	chr4:18738922-18740280(-)
TcacaoCriolloG00000015604	ADP-ribosyl cyclase/cyclic ADP-ribose hydrolase	chr4:18818425-18821376(-)
TcacaoCriolloG00000016468	Endonuclease III homolog	chr4:25161586-25167800(-)
TcacaoCriolloG00000016471	Endonuclease III homolog	chr4:25182567-25183495(-)
TcacaoCriolloG00000020518	TMV resistance protein N	chr5:31531596-31533741(-)
TcacaoCriolloG00000020536	TMV resistance protein N	chr5:31666489-31725877(-)
TcacaoCriolloG00000021186	putative disease resistance protein RGA3	chr5:35774730-35777380(-)
TcacaoCriolloG00000021187	NB-ARC domain-containing protein	chr5:35777796-35778554(-)
TcacaoCriolloG00000021189	putative disease resistance protein RGA3	chr5:35783286-35785682(-)
TcacaoCriolloG00000021192	putative disease resistance protein RGA3	chr5:35798762-35801143(-)
TcacaoCriolloG00000021363	Pathogenesis-related protein P2	chr5:36739441-36740737(-)
TcacaoCriolloG00000021983	NB-ARC domain-containing protein	chr6:503200-504627(+)
TcacaoCriolloG00000021988	probable disease resistance protein At1g12290	chr6:545700-548498(+)
TcacaoCriolloG00000021989	probable disease resistance protein At1g12290	chr6:551725-554436(+)
TcacaoCriolloG00000022146	ADP-ribosyl cyclase/cyclic ADP-ribose hydrolase	chr6:1773138-1774831(-)
TcacaoCriolloG00000022147	ADP-ribosyl cyclase/cyclic ADP-ribose hydrolase	chr6:1780086-1810877(-)
TcacaoCriolloG00000022233	probable disease resistance protein At1g12290	chr6:2312688-2313938(+)
TcacaoCriolloG00000022239	NB-ARC domain-containing protein	chr6:2377680-2378216(+)
TcacaoCriolloG00000022244	probable disease resistance protein At1g12290	chr6:2392419-2395205(+)
TcacaoCriolloG00000022945	TMV resistance protein N	chr6:14303610-14303819(+)
TcacaoCriolloG00000022946	TMV resistance protein N	chr6:14341559-14342309(+)
TcacaoCriolloG00000025420	putative disease resistance protein RGA3	chr7:2626455-2630753(+)
TcacaoCriolloG00000025422	putative disease resistance protein RGA3	chr7:2635870-2636469(+)
TcacaoCriolloG00000025423	putative disease resistance protein RGA3	chr7:2636491-2637342(+)
TcacaoCriolloG00000025428	putative disease resistance protein RGA3	chr7:2676882-2680845(+)
TcacaoCriolloG00000025434	putative disease resistance protein RGA3	chr7:2723237-2727059(+)
TcacaoCriolloG00000025435	putative disease resistance protein RGA3	chr7:2732827-2733243(+)
TcacaoCriolloG00000025437	putative disease resistance protein RGA1	chr7:2742291-2743354(+)
TcacaoCriolloG00000025440	putative disease resistance protein RGA1	chr7:2765187-2767084(+)
TcacaoCriolloG00000025445	putative disease resistance protein RGA3	chr7:2792758-2797140(+)
TcacaoCriolloG00000025558	probable disease resistance protein At4g27220	chr7:3427357-3428685(-)
TcacaoCriolloG00000025559	probable disease resistance protein At4g27220	chr7:3428857-3460860(-)
TcacaoCriolloG00000025565	probable disease resistance protein At4g27220	chr7:3470112-3472018(-)
TcacaoCriolloG00000025577	probable disease resistance protein At4g27220	chr7:3512843-3515755(-)
TcacaoCriolloG00000025585	probable disease resistance protein At4g27220	chr7:3548145-3550196(-)
TcacaoCriolloG00000025697	probable disease resistance protein At4g27220	chr7:4210723-4217270(+)
TcacaoCriolloG00000025780	disease resistance protein At4g27190-like	chr7:4603099-4603335(+)
TcacaoCriolloG00000025782	probable disease resistance protein At4g27220	chr7:4612654-4615371(+)
TcacaoCriolloG00000026015	probable disease resistance protein At1g58602	chr7:5803319-5807089(+)
TcacaoCriolloG00000026018	Disease resistance protein family	chr7:5817334-5817498(+)
TcacaoCriolloG00000034586	probable disease resistance protein At1g58602	chr10:1612456-1615221(-)
TcacaoCriolloG00000034587	Disease resistance protein RPP8	chr10:1617170-1619923(-)
TcacaoCriolloG00000034588	Disease resistance protein RPP8	chr10:1625393-1627570(-)
TcacaoCriolloG00000035083	Serine protease inhibitor	chr10:4304873-4305190(-)
TcacaoCriolloG00000035093	Serine protease inhibitor	chr10:4323925-4324242(-)
TcacaoCriolloG00000035125	putative disease resistance protein RGA4	chr10:4460734-4478190(-)
TcacaoCriolloG00000035128	putative disease resistance protein RGA4	chr10:4474244-4475426(-)
TcacaoCriolloG00000035463	putative disease resistance protein At1g50180	chr10:8727608-8730821(+)
TcacaoCriolloG00000035465	CC-NBS-LRR class disease resistance protein	chr10:8776642-8776821(+)
TcacaoCriolloG00000035537	pathogenesis-related protein PR-4A	chr10:10331682-10332966(+)

## Sheet: GO_0006952 defense response
Gene ID	Description	Localization
HumbraticaG00000000052	putative disease resistance RPP13-like protein 1	scaffold 1:271805-272200(+)
HumbraticaG00000006190	thaumatin-like protein 1b	scaffold 2:15856132-15857000(+)
HumbraticaG00000006191	thaumatin-like protein 1	scaffold 2:15859187-15859492(+)
HumbraticaG00000012609	Pathogenesis-related protein P2	scaffold 6:9639450-9640745(-)
HumbraticaG00000012610	pathogenesis-related protein PR-4B-like	scaffold 6:9642243-9643521(-)
HumbraticaG00000012611	pathogenesis-related protein PR-4A	scaffold 6:9646796-9648863(-)
HumbraticaG00000017030	putative disease resistance RPP13-like protein 1	scaffold 9:553393-557802(+)
HumbraticaG00000017041	putative disease resistance RPP13-like protein 1	scaffold 9:671015-671923(+)
HumbraticaG00000017074	Disease resistance RPP13-like protein 1	scaffold 9:896377-896796(-)
HumbraticaG00000017075	Disease resistance RPP13-like protein 1	scaffold 9:896839-897108(-)
HumbraticaG00000017811	putative disease resistance RPP13-like protein 1	scaffold 9:8432087-8436641(-)
HumbraticaG00000017814	NB-ARC domain-containing protein	scaffold 9:8455917-8460143(-)
HumbraticaG00000018093	probable disease resistance protein At1g58602	scaffold 9:10129992-10131683(-)
HumbraticaG00000018095	putative disease resistance protein At1g50180	scaffold 9:10136620-10140564(-)
HumbraticaG00000018296	putative disease resistance RPP13-like protein 1	scaffold 9:11504894-11506303(-)
HumbraticaG00000018297	NB-ARC domain-containing protein	scaffold 9:11509888-11513629(-)
HumbraticaG00000018672	probable disease resistance protein At4g27220	scaffold 9:13574544-13576319(-)
HumbraticaG00000018674	probable disease resistance protein At4g27220	scaffold 9:13578593-13581325(-)
HumbraticaG00000018702	Bet v I/Major latex protein domain-containing protein	scaffold 9:13709894-13710519(-)
HumbraticaG00000018704	S-norcoclaurine synthase 2-like	scaffold 9:13714255-13714879(-)
HumbraticaG00000027162	Disease resistance protein RPP8	scaffold 15:1349071-1349910(-)
HumbraticaG00000027163	Disease resistance protein RPP8	scaffold 15:1353356-1356121(-)
HumbraticaG00000027580	putative disease resistance RPP13-like protein 1	scaffold 15:3753449-3759289(+)
HumbraticaG00000028569	probable disease resistance protein At1g12290	scaffold 17:4077473-4080256(-)
HumbraticaG00000028572	probable disease resistance protein At1g12290	scaffold 17:4099876-4101447(-)
HumbraticaG00000028578	probable disease resistance protein At1g12290	scaffold 17:4119542-4122327(-)
TgrandC1074G00000004416	probable disease resistance protein At5g66900	chr1:44581396-44584921(-)
TgrandC1074G00000004418	probable disease resistance protein At5g66900	chr1:44603452-44606966(-)
TgrandC1074G00000005839	MLP-like protein 28	chr2:6402420-6403051(-)
TgrandC1074G00000005840	Bet v I/Major latex protein domain-containing protein	chr2:6416580-6417209(-)
TgrandC1074G00000005841	Bet v I/Major latex protein	chr2:6452000-6560897(-)
TgrandC1074G00000005842	MLP-like protein 31	chr2:6488403-6488591(-)
TgrandC1074G00000008633	probable disease resistance RPP8-like protein 2	chr2:48433167-48435746(-)
TgrandC1074G00000008634	probable disease resistance RPP8-like protein 2	chr2:48455649-48459972(-)
TgrandC1074G00000008636	probable disease resistance RPP8-like protein 2	chr2:48479862-48483242(-)
TgrandC1074G00000008639	probable disease resistance RPP8-like protein 2	chr2:48486302-48486934(-)
TgrandC1074G00000009279	disease resistance protein At4g27190	chr2:51970349-51974899(-)
TgrandC1074G00000009281	WRKY domain-containing protein	chr2:51978786-51979097(-)
TgrandC1074G00000009520	putative disease resistance RPP13-like protein 1	chr3:298518-299172(+)
TgrandC1074G00000009567	Disease resistance RPP13-like protein 4	chr3:521408-524203(-)
TgrandC1074G00000013531	major allergen Pru ar 1	chr4:1083454-1084023(+)
TgrandC1074G00000013534	major allergen Pru ar 1-like	chr4:1089656-1089862(-)
TgrandC1074G00000015669	ADP-ribosyl cyclase/cyclic ADP-ribose hydrolase	chr4:16106038-16203597(+)
TgrandC1074G00000015670	ADP-ribosyl cyclase/cyclic ADP-ribose hydrolase	chr4:16208024-16211679(+)
TgrandC1074G00000015672	ADP-ribosyl cyclase/cyclic ADP-ribose hydrolase	chr4:16220879-16222387(+)
TgrandC1074G00000015673	ADP-ribosyl cyclase/cyclic ADP-ribose hydrolase	chr4:16256758-16260561(+)
TgrandC1074G00000015674	TMV resistance protein N-like	chr4:16263322-16266968(+)
TgrandC1074G00000017618	NB-ARC domain-containing disease resistance protein putative	chr5:2159800-2177025(-)
TgrandC1074G00000017623	NB-ARC domain-containing disease resistance protein putative	chr5:2203062-2214116(-)
TgrandC1074G00000018015	putative disease resistance protein RGA3	chr5:4885176-4885712(+)
TgrandC1074G00000018016	NB-ARC domain-containing protein	chr5:4886739-4889180(+)
TgrandC1074G00000018020	NB-ARC domain-containing protein	chr5:4898574-4901455(+)
TgrandC1074G00000018025	putative disease resistance protein RGA3	chr5:4928984-4931368(+)
TgrandC1074G00000018029	NB-ARC domain-containing protein	chr5:4954610-4961183(+)
TgrandC1074G00000018032	NB-ARC domain-containing protein	chr5:4965967-4968372(+)
TgrandC1074G00000018035	NB-ARC domain-containing protein	chr5:4986014-4986832(+)
TgrandC1074G00000018037	Disease resistance protein	chr5:5005764-5006252(+)
TgrandC1074G00000018038	NB-ARC domain-containing protein	chr5:5007327-5009994(+)
TgrandC1074G00000018040	NB-ARC domain-containing protein	chr5:5019139-5021980(+)
TgrandC1074G00000018552	LRR and NB-ARC domains-containing disease resistance protein putative	chr5:8926645-8927043(+)
TgrandC1074G00000018571	LRR and NB-ARC domains-containing disease resistance protein putative	chr5:9024402-9027011(+)
TgrandC1074G00000018727	major allergen Pru ar 1-like	chr5:10734112-10734809(-)
TgrandC1074G00000018804	major allergen Pru ar 1-like	chr5:11525949-11526627(-)
TgrandC1074G00000018836	Bet v I/Major latex protein domain-containing protein	chr5:11897028-11897706(-)
TgrandC1074G00000018838	Bet v I/Major latex protein domain-containing protein	chr5:11906185-11906863(-)
TgrandC1074G00000018840	major allergen Pru ar 1-like	chr5:11918313-11918991(-)
TgrandC1074G00000018841	major allergen Pru ar 1-like	chr5:11933144-11933871(-)
TgrandC1074G00000018845	major allergen Pru ar 1-like	chr5:11969851-11970476(-)
TgrandC1074G00000018882	major allergen Pru ar 1-like	chr5:12387473-12388153(-)
TgrandC1074G00000021531	protein PYRICULARIA ORYZAE RESISTANCE 21-like	chr6:303803-305094(+)
TgrandC1074G00000021536	protein PYRICULARIA ORYZAE RESISTANCE 21-like	chr6:329352-330180(+)
TgrandC1074G00000021539	protein PYRICULARIA ORYZAE RESISTANCE 21-like	chr6:342428-343630(+)
TgrandC1074G00000021542	HMA domain-containing protein	chr6:378331-379254(+)
TgrandC1074G00000021575	probable disease resistance protein At5g63020	chr6:485011-487722(-)
TgrandC1074G00000021576	probable disease resistance protein At5g63020	chr6:495161-497887(-)
TgrandC1074G00000021577	probable disease resistance protein At5g63020	chr6:508127-510853(-)
TgrandC1074G00000021581	probable disease resistance protein At5g63020	chr6:531765-534497(-)
TgrandC1074G00000021583	probable disease resistance protein At5g63020	chr6:539236-541965(-)
TgrandC1074G00000021596	probable disease resistance protein At5g63020	chr6:598678-601395(-)
TgrandC1074G00000021597	probable disease resistance protein At5g63020	chr6:609331-612048(-)
TgrandC1074G00000021845	Protein kinase domain-containing protein	chr6:1623312-1626499(+)
TgrandC1074G00000021850	cysteine-rich receptor-like protein kinase 25	chr6:1648613-1648984(+)
TgrandC1074G00000021852	Protein kinase domain-containing protein	chr6:1653043-1656372(+)
TgrandC1074G00000021853	Protein kinase domain-containing protein	chr6:1657162-1660357(+)
TgrandC1074G00000024017	probable disease resistance protein At1g12290	chr6:29915690-29925794(-)
TgrandC1074G00000024022	probable disease resistance protein At1g12290	chr6:30038084-30039736(-)
TgrandC1074G00000024025	probable disease resistance protein At1g12280	chr6:30049822-30050664(-)
TgrandC1074G00000024028	probable disease resistance protein At1g12280	chr6:30058617-30059346(-)
TgrandC1074G00000024037	probable disease resistance protein At1g12290	chr6:30183626-30184141(-)
TgrandC1074G00000024038	probable disease resistance protein At1g12290	chr6:30184498-30184809(-)
TgrandC1074G00000024054	probable disease resistance protein At1g12290	chr6:30279178-30279498(-)
TgrandC1074G00000024055	probable disease resistance protein At1g12290	chr6:30279543-30281045(-)
TgrandC1074G00000024068	probable disease resistance protein At1g12290	chr6:30382327-30385046(-)
TgrandC1074G00000024075	probable disease resistance protein At1g12290	chr6:30569501-30570172(-)
TgrandC1074G00000024077	probable disease resistance protein At1g12290	chr6:30581659-30582177(-)
TgrandC1074G00000024078	probable disease resistance protein At1g12280	chr6:30583207-30583836(-)
TgrandC1074G00000024079	probable disease resistance protein At1g12290	chr6:30589458-30590762(-)
TgrandC1074G00000024081	NBS-LRR type disease resistance protein	chr6:30591439-30591987(-)
TgrandC1074G00000024086	probable disease resistance protein At1g12290	chr6:30680251-30682077(-)
TgrandC1074G00000024087	probable disease resistance protein At1g12280	chr6:30682132-30682971(-)
TgrandC1074G00000024167	ADP-ribosyl cyclase/cyclic ADP-ribose hydrolase	chr6:31630149-31636924(+)
TgrandC1074G00000024172	ADP-ribosyl cyclase/cyclic ADP-ribose hydrolase	chr6:31701331-31701723(+)
TgrandC1074G00000024374	probable disease resistance protein At1g12290	chr6:33454538-33457249(-)
TgrandC1074G00000024381	probable disease resistance protein At1g12290	chr6:33513861-33514898(-)
TgrandC1074G00000024384	NB-ARC domain-containing protein	chr6:33531709-33533016(-)
TgrandC1074G00000024390	probable disease resistance protein At1g12290	chr6:33567909-33570782(-)
TgrandC1074G00000024405	probable disease resistance protein At1g12290	chr6:33653646-33656390(-)
TgrandC1074G00000024406	probable disease resistance protein At1g12290	chr6:33662744-33666330(-)
TgrandC1074G00000024867	Cc-nbs-lrr resistance protein putative	chr7:7235513-7236490(-)
TgrandC1074G00000024905	probable disease resistance protein At5g63020	chr7:7636771-7637792(-)
TgrandC1074G00000025144	Bet v I/Major latex protein domain-containing protein	chr7:15026409-15026702(+)
TgrandC1074G00000025684	putative disease resistance protein At3g14460	chr7:22691049-22695251(-)
TgrandC1074G00000025685	putative disease resistance RPP13-like protein 1	chr7:22706153-22805474(-)
TgrandC1074G00000025692	putative disease resistance protein At3g14460	chr7:22782780-22784321(-)
TgrandC1074G00000025693	putative disease resistance protein RGA3	chr7:22797679-22798272(-)
TgrandC1074G00000025695	putative disease resistance RPP13-like protein 1	chr7:22814681-22818892(-)
TgrandC1074G00000025696	putative disease resistance RPP13-like protein 1	chr7:22826097-22830371(-)
TgrandC1074G00000026302	Disease resistance protein	chr7:28339829-28340086(-)
TgrandC1074G00000026308	putative disease resistance protein At1g50180	chr7:28369343-28373051(-)
TgrandC1074G00000026326	putative disease resistance protein At1g50180	chr7:28521834-28524903(-)
TgrandC1074G00000026332	CC-NBS-LRR class disease resistance protein	chr7:28556633-28557298(+)
TgrandC1074G00000026336	putative disease resistance protein At1g50180	chr7:28583604-28584146(-)
TgrandC1074G00000026343	CC-NBS-LRR class disease resistance protein	chr7:28650616-28650909(-)
TgrandC1074G00000026346	putative disease resistance protein At1g50180	chr7:28696997-28699366(-)
TgrandC1074G00000026350	putative disease resistance protein At1g50180	chr7:28710797-28714416(-)
TgrandC1074G00000026426	probable disease resistance protein At4g27220	chr7:29298169-29387857(+)
TgrandC1074G00000026440	probable disease resistance protein At4g27220	chr7:29412796-29415454(+)
TgrandC1074G00000026442	probable disease resistance protein At4g27220	chr7:29422714-29425638(+)
TgrandC1074G00000026625	probable disease resistance protein At4g27220 isoform X1	chr7:30504921-30505568(-)
TgrandC1074G00000026631	probable disease resistance protein At4g27220 isoform X1	chr7:30531300-30532019(-)
TgrandC1074G00000026644	probable disease resistance protein At4g27220	chr7:30682366-30685101(-)
TgrandC1074G00000026653	probable disease resistance protein At4g27220	chr7:30735861-30736997(-)
TgrandC1074G00000026658	probable disease resistance protein At4g27220	chr7:30767275-30767748(-)
TgrandC1074G00000026689	Bet v I/Major latex protein domain-containing protein	chr7:30953764-30954389(-)
TgrandC1074G00000026690	Bet v I/Major latex protein domain-containing protein	chr7:30959762-30960393(-)
TgrandC1074G00000026844	probable disease resistance protein At4g27220	chr7:32379673-32386070(+)
TgrandC1074G00000026848	probable disease resistance protein At1g61300	chr7:32419621-32419965(+)
TgrandC1074G00000026875	probable disease resistance protein At1g61300	chr7:32610089-32613037(+)
TgrandC1074G00000026879	probable disease resistance protein At1g61300	chr7:32638606-32644721(+)
TgrandC1074G00000026882	probable disease resistance protein At4g27220	chr7:32662270-32665229(+)
TgrandC1074G00000026886	probable disease resistance protein At1g61300	chr7:32685178-32688108(+)
TgrandC1074G00000026889	probable disease resistance protein At4g27220	chr7:32721182-32724058(+)
TgrandC1074G00000026890	probable disease resistance protein At4g27220	chr7:32739364-32742285(+)
TgrandC1074G00000026891	probable disease resistance protein At1g61300	chr7:32756212-32761236(+)
TgrandC1074G00000026894	probable disease resistance protein At4g27220	chr7:32787181-32790213(+)
TgrandC1074G00000026899	probable disease resistance protein At1g61300	chr7:32816923-32819196(+)
TgrandC1074G00000026906	probable disease resistance protein At4g27220	chr7:32849840-32852737(+)
TgrandC1074G00000026907	probable disease resistance protein At1g61300	chr7:32865322-32868288(+)
TgrandC1074G00000026909	probable disease resistance protein At1g61300	chr7:32881903-32884848(+)
TgrandC1074G00000026913	probable disease resistance protein At1g61300	chr7:32904271-32907703(+)
TgrandC1074G00000026934	probable disease resistance protein At4g27220	chr7:33030687-33033668(-)
TgrandC1074G00000026941	probable disease resistance protein At1g61300	chr7:33071538-33073577(-)
TgrandC1074G00000026944	probable disease resistance protein At1g61300	chr7:33092592-33095537(-)
TgrandC1074G00000026951	putative disease resistance protein At4g10780 isoform X1	chr7:33126193-33129207(-)
TgrandC1074G00000026967	probable disease resistance protein At1g61300	chr7:33293254-33296181(-)
TgrandC1074G00000027018	probable disease resistance protein At4g27220	chr7:33754680-33758536(-)
TgrandC1074G00000027021	probable disease resistance protein At4g27220	chr7:33807680-33812201(-)
TgrandC1074G00000027026	probable disease resistance protein At4g27220	chr7:33839425-33842259(-)
TgrandC1074G00000027028	probable disease resistance protein At4g27220	chr7:33867589-33871691(-)
TgrandC1074G00000027029	NB-ARC domain-containing protein	chr7:33898103-33902422(-)
TgrandC1074G00000027087	putative disease resistance protein RGA3	chr7:34246217-34250086(-)
TgrandC1074G00000027095	putative disease resistance protein RGA3	chr7:34300120-34304046(-)
TgrandC1074G00000027101	putative disease resistance protein RGA3	chr7:34332070-34335918(-)
TgrandC1074G00000027112	putative disease resistance protein RGA3	chr7:34425477-34429361(-)
TgrandC1074G00000027114	putative disease resistance protein RGA1	chr7:34471911-34475690(-)
TgrandC1074G00000027117	putative disease resistance protein RGA3	chr7:34490636-34494778(-)
TgrandC1074G00000027118	putative disease resistance protein RGA3	chr7:34518229-34519145(-)
TgrandC1074G00000027124	putative disease resistance protein RGA3	chr7:34559323-34563558(-)
TgrandC1074G00000027197	probable disease resistance protein At4g27220	chr7:35230678-35234231(-)
TgrandC1074G00000027214	probable disease resistance protein At4g27220	chr7:35374249-35374938(+)
TgrandC1074G00000034961	putative disease resistance protein At3g14460	chr10:2144784-2148860(+)
TgrandC1074G00000034969	putative disease resistance RPP13-like protein 1	chr10:2258420-2259434(+)
TgrandC1074G00000034978	putative disease resistance protein At3g14460	chr10:2329802-2333908(+)
TgrandC1074G00000034983	putative disease resistance RPP13-like protein 1	chr10:2416472-2420601(+)
TgrandC1074G00000034986	putative disease resistance protein At3g14460	chr10:2465266-2470148(+)
TgrandC1074G00000035049	Disease resistance RPP13-like protein 4	chr10:2908897-2911137(+)
TgrandC1074G00000035051	Disease resistance RPP13-like protein 4	chr10:2937052-2939805(+)
TgrandC1074G00000035294	Disease resistance RPP13-like protein 1	chr10:6262555-6263730(+)
TgrandC1074G00000035297	putative disease resistance RPP13-like protein 1	chr10:6346692-6353746(+)
TgrandC1074G00000035350	putative disease resistance RPP13-like protein 1	chr10:6867728-6871828(-)
TgrandC1074G00000035354	Disease resistance RPP13-like protein 1	chr10:6916319-6921093(-)
TgrandC1074G00000035361	Disease resistance RPP13-like protein 1	chr10:6991492-6992244(-)
TgrandC1074G00000035364	putative disease resistance RPP13-like protein 1	chr10:7014945-7015295(-)
TgrandC1074G00000035365	putative disease resistance RPP13-like protein 1	chr10:7020919-7021434(-)
TgrandC1074G00000035366	putative disease resistance RPP13-like protein 1	chr10:7031347-7035450(-)
TgrandC1074G00000035382	putative disease resistance RPP13-like protein 1	chr10:7124865-7125398(-)
TgrandC1074G00000035390	putative disease resistance RPP13-like protein 1	chr10:7207593-7211711(-)
TgrandC1074G00000035396	putative disease resistance RPP13-like protein 1	chr10:7297095-7301228(-)
TgrandC1074G00000035406	putative disease resistance RPP13-like protein 1	chr10:7389126-7393259(-)
TgrandC1074G00000036404	putative disease resistance RPP13-like protein 1	chr10:26666673-26670410(-)
TgrandC1074G00000036416	putative disease resistance protein RGA3	chr10:26768612-26769721(-)
TgrandC1074G00000036417	putative disease resistance RPP13-like protein 1	chr10:26774198-26774626(-)
TgrandC1074G00000036458	putative disease resistance RPP13-like protein 1	chr10:27040596-27045069(+)
TgrandC1074G00000036465	putative disease resistance RPP13-like protein 1	chr10:27079577-27082702(+)
TgrandC1074G00000036466	putative disease resistance RPP13-like protein 1	chr10:27082753-27083586(+)
TgrandC1074G00000036469	putative disease resistance RPP13-like protein 1	chr10:27091693-27095505(+)
TgrandC1074G00000036991	Disease resistance protein RPP8	chr10:30724988-30727738(+)
TgrandC1074G00000037000	Disease resistance protein RPP8	chr10:30785652-30788411(+)
TgrandC1074G00000037005	Disease resistance protein RPP8	chr10:30807282-30810017(+)
TgrandC1074G00000037006	Disease resistance protein RPP8	chr10:30812304-30815079(+)
TgrandC1074G00000037009	Disease resistance protein RPP8	chr10:30828654-30831335(+)
TgrandC1074G00000037013	Disease resistance protein RPP8	chr10:30857345-30858280(+)
TgrandC1074G00000037016	Disease resistance protein RPP8	chr10:30868218-30870923(+)
TgrandC1074G00000037080	Disease resistance protein RPP8	chr10:31165622-31166833(-)
TgrandC1074G00000037084	Disease resistance protein RPP8	chr10:31175807-31178575(-)
TgrandC1074G00000037089	Disease resistance protein RPP8	chr10:31187928-31190678(-)
TgrandC1074G00000037091	Disease resistance protein RPP8	chr10:31199255-31202014(-)
TgrandC1074G00000037096	Disease resistance protein RPP8	chr10:31224274-31232621(-)
TcacaoCriolloG00000000451	Uncharacterized protein	ChrUnk:8540256-8540510(-)
TcacaoCriolloG00000001175	probable disease resistance protein At5g66900	chr1:2307172-2310701(+)
TcacaoCriolloG00000001178	probable disease resistance protein At5g66900	chr1:2312405-2315934(+)
TcacaoCriolloG00000005733	disease resistance protein RPS2-like	chr2:777484-780393(-)
TcacaoCriolloG00000005736	disease resistance protein RPS2-like	chr2:797878-798168(-)
TcacaoCriolloG00000005740	disease resistance protein RPS2-like	chr2:802740-803153(-)
TcacaoCriolloG00000006361	probable disease resistance RPP8-like protein 2	chr2:3397896-3398228(+)
TcacaoCriolloG00000006364	probable disease resistance RPP8-like protein 2	chr2:3401886-3405269(+)
TcacaoCriolloG00000009238	Bet v I/Major latex protein domain-containing protein	chr2:35486924-35487533(+)
TcacaoCriolloG00000009239	MLP-like protein 28	chr2:35506352-35506972(+)
TcacaoCriolloG00000015593	ADP-ribosyl cyclase/cyclic ADP-ribose hydrolase	chr4:18710791-18822144(-)
TcacaoCriolloG00000015594	ADP-ribosyl cyclase/cyclic ADP-ribose hydrolase	chr4:18712273-18714315(-)
TcacaoCriolloG00000015597	ADP-ribosyl cyclase/cyclic ADP-ribose hydrolase	chr4:18738922-18740280(-)
TcacaoCriolloG00000015604	ADP-ribosyl cyclase/cyclic ADP-ribose hydrolase	chr4:18818425-18821376(-)
TcacaoCriolloG00000020518	TMV resistance protein N	chr5:31531596-31533741(-)
TcacaoCriolloG00000020536	TMV resistance protein N	chr5:31666489-31725877(-)
TcacaoCriolloG00000021186	putative disease resistance protein RGA3	chr5:35774730-35777380(-)
TcacaoCriolloG00000021187	NB-ARC domain-containing protein	chr5:35777796-35778554(-)
TcacaoCriolloG00000021189	putative disease resistance protein RGA3	chr5:35783286-35785682(-)
TcacaoCriolloG00000021192	putative disease resistance protein RGA3	chr5:35798762-35801143(-)
TcacaoCriolloG00000021363	Pathogenesis-related protein P2	chr5:36739441-36740737(-)
TcacaoCriolloG00000021983	NB-ARC domain-containing protein	chr6:503200-504627(+)
TcacaoCriolloG00000021988	probable disease resistance protein At1g12290	chr6:545700-548498(+)
TcacaoCriolloG00000021989	probable disease resistance protein At1g12290	chr6:551725-554436(+)
TcacaoCriolloG00000022146	ADP-ribosyl cyclase/cyclic ADP-ribose hydrolase	chr6:1773138-1774831(-)
TcacaoCriolloG00000022147	ADP-ribosyl cyclase/cyclic ADP-ribose hydrolase	chr6:1780086-1810877(-)
TcacaoCriolloG00000022233	probable disease resistance protein At1g12290	chr6:2312688-2313938(+)
TcacaoCriolloG00000022239	NB-ARC domain-containing protein	chr6:2377680-2378216(+)
TcacaoCriolloG00000022244	probable disease resistance protein At1g12290	chr6:2392419-2395205(+)
TcacaoCriolloG00000022945	TMV resistance protein N	chr6:14303610-14303819(+)
TcacaoCriolloG00000022946	TMV resistance protein N	chr6:14341559-14342309(+)
TcacaoCriolloG00000025420	putative disease resistance protein RGA3	chr7:2626455-2630753(+)
TcacaoCriolloG00000025422	putative disease resistance protein RGA3	chr7:2635870-2636469(+)
TcacaoCriolloG00000025423	putative disease resistance protein RGA3	chr7:2636491-2637342(+)
TcacaoCriolloG00000025428	putative disease resistance protein RGA3	chr7:2676882-2680845(+)
TcacaoCriolloG00000025434	putative disease resistance protein RGA3	chr7:2723237-2727059(+)
TcacaoCriolloG00000025435	putative disease resistance protein RGA3	chr7:2732827-2733243(+)
TcacaoCriolloG00000025437	putative disease resistance protein RGA1	chr7:2742291-2743354(+)
TcacaoCriolloG00000025440	putative disease resistance protein RGA1	chr7:2765187-2767084(+)
TcacaoCriolloG00000025445	putative disease resistance protein RGA3	chr7:2792758-2797140(+)
TcacaoCriolloG00000025558	probable disease resistance protein At4g27220	chr7:3427357-3428685(-)
TcacaoCriolloG00000025559	probable disease resistance protein At4g27220	chr7:3428857-3460860(-)
TcacaoCriolloG00000025565	probable disease resistance protein At4g27220	chr7:3470112-3472018(-)
TcacaoCriolloG00000025577	probable disease resistance protein At4g27220	chr7:3512843-3515755(-)
TcacaoCriolloG00000025585	probable disease resistance protein At4g27220	chr7:3548145-3550196(-)
TcacaoCriolloG00000025697	probable disease resistance protein At4g27220	chr7:4210723-4217270(+)
TcacaoCriolloG00000025780	disease resistance protein At4g27190-like	chr7:4603099-4603335(+)
TcacaoCriolloG00000025782	probable disease resistance protein At4g27220	chr7:4612654-4615371(+)
TcacaoCriolloG00000026015	probable disease resistance protein At1g58602	chr7:5803319-5807089(+)
TcacaoCriolloG00000026018	Disease resistance protein family	chr7:5817334-5817498(+)
TcacaoCriolloG00000034586	probable disease resistance protein At1g58602	chr10:1612456-1615221(-)
TcacaoCriolloG00000034587	Disease resistance protein RPP8	chr10:1617170-1619923(-)
TcacaoCriolloG00000034588	Disease resistance protein RPP8	chr10:1625393-1627570(-)
TcacaoCriolloG00000035125	putative disease resistance protein RGA4	chr10:4460734-4478190(-)
TcacaoCriolloG00000035128	putative disease resistance protein RGA4	chr10:4474244-4475426(-)
TcacaoCriolloG00000035463	putative disease resistance protein At1g50180	chr10:8727608-8730821(+)
TcacaoCriolloG00000035465	CC-NBS-LRR class disease resistance protein	chr10:8776642-8776821(+)
TcacaoCriolloG00000035537	pathogenesis-related protein PR-4A	chr10:10331682-10332966(+)

[truncated: 25 more sheets: GO_0008061 chitin binding, GO_0009507 chloroplast, GO_0009607 response to biotic stimulus, GO_0009699 phenylpropanoid biosynthetic process, GO_0009725 response to hormone, GO_0009733 response to auxin, GO_0009735 response to cytokinin, GO_0009737 response to abscisic acid, GO_0009791 post-embryonic development, GO_0009813 flavonoid biosynthetic process, GO_0009888 tissue development, GO_0010333 terpene synthase activity, GO_0016020 membrane, GO_0030599 pectinesterase activity, GO_0044550 secondary metabolite biosynthetic process, GO_0048507 meristem development, GO_0048608 reproductive structure development, GO_0048856 anatomical structure development, GO_0050896 response to stimulus, GO_0071944 cell periphery …]
